# Supplementary material for: Collaborative SAR Modeling and Prospective In Vitro Validation of Oxidative Stress Activation in Human HepG2 Cells
Source: J Chem Inf Model. 2023 Aug 24;63(17):5433–45. doi: 10.1021/acs.jcim.3c00220 (PMC10498489; doi:10.1021/acs.jcim.3c00220)
Supplement: Supplementary file 2 — ci3c00220_si_002.zip [file ci3c00220_si_002.zip]

Archive with 3 entries (3 files):
- README.txt
- Additional file 2.tsv
- LICENSE.txt
