# Supplementary material for: Collaborative SAR Modeling and Prospective In Vitro Validation of Oxidative Stress Activation in Human HepG2 Cells
Source: J Chem Inf Model. 2023 Aug 24;63(17):5433–45. doi: 10.1021/acs.jcim.3c00220 (PMC10498489; doi:10.1021/acs.jcim.3c00220)
Supplement: Supplementary file 2 — ci3c00220_si_002.zip [file ci3c00220_si_002.zip › Additional file 2.tsv]

ID	Set	Subset	InChIKey	SMILES	dose_uM	timeID	median_mod_z_score	Hit	AffinityPropagationCluster	AffinityPropagationCenter	PCA_x	PCA_y	ReferenceCluster	ALogP	Molecular_Weight	Swetox_1	Swetox_2	Swetox_3	Swetox_4	MN_1	MN_2	MN_3	MN_4	MN_5	MN_6	MN_7	MN_8	UL_1	UL_2	UL_3	UL_4	UL_5	UL_6	UL_7	UL_8	UL_9	UL_10	UL_11	UL_12	UL_13	UPF_1	UPF_3	UPF_4	Swetox_1_AD	Swetox_3_AD	MN_1_AD	Ensemble_Mean	Ensemble_Median	consensus_pred
euspeclibcmpd237	Spectrum	Train	JZQKKSLKJUAGIC-UHFFFAOYSA-N	CC(C)NCC(O)COc1cccc2[nH]ccc12	10	24h	-0.414904141714949	FALSE	362	FALSE	4.819566377902072	3.1521135592881224	4	1.925	248.3208
euspeclibcmpd42	Spectrum	Train	DSSYKIVIOFKYAU-GMSGAONNSA-N	CC1(C)[C@@H]2CC[C@]1(C)C(=O)C2	10	24h	-0.120063177625177	FALSE	265	FALSE	-4.2339633794183085	0.4844745974205275	3	2.075	152.23343
euspeclibcmpd1726	Spectrum	Train	VYIRVAXUEZSDNC-RDJLEWNRSA-N	CC1=C(/C=C/C(C)=C/C=C/C(C)=C/C=C/C=C(C)/C=C/C=C(C)/C=C/C(=O)[C@]2(C)C[C@@H](O)CC2(C)C)C(C)(C)C[C@H](O)C1	10	24h	-0.34815361673598	FALSE	58	FALSE	-5.233994986822098	2.6056542520589376	2	8.954	584.87084
euspeclibcmpd1266	Spectrum	Train	HTKFORQRBXIQHD-UHFFFAOYSA-N	C=CCNC(N)=S	10	24h	-0.281765325301683	FALSE	99	FALSE	-1.3269646971983642	-1.1021384057953276	3	0.842	116.18471
euspeclibcmpd481	Spectrum	Train	WHXMKTBCFHIYNQ-UHFFFAOYSA-N	CC1CC(=O)NN=C1c1ccc(NN=C(C#N)C#N)cc1	10	24h	0.355861603454888	FALSE	78	FALSE	-0.0344550197036073	0.5768817115162741	1	1.486	280.28467
euspeclibcmpd1394	Spectrum	Train	TUGWPJJTQNLKCL-UHFFFAOYSA-N	COc1cc(-c2coc3cc(O)c(OC)c(O)c3c2=O)cc(O)c1OC	10	24h	1.24060281707385	FALSE	255	FALSE	4.61475466405555	0.6632153864032211	4	2.091	360.31483
euspeclibcmpd1203	Spectrum	Train	CIKWKGFPFXJVGW-UHFFFAOYSA-N	CCOc1ccc2[nH]c3cc(N)ccc3c(=N)c2c1	10	24h	63.4703338163166	TRUE	71	FALSE	4.904727037436812	-0.0046368824568635	4	2.594	253.2991
euspeclibcmpd1168	Spectrum	Train	DLGOEMSEDOSKAD-UHFFFAOYSA-N	O=NN(CCCl)C(=O)NCCCl	10	24h	0.696777826550469	FALSE	216	TRUE	-0.8102046530737188	-0.6493603062982016	3	1.201	214.04986
euspeclibcmpd175	Spectrum	Train	IMYZQPCYWPFTAG-UHFFFAOYSA-N	CNC1(C)C2CCC(C2)C1(C)C	10	24h	-0.486648978365806	FALSE	2	FALSE	-3.3493823023828986	0.1732265281527855	3	2.183	167.29113
euspeclibcmpd1193	Spectrum	Train	VRYMTAVOXVTQEF-UHFFFAOYSA-N	CC(=O)Oc1cc(C(C)C)c(OCCN(C)C)cc1C	10	24h	0.255910593097147	FALSE	327	FALSE	2.3510213289038377	-1.440797621666592	1	3.4	279.3746
euspeclibcmpd1214	Spectrum	Train	MAFMQEKGGFWBAB-UHFFFAOYSA-N	CCCCNc1ccc(C(=O)OCCOCCOCCOCCOCCOCCOCCOCCOCCOC)cc1	10	24h	5.25744374732463	TRUE	75	FALSE	0.9208180205119664	-1.696932901422983	1	1.644	603.74191
euspeclibcmpd63	Spectrum	Train	TZFWDZFKRBELIQ-UHFFFAOYSA-N	O=c1[nH]c2cc(Cl)ccc2o1	10	24h	0.237790243769205	FALSE	217	FALSE	3.179682247165307	-0.7720320981442116	4	2.004	169.56516
euspeclibcmpd2253	Spectrum	Train	JPMYFOBNRRGFNO-UHFFFAOYSA-N	COc1cc(O)c2c(=O)cc(-c3ccc(O)cc3)oc2c1	10	24h	0.0844572817791101	FALSE	271	FALSE	5.852990696152448	-1.372398590586408	4	2.636	284.26348
euspeclibcmpd854	Spectrum	Train	OZZAYJQNMKMUSD-IOHKMEEBSA-N	CC(=O)C1CCC2C3CC=C4C[C@@H](OC(=O)CCC(=O)O)CC[C@]4(C)C3CC[C@]12C	10	24h	1.00995540307651	FALSE	389	FALSE	-8.05026149070797	5.852194304998333	2	3.849	416.55033
euspeclibcmpd1445	Spectrum	Train	ADRQFDIWPRFKSP-RUDMXATFSA-N	COc1ccc(/C=C/C(=O)c2ccc(O)cc2O)cc1	10	24h	1.76678585081257	FALSE	345	FALSE	1.6382260966176607	-1.223621377999219	1	3.201	270.27995
euspeclibcmpd2222	Spectrum	Train	CWERGRDVMFNCDR-UHFFFAOYSA-N	O=C(O)CS	10	24h	-0.18088888265649	FALSE	313	FALSE	-1.8687684263442528	-1.803921216004691	3	9.4e-002	92.11696
euspeclibcmpd804	Spectrum	Train	UWZUXQDYBRXWLI-UHFFFAOYSA-N	CN1CCN(C2N=c3cc(Cl)ccc3=Nc3ccccc32)CC1	10	24h	0.38682122188825	FALSE	413	FALSE	3.164198026594328	0.0011998256386026	4	3.203	326.82326
euspeclibcmpd480	Spectrum	Train	REJLGAUYTKNVJM-LBPMSWKISA-N	C[C@H]1CC[C@]2(NC1)OC1CC3C4CCC5C[C@@H](O[C@@H]6O[C@H](CO)[C@H](O[C@H]7O[C@H](CO)[C@@H](O)[C@H](O[C@@H]8OC[C@@H](O)[C@H](O)[C@H]8O)[C@H]7O[C@@H]7O[C@H](CO)[C@@H](O)[C@H](O)[C@H]7O)[C@H](O)[C@H]6O)CC[C@]5(C)C4CC[C@]3(C)C1[C@@H]2C	10	24h	71.3224473710779	TRUE	305	FALSE	-7.191940433825102	13.007728765965789	2	-1.86	1034.18812
euspeclibcmpd559	Spectrum	Train	YWJXCIXBAKGUKZ-HJJNZUOJSA-N	COc1c(O)cc2c(c1O)[C@@H]1O[C@H](CO)[C@@H](O)[C@H](O)[C@H]1OC2=O	10	24h	-0.423235534305631	FALSE	262	FALSE	1.0053812135664244	3.079867820065185	0	-0.849	328.27144
euspeclibcmpd1074	Spectrum	Train	JZFPYUNJRRFVQU-UHFFFAOYSA-N	O=C(O)c1ccc[nH]c1=Nc1cccc(C(F)(F)F)c1	10	24h	-0.299175772504915	FALSE	239	FALSE	3.752671910708663	0.0856852553607052	4	2.045	282.21796
euspeclibcmpd2419	Spectrum	Train	TVURRHSHRRELCG-UHFFFAOYSA-N	Oc1ccc(C2CNCCc3c2cc(O)c(O)c3Cl)cc1	10	24h	-0.875528224431058	FALSE	424	TRUE	2.182219096303403	-1.536763507692457	1	3.053	305.75613
euspeclibcmpd1707	Spectrum	Train	VURKRJGMSKJIQX-UHFFFAOYSA-N	N=c1[nH]c(=O)c2[nH]c(=O)cnc2[nH]1	10	24h	-0.214221372365894	FALSE	3	FALSE	1.8444060068206192	1.4564408349556608	0	-1.647	179.1362
euspeclibcmpd1588	Spectrum	Train	PMISPNORJONCHB-VDFSLFOSSA-N	CC1(C)C(=O)C=C[C@@]2(C)C1CC(=O)[C@]1(C)C2CC[C@@]2(C)[C@H](c3ccoc3)OC(=O)C3O[C@]321	10	24h	12.9732815890401	TRUE	274	FALSE	-0.1171550440815316	4.521147995716232	0	3.07	438.51279
euspeclibcmpd899	Spectrum	Train	BWPIARFWQZKAIA-UHFFFAOYSA-N	CNCCCC1c2ccccc2C=Cc2ccccc21	10	24h	-0.742283008884779	FALSE	39	FALSE	0.9880192196862072	-2.8943608380146566	1	4.041	263.37674
euspeclibcmpd295	Spectrum	Train	BLJRIMJGRPQVNF-SNVBAGLBSA-N	CC(C)(C)NC[C@@H](O)COc1nsnc1N1CCOCC1	10	24h	-0.119283299845612	FALSE	362	FALSE	2.883307906820181	1.6577012887943257	4	1.127	316.41966
euspeclibcmpd195	Spectrum	Train	ZABDAGALHQDSEU-WXSOQGSNSA-N	CC1=C2CC(=O)C=C[C@]2(C)C2C(C1)C1CC[C@](O)(C(=O)CO)[C@@]1(C)C[C@@H]2O	10	24h	-0.495882359886329	FALSE	86	FALSE	-6.926838976503441	6.52414929259669	2	1.285	374.4706
euspeclibcmpd1215	Spectrum	Train	FCCDDURTIIUXBY-UHFFFAOYSA-N	NC(=O)CCCCC1CCSS1	10	24h	-0.45769886787853	FALSE	213	FALSE	-2.0401719107272305	0.3798957620334632	3	1.631	205.3408
euspeclibcmpd1204	Spectrum	Train	ANZXOIAKUNOVQU-UHFFFAOYSA-N	CN(C)C(=O)Oc1cc(OC(=O)N(C)C)cc(C(O)CNC(C)(C)C)c1	10	24h	-0.0421339364221549	FALSE	212	FALSE	1.029312339480329	-0.8854932818386805	1	1.727	367.43995
euspeclibcmpd2280	Spectrum	Train	WXYXERHRDKEISL-UHFFFAOYSA-N	O=C(C(O)CO)C(O)CO	10	24h	-0.0857934558233113	FALSE	300	FALSE	-2.882515885851009	-0.5349011407682956	3	-2.256	150.1299
euspeclibcmpd629	Spectrum	Train	QAXBVGVYDCAVLV-UHFFFAOYSA-N	CCNC1(c2cccs2)CCCCC1=O	10	24h	-0.152515574766989	FALSE	399	FALSE	1.1994411563627585	0.6122192474511089	1	2.518	223.33448
euspeclibcmpd2079	Spectrum	Train	AQHHHDLHHXJYJD-UHFFFAOYSA-N	CC(C)NCC(O)COc1cccc2ccccc12	10	24h	-0.524749143696752	FALSE	362	TRUE	1.66966912206786	-0.8773165049389826	1	2.54	259.34344
euspeclibcmpd1527	Spectrum	Train	BSXFDHHTXOAUGB-UHFFFAOYSA-N	COc1ccc(-c2coc3c(O)c(O)c(OC)cc3c2=O)cc1	10	24h	-0.523663471186734	FALSE	257	FALSE	5.118330383245603	0.1957973232338853	4	2.349	314.28945
euspeclibcmpd810	Spectrum	Train	NWIUTZDMDHAVTP-UHFFFAOYSA-N	CC(C)NCC(O)COc1ccc(CCOCC2CC2)cc1	10	24h	-0.00210699755170996	FALSE	155	TRUE	1.1477924897119909	1.0878075071635422	0	2.577	307.42775
euspeclibcmpd485	Spectrum	Train	WREGKURFCTUGRC-POYBYMJQSA-N	N=c1ccn([C@H]2CC[C@@H](CO)O2)c(=O)[nH]1	10	24h	-0.378295335662442	FALSE	379	FALSE	2.773779750914781	5.999024596318908	0	-0.991	211.21782
euspeclibcmpd380	Spectrum	Train	VYVKHNNGDFVQGA-UHFFFAOYSA-N	CCN(CCCCOC(=O)c1ccc(OC)c(OC)c1)C(C)Cc1ccc(OC)cc1	10	24h	0.0676674334415187	FALSE	341	FALSE	2.6912284626036898	-0.3100684903369087	4	5.048	429.54909
euspeclibcmpd759	Spectrum	Train	KQKPFRSPSRPDEB-UHFFFAOYSA-N	CNS(=O)(=O)Cc1ccc2[nH]cc(CCN(C)C)c2c1	10	24h	-0.144729349367834	FALSE	133	FALSE	6.315926502712273	3.764119381019785	4	1.436	295.40044
euspeclibcmpd941	Spectrum	Train	GDLIGKIOYRNHDA-UHFFFAOYSA-N	CN(C)CCCN1c2ccccc2CCc2ccc(Cl)cc21	10	24h	0.72109805875443	FALSE	57	FALSE	3.386840188498885	-2.0789778771286453	1	5.052	314.85231
euspeclibcmpd250	Spectrum	Train	WYDUSKDSKCASEF-UHFFFAOYSA-N	OC(CCN1CCCC1)(c1ccccc1)C1CCCCC1	10	24h	1.62956205053503	FALSE	55	TRUE	-0.5806929697789186	-0.420890090143589	1	3.961	287.43966
euspeclibcmpd578	Spectrum	Train	XRXDAJYKGWNHTQ-UHFFFAOYSA-N	c1ccc2nc(N3CCNCC3)ccc2c1	10	24h	-0.284682268908807	FALSE	21	FALSE	4.240606010922347	-2.3079176030406185	4	2.139	213.2783
euspeclibcmpd184	Spectrum	Train	IMSSROKUHAOUJS-VYJKVFMHSA-N	C#C[C@]1(O)CCC2C3CCc4cc(OC)ccc4C3CC[C@@]21C	10	24h	0.202810981132819	FALSE	414	FALSE	-2.2384293127602937	3.7734330844736057	0	5.112	310.42994
euspeclibcmpd367	Spectrum	Train	ZPAKPRAICRBAOD-UHFFFAOYSA-N	O=C(O)CCC(=O)c1ccc(-c2ccccc2)cc1	10	24h	0.00216071278552349	FALSE	417	FALSE	0.6189427314104922	-1.6362735352958209	1	2.933	254.28056
euspeclibcmpd1611	Spectrum	Train	ZHUOOEGSSFNTNP-HWAYZWBCSA-N	COC(=O)CCC(C)C1CCC2C3CC[C@@H]4C[C@H](O)CC[C@]4(C)C3C[C@H](O)[C@]12C	10	24h	-0.0244267179318156	FALSE	376	FALSE	-8.147319238427794	4.902269379866766	2	4.307	406.59858
euspeclibcmpd344	Spectrum	Train	FFINMCNLQNTKLU-UHFFFAOYSA-N	O=C(CCCCC(=O)Nc1c(I)cc(I)c(C(=O)O)c1I)Nc1c(I)cc(I)c(C(=O)O)c1I	10	24h	-0.527611078130479	FALSE	160	FALSE	0.132346734856068	-1.5737889093868551	1	5.591	1139.76177
euspeclibcmpd1218	Spectrum	Train	RJIWZDNTCBHXAL-UHFFFAOYSA-N	O=[N+]([O-])c1ccc(O)c2ncccc12	10	24h	-0.363006588535782	FALSE	348	FALSE	4.0609321561799785	-3.944069160254713	1	1.668	190.15554
euspeclibcmpd1144	Spectrum	Train	RLJFTICUTYVZDG-UHFFFAOYSA-N	CSc1ccc2c(c1)C(N1CCN(C)CC1)Cc1ccccc1S2	10	24h	28.3620362723421	TRUE	268	FALSE	3.62997831184152	-0.4667093867895907	4	4.624	356.54796
euspeclibcmpd1690	Spectrum	Train	SYDNPHFWTKACIZ-QXUFBKIYSA-N	O=C(/C=C/c1ccccc1)c1ccc(O[C@@H]2O[C@H](CO)[C@@H](O)[C@H](O)[C@H]2O)cc1O	10	24h	-0.018489413835153	FALSE	248	FALSE	-0.0055681681452866	3.930215721923955	0	1.288	402.39458
euspeclibcmpd2011	Spectrum	Train	UETZJEZFLKASPR-UHFFFAOYSA-N	CC1(C)CC2C(=O)CCC3OC3(C)CCC21	10	24h	-0.361751380681623	FALSE	347	FALSE	-5.25488510005632	3.211027151810149	2	2.251	222.32328
euspeclibcmpd388	Spectrum	Train	YKPUWZUDDOIDPM-SOFGYWHQSA-N	COc1cc(CNC(=O)CCCC/C=C/C(C)C)ccc1O	10	24h	0.638082656868615	FALSE	80	TRUE	0.5008684772182695	1.81608317088491	0	3.91	305.41188
euspeclibcmpd607	Spectrum	Train	LEBVLXFERQHONN-UHFFFAOYSA-N	CCCCN1CCCCC1C(=O)Nc1c(C)cccc1C	10	24h	-0.940959934570507	FALSE	119	TRUE	1.0345414335602667	-0.4505731569753249	1	4.31	288.42772
euspeclibcmpd308	Spectrum	Train	ZZHLYYDVIOPZBE-UHFFFAOYSA-N	CC(CN(C)C)CN1c2ccccc2Sc2ccccc21	10	24h	-0.245842417251253	FALSE	57	FALSE	0.7108010643913465	-0.5208610998103309	1	4.524	298.44568
euspeclibcmpd69	Spectrum	Train	GKIRPKYJQBWNGO-QPLCGJKRSA-N	CCN(CC)CCOc1ccc(/C(=C(\Cl)c2ccccc2)c2ccccc2)cc1	10	24h	-1.55236124548477	FALSE	177	FALSE	3.017497694641692	-1.644043636584546	1	6.483	405.95962
euspeclibcmpd1528	Spectrum	Train	UDFPKNSWSYBIHO-UHFFFAOYSA-N	COc1ccc2c(C)cc(=O)oc2c1	10	24h	-0.286928477143881	FALSE	252	FALSE	4.924265165344677	-1.7166661999981805	4	2.329	190.1953
euspeclibcmpd2433	Spectrum	Train	MNLRQHMNZILYPY-QZNGJICXSA-N	CC(=O)N[C@H]1[C@H](O)O[C@H](CO)[C@@H](O)[C@@H]1OC(C)C(=O)O	10	24h	-0.152607159926328	FALSE	31	FALSE	-1.6678576754495102	5.381522261712711	0	-2.408	293.27046
euspeclibcmpd340	Spectrum	Train	MRBDMNSDAVCSSF-UHFFFAOYSA-N	Cc1ccc(N(CC2=NCCN2)c2cccc(O)c2)cc1	10	24h	-0.737386248336714	FALSE	70	FALSE	2.0460436764330527	-1.486647016000191	1	2.969	281.35226
euspeclibcmpd656	Spectrum	Train	RTHCYVBBDHJXIQ-UHFFFAOYSA-N	CNCCC(Oc1ccc(C(F)(F)F)cc1)c1ccccc1	10	24h	-1.50450276280607	FALSE	139	FALSE	1.867941622014696	-2.6307054266406413	1	4.033	309.32612
euspeclibcmpd989	Spectrum	Train	RLLPVAHGXHCWKJ-UHFFFAOYSA-N	CC1(C)C(C=C(Cl)Cl)C1C(=O)OCc1cccc(Oc2ccccc2)c1	10	24h	-0.481230733076949	FALSE	185	TRUE	0.5239769380336791	0.5374987455349923	1	5.438	391.2877
euspeclibcmpd43	Spectrum	Train	VPJXQGSRWJZDOB-UHFFFAOYSA-O	C[N+](C)(C)CCOC(N)=O	10	24h	-0.766778449081315	FALSE	207	FALSE	-1.3757400225099117	-1.3804263478669796	3	-1.406	147.19549
euspeclibcmpd81	Spectrum	Train	POZRVZJJTULAOH-GSQPBCFPSA-N	C#C[C@]1(O)CCC2C3CCC4=Cc5oncc5C[C@]4(C)C3CC[C@@]21C	10	24h	-0.3706143391337	FALSE	401	FALSE	-3.262952271390821	4.410140346562535	2	4.874	337.45528
euspeclibcmpd2394	Spectrum	Train	VSZGPKBBMSAYNT-ZHDDOTHNSA-N	CCOC(=O)C1=CC(OC(CC)CC)[C@H](NC(C)=O)[C@@H](N)C1	10	24h	-0.534705488488625	FALSE	130	FALSE	-2.254529652155931	3.71150425424988	0	1.045	312.40452
euspeclibcmpd1545	Spectrum	Train	CVKZWRTYHCDWTE-SGFNZABRSA-N	CC(=O)OC1CCC2(C)C3CC(=O)C4(C)C(CC5OC6(CCC(C)CO6)[C@@H](C)C54)C3CC[C@H]2C1	10	24h	-0.224196570743537	FALSE	360	FALSE	-8.18092873610276	6.895547727704089	2	4.261	472.65665
euspeclibcmpd797	Spectrum	Train	UBCHPRBFMUDMNC-UHFFFAOYSA-N	CC(N)C12CC3CC(CC(C3)C1)C2	10	24h	-0.0712696404610951	FALSE	2	FALSE	-2.740128186891301	-1.2615927749876734	3	2.204	179.30184
euspeclibcmpd2436	Spectrum	Train	QSPIFYOFUKWPGV-UHFFFAOYSA-N	CC(C)(CO)C(=O)C(O)NCCC(=O)O	10	24h	0.216143628835342	FALSE	410	FALSE	-1.6490121864962162	0.418112312321458	3	-3.275	219.23498
euspeclibcmpd249	Spectrum	Train	WIKYUJGCLQQFNW-UHFFFAOYSA-N	CN1CCN(CCCN2c3ccccc3Sc3ccc(Cl)cc32)CC1	10	24h	3.77755809244431	TRUE	57	FALSE	2.6070447300423965	-2.1093211050184397	1	4.697	373.94266
euspeclibcmpd397	Spectrum	Train	JWDYCNIAQWPBHD-UHFFFAOYSA-N	Cc1ccccc1OCC(O)CO	10	24h	-0.0268164086326157	FALSE	362	FALSE	0.5493499924558722	-0.7168846348578115	1	1.249	182.21635
euspeclibcmpd1299	Spectrum	Train	XLFWDASMENKTKL-UHFFFAOYSA-N	CCOC(=O)[N-]c1c[n+](N2CCOCC2)no1	10	24h	-0.134515265488796	FALSE	30	FALSE	0.939661341771458	0.646487738763623	1	0.42	242.23186
euspeclibcmpd2319	Spectrum	Train	LCTHKUJMKQOYDY-OYDJTCRYSA-N	CC(=O)O[C@H]1CC[C@@]2(C)C(C[C@@H](OC(C)=O)[C@]3(C)C2CC[C@@]2(C)[C@H](c4ccoc4)OC(=O)C4O[C@]423)C1(C)C	10	24h	5.12058783725136	TRUE	340	FALSE	-1.226234102981406	4.609010774299076	0	3.651	528.63379
euspeclibcmpd478	Spectrum	Train	ZSZFUDFOPOMEET-UHFFFAOYSA-N	N#CC(c1ccc(Cl)cc1)c1c(Cl)cc(-n2ncc(=O)[nH]c2=O)cc1Cl	10	24h	15.0293904175103	TRUE	221	FALSE	4.99194127365008	-0.7807311039743048	4	4.191	407.63796
euspeclibcmpd963	Spectrum	Train	GYDJEQRTZSCIOI-UHFFFAOYSA-N	NCC1CCC(C(=O)O)CC1	10	24h	0.019298473401628	FALSE	407	FALSE	-2.0767803413869848	-0.7902949217695647	3	-1.753	157.2102
euspeclibcmpd1744	Spectrum	Train	CCTFAOUOYLVUFG-BUHFOSPRSA-N	CC(C)(/N=N/C(C)(C)C(=N)N)C(=N)N	10	24h	-0.295409510761335	FALSE	172	FALSE	-1.911277210785349	-2.0549195886840383	3	0.455	198.26871
euspeclibcmpd586	Spectrum	Train	MKUXAQIIEYXACX-UHFFFAOYSA-N	N=c1[nH]c(=O)c2ncn(COCCO)c2[nH]1	10	24h	0.00751547777260751	FALSE	101	FALSE	3.1118346202003107	2.7418681756717715	0	-1.423	225.20464
euspeclibcmpd1361	Spectrum	Train	CKZDDLBOPCFVJG-XSKSIZSJSA-N	C=C1CCC2[C@](C)(CO)[C@H](O)CC[C@@]2(C)[C@@H]1C=CC1C(=O)OC[C@H]1O	10	24h	41.9535267095193	TRUE	278	FALSE	-6.51664424057806	4.872727612089131	2	1.651	350.4492
euspeclibcmpd123	Spectrum	Train	CDOZDBSBBXSXLB-UHFFFAOYSA-N	CCN(CC)C(C)CN1c2ccccc2Sc2ccccc21	10	24h	0.0766744447101619	FALSE	57	FALSE	0.1730064738814626	-0.990653863085068	1	5.088	312.47226
euspeclibcmpd2197	Spectrum	Train	NAKWYKQVLYVZRZ-UHFFFAOYSA-N	COc1ccc(-c2coc3c4c(c(CC=C(C)C)c(OC)c3c2=O)OC(C)(C)C=C4)cc1OC	10	24h	-0.27387148701253	FALSE	311	FALSE	4.626267789926676	2.1057496270545037	4	5.461	462.53419
euspeclibcmpd638	Spectrum	Train	NVEPPWDVLBMNMB-UHFFFAOYSA-N	Cc1ccsc1C=CC1=NCCCN1C	10	24h	0.449123380996396	FALSE	168	FALSE	2.9015414006070497	-0.8823457320892873	4	2.292	220.33384
euspeclibcmpd1233	Spectrum	Train	NOIIUHRQUVNIDD-UHFFFAOYSA-N	O=C(CCNNC(=O)c1ccncc1)NCc1ccccc1	10	24h	-0.314579728182413	FALSE	195	FALSE	3.9400308265575306	0.8265813909503399	4	0.287	298.33972
euspeclibcmpd835	Spectrum	Train	ZXNRTKGTQJPIJK-UHFFFAOYSA-N	COc1ccc(C(=O)N2CCCC2=O)cc1	10	24h	1.03396137457986	FALSE	264	FALSE	-0.5205923877689482	-0.2320002904926132	1	1.267	219.23652
euspeclibcmpd256	Spectrum	Train	OENHQHLEOONYIE-JLTXGRSLSA-N	CC1=C(/C=C/C(C)=C/C=C/C(C)=C/C=C/C=C(C)/C=C/C=C(C)/C=C/C2=C(C)CCCC2(C)C)C(C)(C)CCC1	10	24h	1.64562035228446	FALSE	58	TRUE	-5.577753702757622	0.5978969648595878	3	11.998	536.87263
euspeclibcmpd2296	Spectrum	Train	ULGZDMOVFRHVEP-ZWLFKSPASA-N	CC[C@H]1OC(=O)C(C)[C@@H](O[C@H]2C[C@@](C)(OC)[C@@H](O)[C@H](C)O2)[C@H](C)[C@@H](O[C@@H]2O[C@H](C)C[C@H](N(C)C)[C@H]2O)[C@](C)(O)CC(C)C(=O)C(C)[C@@H](O)[C@]1(C)O	10	24h	-0.138244004056782	FALSE	406	FALSE	-4.334012599395473	9.34970789277287	2	1.792	733.92678
euspeclibcmpd113	Spectrum	Train	KHLVYIOBOBGWML-UHFFFAOYSA-N	CC(CO)NC(=O)C1=CC2c3cccc4[nH]cc(c34)CC2N(C)C1	10	24h	0.555670388338598	FALSE	157	FALSE	5.596319277959108	8.9282567670693	5	1.682	325.40481
euspeclibcmpd673	Spectrum	Train	CTRLABGOLIVAIY-UHFFFAOYSA-N	NC(=O)N1c2ccccc2CC(=O)c2ccccc21	10	24h	-0.53810137491182	FALSE	10	FALSE	0.7292488470321619	-1.724416661265216	1	2.131	252.26798
euspeclibcmpd1356	Spectrum	Train	QLTCHMYAEJEXBT-ZEBDFXRSSA-N	CC(C)(C#N)O[C@@H]1O[C@H](CO)[C@@H](O)[C@H](O)[C@H]1O	10	24h	0.0486898709363162	FALSE	402	FALSE	-4.157633674557018	4.339151872878356	2	-1.579	247.24507
euspeclibcmpd1430	Spectrum	Train	PVTHJAPFENJVNC-MHRBZPPQSA-N	C[C@H]1O[C@H](O[C@@H]2[C@@H](O)[C@@H](O)[C@H](O)[C@H](O)[C@H]2O)[C@@H](N)C[C@@H]1N=C(N)C(=O)O	10	24h	-0.170168604228859	FALSE	64	FALSE	-2.0122804170315995	4.201367878845133	0	-6.557	379.363
euspeclibcmpd558	Spectrum	Train	PTKSEFOSCHHMPD-UHFFFAOYSA-N	COc1ccc(OC)c(C(O)CNC(=O)CN)c1	10	24h	0.451437398756815	FALSE	429	FALSE	2.420122140653085	0.9996829292979086	4	-0.548	254.28231
euspeclibcmpd2017	Spectrum	Train	FQTLCLSUCSAZDY-UHFFFAOYSA-N	C=CC(C)(O)CCC=C(C)CCC=C(C)C	10	24h	-0.108177700176835	FALSE	349	TRUE	-5.308081631161544	0.8578395741723216	3	4.561	222.36634
euspeclibcmpd1122	Spectrum	Train	GIYAQDDTCWHPPL-UHFFFAOYSA-N	CCN(CC)CCNC(=O)c1cc(Br)c(N)cc1OC	10	24h	0	FALSE	237	FALSE	5.113187536536008	0.5961463882389656	4	1.859	344.24737
euspeclibcmpd739	Spectrum	Train	QXAITBQSYVNQDR-ZIOPAAQOSA-N	Cc1ccc(/N=C/N(C)/C=N/c2ccc(C)cc2C)c(C)c1	10	24h	0.114572312613925	FALSE	264	FALSE	1.2208621784956786	-1.9694665488767484	1	4.825	293.40601
euspeclibcmpd2095	Spectrum	Train	YREYLAVBNPACJM-UHFFFAOYSA-N	CC(C)(C)NCC(O)c1ccccc1Cl	10	24h	-0.293587270095982	FALSE	212	FALSE	1.6949714181643465	-2.6062067506097764	1	2.452	227.73041
euspeclibcmpd2287	Spectrum	Train	HNAVIBKXLYDNSR-YDAVOWJHSA-N	C[C@]12C[C@H](O)C3C(CC=C4CC(=O)C=C[C@@]43C)C1CC[C@]2(O)C(=O)COP(=O)(O)O	10	24h	0.582437181362841	FALSE	150	FALSE	-7.599544293220607	8.66262183809905	2	0.767	440.42392
euspeclibcmpd151	Spectrum	Train	XNMUPDICNYMLBM-KPYZGQEZSA-N	CC(=O)OCC(=O)[C@@]1(O)CCC2C3CC=C4CC(=O)CC[C@]4(C)C3[C@@H](O)C[C@@]21C	10	24h	-0.580184639057075	FALSE	150	FALSE	-9.463836603165015	7.546481800594896	2	1.241	404.49658
euspeclibcmpd2259	Spectrum	Train	QWANRZGATYQPEL-DOAXPOPZSA-N	C[C@]12CC[C@H](O)C[C@H]1CCC1C2C[C@@H](O)[C@]2(C)C(c3coc(O)c3)CC[C@]12O	10	24h	-0.637854649146447	FALSE	23	FALSE	-3.0624573069225924	5.861124085154804	2	2.744	390.51306
euspeclibcmpd2106	Spectrum	Train	SASVNKPCTLROPQ-JLEMZSPLSA-N	COc1cc([C@@H]2c3cc4c(cc3[C@H](OC(C)=O)[C@H]3COC(=O)C23)OCO4)cc(OC)c1OC	10	24h	13.0982242230823	TRUE	387	FALSE	0.2072475082969354	1.081137589141131	0	2.49	456.44195
euspeclibcmpd2070	Spectrum	Train	GMBQZIIUCVWOCD-TZMRKSOSSA-N	CC1CC[C@@]2(OC1)O[C@H]1CC3C4CC[C@@H]5C[C@@H](O)CC[C@]5(C)C4CC[C@]3(C)[C@H]1[C@@H]2C	10	24h	-0.402035814970648	FALSE	360	TRUE	-7.369559887095531	6.011479998543331	2	4.883	416.63645
euspeclibcmpd717	Spectrum	Train	LLLXKOHOTQDYHM-CHDNKPGVSA-N	N=c1[nH]c(C(CCC(=O)O)C(=O)N=C2C(=O)N3C(C(=O)O)=CCS[C@H]23)cs1	10	24h	-0.317665951239035	FALSE	158	FALSE	1.2663450516350865	5.299943900644546	0	-0.121	410.42485
euspeclibcmpd668	Spectrum	Train	IMWZZHHPURKASS-UHFFFAOYSA-N	Cc1cc(C)cc(OCC2CNC(=O)O2)c1	10	24h	-0.207316972574399	FALSE	229	FALSE	1.321919622001014	-0.1001327058232683	1	2.468	221.2524
euspeclibcmpd2439	Spectrum	Train	YGSDEFSMJLZEOE-UHFFFAOYSA-N	O=C(O)c1ccccc1O	10	24h	-0.701226575983546	FALSE	209	FALSE	0.3286916050206327	-3.207518457408089	1	1.217	138.12074
euspeclibcmpd1210	Spectrum	Train	CFOYWRHIYXMDOT-UHFFFAOYSA-N	CCOC(=O)n1ccn(C)c1=S	10	24h	-0.0187276643946256	FALSE	152	FALSE	0.281801132095244	-1.1139141226949052	1	1.202	186.2315
euspeclibcmpd2314	Spectrum	Train	BPLBGHOLXOTWMN-UHFFFAOYSA-N	CC1(C)SC2C(NC(=O)COc3ccccc3)C(=O)N2C1C(=O)O	10	24h	0.0166545132331685	FALSE	363	FALSE	0.3295326448252852	3.9111424688220175	0	0.924	350.38952
euspeclibcmpd1427	Spectrum	Train	QOLRLLFJMZLYQJ-UVPFGVOYSA-N	CC1C2C(CC3C4CC[C@H]5C[C@@H](O)CC[C@]5(C)C4CC(=O)[C@@]32C)O[C@]12CC[C@@H](C)CO2	10	24h	-0.424511400820409	FALSE	360	FALSE	-7.851188875460282	7.362860192607084	2	3.882	430.61997
euspeclibcmpd1717	Spectrum	Train	AJSPSRWWZBBIOR-UHFFFAOYSA-N	COc1cc2occc2c2oc(=O)ccc12	10	24h	-0.120509481809392	FALSE	244	FALSE	5.702017488216109	-1.2825983384399886	4	2.187	216.18952
euspeclibcmpd926	Spectrum	Train	QRZAKQDHEVVFRX-UHFFFAOYSA-N	O=C(O)Cc1ccc(-c2ccccc2)cc1	10	24h	-0.40319085734241	FALSE	353	FALSE	0.6961875664154946	-2.8550842379052974	1	3.013	212.24388
euspeclibcmpd1478	Spectrum	Train	JLTNCZQNGBLBGO-UHFFFAOYSA-N	COc1cc2c(cc1OC)C1C(=O)c3c(O)cc4c(c3OC1CO2)C=CC(C)(C)O4	10	24h	1.55763600948151	FALSE	304	FALSE	3.4589832029837693	1.2454647480119854	4	3.325	410.41657
euspeclibcmpd1542	Spectrum	Train	JLIDBLDQVAYHNE-UHFFFAOYSA-N	CC(C=CC1(O)C(C)=CC(=O)CC1(C)C)=CC(=O)O	10	24h	0.0119682169994824	FALSE	58	FALSE	-3.4298480549955883	1.818735410654987	3	2.161	264.31689
euspeclibcmpd1240	Spectrum	Train	FJCFFCXMEXZEIM-UHFFFAOYSA-N	O=C(O)c1ccc[n+]([O-])c1	10	24h	-0.338668842538313	FALSE	233	FALSE	0.890051299053491	-2.748983701105655	1	-0.535	139.1088
euspeclibcmpd445	Spectrum	Train	PMATZTZNYRCHOR-IMVLJIQESA-N	C/C=C/CC(C)C(O)C1C(=O)NC(CC)C(=O)N(C)CC(=O)N(C)C(CC(C)C)C(=O)NC(C(C)C)C(=O)N(C)C(CC(C)C)C(=O)NC(C)C(=O)NC(C)C(=O)N(C)C(CC(C)C)C(=O)N(C)C(CC(C)C)C(=O)N(C)C(C(C)C)C(=O)N1C	10	24h	8.19305285776434	TRUE	90	TRUE	-1.1192937921684163	10.305305997819056	2	4.333	1202.61124
euspeclibcmpd417	Spectrum	Train	OUDSBRTVNLOZBN-UHFFFAOYSA-N	Cc1ccc(S(=O)(=O)NC(=O)NN2CCCCCC2)cc1	10	24h	-0.293501034586615	FALSE	215	FALSE	0.760322568599862	0.1905369929147614	1	2.094	311.39983
euspeclibcmpd474	Spectrum	Train	SMRZELGKBINBNK-LWKPJOBUSA-N	CO[C@@]1(NC(O)=c2sc(=C(C(N)=O)C(=O)O)s2)C(=O)N2C(C(=O)O)=C(CSc3nnnn3C)CSC21	10	24h	-0.0788532563341776	FALSE	398	FALSE	4.501101923886508	8.020666807256218	5	0.193	575.61897
euspeclibcmpd2229	Spectrum	Train	JDFBTIJUBZEOLI-UHFFFAOYSA-N	Cn1nnnc1SC=C1CSC2C(NC(=O)C(O)c3ccccc3)C(=O)N2C1C(=O)O	10	24h	-0.103471870590348	FALSE	409	FALSE	2.964597804677136	6.865649576740875	0	-0.238	462.50271
euspeclibcmpd2188	Spectrum	Train	MQOBSOSZFYZQOK-UHFFFAOYSA-N	CC(C)(Oc1ccc(C(=O)c2ccc(Cl)cc2)cc1)C(=O)O	10	24h	-0.277975636335154	FALSE	193	FALSE	1.696878239823869	-2.099546859468422	1	4.159	318.75159
euspeclibcmpd1789	Spectrum	Train	HIPIENNKVJCMAP-UHFFFAOYSA-N	CC(C)=CC1C(CO)C1(C)C	10	24h	2.30107218638501	TRUE	275	FALSE	-3.753683109390765	0.5759022350429657	3	2.086	154.24932
euspeclibcmpd160	Spectrum	Train	CGIGDMFJXJATDK-UHFFFAOYSA-N	COc1ccc2c(c1)c(CC(=O)O)c(C)n2C(=O)c1ccc(Cl)cc1	10	24h	-0.0155174250854503	FALSE	198	FALSE	5.897380189558643	-0.87225827356804	4	4.235	357.78764
euspeclibcmpd909	Spectrum	Train	RAPZEAPATHNIPO-UHFFFAOYSA-N	Cc1nc2n(c(=O)c1CCN1CCC(c3noc4cc(F)ccc34)CC1)CCCC2	10	24h	0.483656466136004	FALSE	97	FALSE	8.903256252287207	0.5030321052294042	4	3.317	410.48448
euspeclibcmpd7	Spectrum	Train	OFMVEGGTEFSSGL-PPRDLICTSA-N	CCC(=O)O[C@H]1CCC2C3CC=C4CC(=O)CC[C@]4(C)C3CC[C@@]21C	10	24h	0.268686884770835	FALSE	56	FALSE	-7.779230283580259	4.870613694892435	2	4.097	344.48767
euspeclibcmpd763	Spectrum	Train	VSWPGAIWKHPTKX-UHFFFAOYSA-N	Cc1scc2c1N(C(=O)CN1CCN(C)CC1)c1ccccc1NC2=O	10	24h	0.0543197111572807	FALSE	83	FALSE	5.79389406705538	-0.6138488299597694	4	1.458	370.46857
euspeclibcmpd1929	Spectrum	Train	HPBNRIOWIXYZFK-UHFFFAOYSA-N	N=C(N)NCC1COC2(CCCCC2)O1	10	24h	-0.0175899016443375	FALSE	156	FALSE	-2.116691483471002	1.9347570966779144	3	0.294	213.27676
euspeclibcmpd622	Spectrum	Train	AYXYPKUFHZROOJ-ZETCQYMHSA-N	CC(C)C[C@H](CN)CC(=O)O	10	24h	-0.272115390173687	FALSE	317	FALSE	-2.1413097366180613	-0.9112520890670436	3	-1.593	159.22607
euspeclibcmpd1060	Spectrum	Train	FQQIIPAOSKSOJM-UHFFFAOYSA-N	CN1CCc2c(c3ccccc3n2Cc2ccccc2)C1	10	24h	-0.510633557969304	FALSE	141	FALSE	5.199722197552911	-0.128535900439805	4	4.066	276.3755
euspeclibcmpd2050	Spectrum	Train	MBBZMMPHUWSWHV-BDVNFPICSA-N	CNC[C@H](O)[C@@H](O)[C@H](O)[C@H](O)CO	10	24h	1.21087637464999	FALSE	308	FALSE	-2.081572706689527	-0.6729879619517803	3	-2.798	195.21358
euspeclibcmpd693	Spectrum	Train	HPJKCIUCZWXJDR-UHFFFAOYSA-N	N#Cc1ccc(C(c2ccc(C#N)cc2)n2cncn2)cc1	10	24h	-0.189792498960128	FALSE	94	FALSE	3.1764437256862506	-0.1040626066490282	4	2.749	285.30273
euspeclibcmpd96	Spectrum	Train	IJJIUSOIKBRXAK-WYTJSZPTSA-N	C[C@H]1O[C@@H](O[C@H]2[C@@H](O)C[C@H](O[C@H]3[C@@H](O)C[C@H](O[C@H]4CC[C@]5(C)C6C[C@@H](O)[C@]7(C)C(c8coc(O)c8)CC[C@]7(O)C6CC[C@@H]5C4)O[C@@H]3C)O[C@@H]2C)C[C@H](O)[C@@H]1O	10	24h	-1.87858386307985	FALSE	23	FALSE	-3.3588604626012906	11.191889536815829	2	2.467	780.93846
euspeclibcmpd589	Spectrum	Train	UUMLTINZBQPNGF-UHFFFAOYSA-N	CC(=O)N(CC(O)CO)c1c(I)c(C(=O)NCCO)c(I)c(C(=O)NCC(O)CO)c1I	10	24h	-0.167497562969998	FALSE	338	FALSE	-0.6757536042694894	3.703041629718183	0	-1.333	791.11187
euspeclibcmpd1081	Spectrum	Train	JQSAYKKFZOSZGJ-UHFFFAOYSA-N	COc1ccc(CN2CCN(C(c3ccc(F)cc3)c3ccc(F)cc3)CC2)c(OC)c1OC	10	24h	-0.380201683819968	FALSE	352	FALSE	4.195684433623158	-1.4027269844511447	4	5.418	468.5355
euspeclibcmpd613	Spectrum	Train	JTEGQNOMFQHVDC-UHFFFAOYSA-N	N=c1ccn(C2CSC(CO)O2)c(=O)[nH]1	10	24h	-0.762200528078752	FALSE	379	FALSE	3.603998999050289	4.913642303738365	0	-0.59	229.25624
euspeclibcmpd352	Spectrum	Train	UNISKOOZAQCSPC-NECQTEFJSA-N	CCCC1O[C@@H]2CC3C4CC=C5CC(=O)C=CC5(C)C4[C@@H](O)CC3(C)[C@]2(C(=O)CO)O1	10	24h	-0.648791447644188	FALSE	29	FALSE	-8.162587844217455	9.74869344343891	2	1.777	430.53385
euspeclibcmpd710	Spectrum	Train	URKOMYMAXPYINW-UHFFFAOYSA-N	OCCOCCN1CCN(C2=Nc3ccccc3Sc3ccccc32)CC1	10	24h	0.637704694627474	FALSE	176	FALSE	1.7973457090323213	-0.2644915079663046	1	2.656	383.5071
euspeclibcmpd1458	Spectrum	Train	OHLQBKZXSJYBMK-UHFFFAOYSA-N	C#CCCCCCCCCCCCC(O)CC(O)CO	10	24h	4.24309759855653	TRUE	253	FALSE	-4.268469893367826	1.113643730492394	3	4.758	284.43418
euspeclibcmpd1211	Spectrum	Train	SWZMSZQQJRKFBP-ZNVNOEFISA-N	O=C1C=C2C=CC3C[C@@]2(O1)[C@H]1CCCCN31	10	24h	9.37832809463771	TRUE	416	FALSE	-2.1095460133526376	1.3803402260440127	3	1.449	217.2637
euspeclibcmpd2043	Spectrum	Train	PVNIIMVLHYAWGP-UHFFFAOYSA-N	O=C(O)c1cccnc1	10	24h	-0.51939523181995	FALSE	170	FALSE	1.442618333299403	-3.067799278203608	1	0.309	123.1094
euspeclibcmpd843	Spectrum	Train	AXKPFOAXAHJUAG-UHFFFAOYSA-N	NC(=O)C1(N2CCCCC2)CCN(CCCC(=O)c2ccc(F)cc2)CC1	10	24h	-0.447198306336996	FALSE	33	FALSE	2.8187763715063907	-1.5583357382127687	1	2.302	375.4802
euspeclibcmpd1598	Spectrum	Train	KVNRDSLYCOJCRD-UHFFFAOYSA-N	COc1cc(O)c2c(=O)cc(C)oc2c1CC=C(C)C	10	24h	2.54411976787944	TRUE	258	FALSE	4.445350074412423	0.6822767828759257	4	3.499	274.31171
euspeclibcmpd1711	Spectrum	Train	WGOUYULOZZRTFS-UHFFFAOYSA-N	COc1cc(C)c2c(=O)c(-c3ccccc3)coc2c1	10	24h	0.917219158123053	FALSE	255	FALSE	5.533553325217753	-1.190900931663576	4	3.336	266.29126
euspeclibcmpd423	Spectrum	Train	RLAWWYSOJDYHDC-UHFFFAOYSA-N	NCCCCC(NC(CCc1ccccc1)C(=O)O)C(=O)N1CCCC1C(=O)O	10	24h	0.0551587082794599	FALSE	135	FALSE	0.804306405130075	2.073476181340527	0	-3.673	405.48793
euspeclibcmpd1079	Spectrum	Train	VMKVWPKHQJQSCG-CNNCYNJQSA-N	CC(C)C=CC=CCC(=O)N[C@@H](CC(N)=O)C(=O)N[C@@H]1C(=O)N[C@H](c2ccc(O)cc2)C(=O)N[C@H](CCCN)C(=O)N[C@H]([C@H](C)O)C(=O)N[C@@H](c2ccc(O)cc2)C(=O)N[C@H](c2ccc(O)cc2)C(=O)N[C@@H]([C@H](C)O)C(=O)N[C@@H](Cc2ccccc2)C(=O)N[C@H](CCCN)C(=O)N[C@@H](c2ccc(O[C@@H]3O[C@H](CO)[C@H](O)[C@@H](O)[C@@H]3O[C@@H]3O[C@H](CO)[C@@H](O)[C@H](O)[C@H]3O)cc2)C(=O)NC(C(C)O)C(=O)N[C@@H](c2ccc(O)cc2)C(=O)NCC(=O)N[C@@H](CC(C)C)C(=O…	10	24h	0.139281064802687	FALSE	68	FALSE	4.586012288444675	18.926309987787253	5	-5.564	2554.06575
euspeclibcmpd828	Spectrum	Train	CJOFXWAVKWHTFT-UHFFFAOYSA-N	COCCCCC(=NOCCN)c1ccc(C(F)(F)F)cc1	10	24h	-0.301682266465354	FALSE	77	FALSE	1.8435242501743905	-1.171574296506271	1	2.551	318.33464
euspeclibcmpd1992	Spectrum	Train	CARRCRVKWDEWCD-UHFFFAOYSA-N	Oc1cc2cc(CCN3CCN(c4nsc5ccccc45)CC3)c(Cl)cc2[nH]1	10	24h	-0.196794111253865	FALSE	241	FALSE	8.025044335982079	1.6221936191453368	4	5.445	412.93563
euspeclibcmpd346	Spectrum	Train	AUYYCJSJGJYCDS-UHFFFAOYSA-N	NC(Cc1cc(I)c(Oc2ccc(O)c(I)c2)c(I)c1)C(=O)O	10	24h	-0.0135275255199295	FALSE	76	TRUE	2.93435620969356	-1.565181953655834	1	1.448	650.97349
euspeclibcmpd609	Spectrum	Train	LZFZMUMEGBBDTC-UHFFFAOYSA-N	CC(NC(CCc1ccccc1)C(=O)O)C(=O)N1CCCC1C(=O)O	10	24h	0.184889460872896	FALSE	135	FALSE	-0.0206643443366144	1.6988821372212546	0	-1.115	348.39356
euspeclibcmpd688	Spectrum	Train	PGPPCCZSDRAQKA-SYZQJQIISA-N	COc1c(C/C=C(\C)CCC(=O)OCCN2CCOCC2)c(O)c2c(O)occ2c1C	10	24h	5.21584535173666	TRUE	129	TRUE	3.0759977175406994	3.5553071151286515	0	3.495	433.49473
euspeclibcmpd32	Spectrum	Train	RFEZFSCPUMTOGS-UHFFFAOYSA-N	NC(C=O)C(O)NNCc1ccc(O)c(O)c1O	10	24h	-0.0580769421052692	FALSE	124	FALSE	1.3965830897370497	-0.4619563797033578	1	-1.452	257.2432
euspeclibcmpd2081	Spectrum	Train	AVKUERGKIZMTKX-UHFFFAOYSA-N	CC1(C)SC2C(NC(=O)C(N)c3ccccc3)C(=O)N2C1C(=O)O	10	24h	-0.172230278715896	FALSE	363	TRUE	0.6010941738401853	4.422834433041022	0	-2.297	349.40476
euspeclibcmpd2182	Spectrum	Train	WVWDHKIZBHIGJE-UHFFFAOYSA-N	COc1ccc2c(=O)cc(-c3ccccc3OC)oc2c1	10	24h	0.253227096687081	FALSE	316	FALSE	5.702098419728809	-1.7375304186914082	4	3.103	282.29065
euspeclibcmpd132	Spectrum	Train	RWSXRVCMGQZWBV-UHFFFAOYSA-N	NC(CCC(=O)NC(CS)C(=O)NCC(=O)O)C(=O)O	10	24h	1.1924996796716	FALSE	382	FALSE	-0.5349465452423654	3.498773255986981	0	-4.772	307.32348
euspeclibcmpd791	Spectrum	Train	OZGNYLLQHRPOBR-DHZHZOJOSA-N	CN(C/C=C/c1ccccc1)Cc1cccc2ccccc12	10	24h	0.55298248869648	FALSE	141	FALSE	2.107594664047016	-2.1427468650895465	1	4.863	287.39814
euspeclibcmpd2001	Spectrum	Train	QSAVEGSLJISCDF-UHFFFAOYSA-N	CC1CC(OC(=O)C(O)c2ccccc2)CC(C)(C)N1C	10	24h	-0.575894043512959	FALSE	35	FALSE	-0.8327131671256306	1.764292759680793	0	2.138	291.3853
euspeclibcmpd2328	Spectrum	Train	AEQGYUJKXATLBW-VZWGUQLYSA-N	CC(C)(C)CC(=O)OCC(=O)[C@@]1(O)CCC2C3CC=C4CC(=O)C=C[C@]4(C)C3[C@@H](O)C[C@@]21C	10	24h	-0.406172136151208	FALSE	150	FALSE	-7.911033395909824	7.530341083891219	2	2.799	458.58701
euspeclibcmpd1062	Spectrum	Train	BRBKOPJOKNSWSG-UHFFFAOYSA-N	N=C(N)NS(=O)(=O)c1ccc(N)cc1	10	24h	-0.468523703893022	FALSE	196	FALSE	1.2701067994477897	-1.8339156967111552	1	-0.377	214.2449
euspeclibcmpd2208	Spectrum	Train	XQFRJNBWHJMXHO-REJBHVJUSA-N	O=c1[nH]c(=O)n([C@H]2C[C@H](O)C(CO)O2)cc1I	10	24h	0	FALSE	107	FALSE	2.798659332231348	6.2592013134489335	0	-1.402	354.0985
euspeclibcmpd596	Spectrum	Train	HNQFNLMQFOIGFO-ZKJJDFFYSA-N	CC[C@@H]1OC(OC(c2c[nH]cn2)C(NC(=O)c2[nH]c(C(CC(N)=O)NCC(N)C(N)=O)nc(=N)c2C)C(=O)NC(C)C(O)C(C)C(=O)NC(C(=O)NCCc2nc(-c3nc(C(=O)NCCCCN=C(N)N)cs3)cs2)C(C)O)[C@@H](O[C@H]2O[C@H](CO)[C@@H](O)[C@H](OC(N)=O)[C@@H]2O)[C@@H](C)[C@@H]1C	10	24h	0.72580750642009	FALSE	6	FALSE	11.583909927754805	23.059292560341063	5	-5.798	1419.58839
euspeclibcmpd1630	Spectrum	Train	NFLGAXVYCFJBMK-VEDVMXKPSA-N	CC(C)C1CC[C@@H](C)CC1=O	10	24h	-0.16801035300341	FALSE	297	FALSE	-3.261574402223246	-0.1446832378480989	3	2.736	154.24932
euspeclibcmpd129	Spectrum	Train	DAHOOVZVJYWQKK-NJOPUUSWSA-N	CC1(C)O[C@@H]2CC3C4CC(F)=C5CC(=O)C=C[C@]5(C)[C@@]4(F)[C@@H](O)C[C@]3(C)[C@]2(C(=O)CO)O1	10	24h	0.0500589067385911	FALSE	29	TRUE	-7.836652177077812	9.426843122621754	2	0.51	452.4882
euspeclibcmpd415	Spectrum	Train	FWISRXLAJVUSOL-CFMDIXLSSA-N	C[C@@H]1CC2C3CC(F)=C4CC(=O)C=C[C@]4(C)[C@@]3(F)[C@@H](O)C[C@]2(C)[C@@]1(O)C(=O)CO	10	24h	-0.17745148543765	FALSE	86	TRUE	-6.510996205337344	7.015236813612276	2	1.061	410.45152
euspeclibcmpd1273	Spectrum	Train	YVQVOQKFMFRVGR-VGOFMYFVSA-N	O=C1OC(CN2CCOCC2)CN1/N=C/c1ccc([N+](=O)[O-])o1	10	24h	0.605448521365821	FALSE	30	FALSE	2.933517446992309	0.002514064201966	4	0.955	324.28933
euspeclibcmpd517	Spectrum	Train	UUVWYPNAQBNQJQ-UHFFFAOYSA-N	CN(C)c1nc(N(C)C)nc(N(C)C)n1	10	24h	0.93546205261797	FALSE	147	FALSE	0.0324894552373261	-2.511418001858104	1	1.995	210.27941
euspeclibcmpd2350	Spectrum	Train	QUCQEUCGKKTEBI-UHFFFAOYSA-N	COc1cc2c(cc1OC)-c1cc3ccc(OC)c(OC)c3c[n+]1CC2	10	24h	0.574201891916128	FALSE	199	FALSE	4.739566590245733	-0.3346476059007651	4	4.161	352.40367
euspeclibcmpd30	Spectrum	Train	LNTWOHAFEMJKMP-UHFFFAOYSA-N	CCC(C)C(=N)C1NC(C(=O)NC(CC(C)C)C(=O)NC(CCC(=O)O)C(=O)NC(C(=O)NCCCCC2NC(=O)C(CC(N)=O)NC(=O)C(CC(=O)O)NC(=O)C(Cc3c[nH]cn3)NC(=O)C(Cc3ccccc3)NC(=O)C(C(C)CC)NC(=O)C(CCCN)NC2=O)C(C)CC)CS1	10	24h	-0.458385097095772	FALSE	6	TRUE	8.000385560388967	14.146117165108972	5	-5.851	1422.69332
euspeclibcmpd1489	Spectrum	Train	MQGPSCMMNJKMHQ-UHFFFAOYSA-N	O=c1cc(-c2ccccc2)oc2cc(O)ccc12	10	24h	-0.268506200394111	FALSE	271	TRUE	4.72773571216389	-1.807038458628676	4	2.894	238.2381
euspeclibcmpd125	Spectrum	Train	FVLVBPDQNARYJU-UHFFFAOYSA-N	CC1CCC(NC(=O)N(CCCl)N=O)CC1	10	24h	0.124532820431807	FALSE	216	FALSE	-1.6030388055366347	1.3730157820105748	3	2.646	247.72182
euspeclibcmpd1747	Spectrum	Train	GNMSLDIYJOSUSW-UHFFFAOYSA-N	CC(=O)N1CCCC1C(=O)O	10	24h	-0.23644177480263	FALSE	74	FALSE	-3.846620579197512	0.2889848233050783	3	-0.343	157.16713
euspeclibcmpd1400	Spectrum	Train	FUQGIYDZGLORRC-UHFFFAOYSA-N	COc1ccc(C=CC(=O)c2cc(O)ccc2O)cc1	10	24h	-0.0579793753424674	FALSE	345	FALSE	1.4214084771067084	-1.681118944242747	1	3.201	270.27995
euspeclibcmpd2444	Spectrum	Train	VZCYOOQTPOCHFL-OWOJBTEDSA-N	O=C(O)/C=C/C(=O)O	10	24h	-0.33757521638648	FALSE	313	FALSE	-1.636233670526975	-2.4638271695164247	3	3.8e-002	116.07215
euspeclibcmpd1657	Spectrum	Train	AHUAGKUYEMQHTH-UHFFFAOYSA-N	COc1ccc(-c2cc(=O)c3c(O)cc(OC)c(OC)c3o2)c(OC)c1	10	24h	0.258948688948577	FALSE	284	FALSE	5.488783822788291	-0.9612414611083157	4	2.828	358.34201
euspeclibcmpd1931	Spectrum	Train	MYEJFUXQJGHEQK-UHFFFAOYSA-N	CC1OC(OC2C=C3CCC4C(CCC5(C)C(c6ccc(=O)oc6)CCC45O)C3(C)CC2)C(O)C(O)C1O	10	24h	2.81234919314736	TRUE	23	FALSE	-3.167583975006568	10.531784474548038	2	2.339	530.64967
euspeclibcmpd1297	Spectrum	Train	CGZOGNUFXMNYEI-UDUHKTKDSA-N	CN(C)c1cc(NC(=O)CNC(C)(C)C)c(O)c2c1C[C@H]1C[C@H]3[C@H](N(C)C)C(=O)C(C(N)=O)C(=O)[C@@]3(O)C(=O)C1C2=O	10	24h	-0.315938824339556	FALSE	16	FALSE	3.8295284512829495	3.722709693951778	0	-0.494	585.64866
euspeclibcmpd2271	Spectrum	Train	NHTGHBARYWONDQ-JTQLQIEISA-N	C[C@](N)(Cc1ccc(O)cc1)C(=O)O	10	24h	-0.308768399034656	FALSE	44	FALSE	0.8989907866346785	-1.3974263287126505	1	-1.536	195.21512
euspeclibcmpd1085	Spectrum	Train	CKNAQFVBEHDJQV-UHFFFAOYSA-N	Cc1c(-c2cnccn2)ssc1=S	10	24h	-0.629927974371404	FALSE	168	FALSE	2.618302646942794	-1.0220266584067736	1	2.225	226.34163
euspeclibcmpd1441	Spectrum	Train	OSSLBCDVGLBKDW-UHFFFAOYSA-N	CC=C(C1=CC(=O)C(OC)=CC1=O)c1ccc(OC)cc1	10	24h	5.77313670038003	TRUE	306	FALSE	0.1309832433682076	0.1981070043030678	1	2.752	284.30654
euspeclibcmpd251	Spectrum	Train	MNRHZPCIEGLWGK-KKINBUFLSA-N	CC(=O)C1CCC2C3CC=C4CC(=O)CC[C@]4(C)C3CC[C@]12C	10	24h	2.26857569849305	TRUE	56	TRUE	-7.308602377725041	3.5347557759567385	2	3.438	314.4617
euspeclibcmpd254	Spectrum	Train	VVWYOYDLCMFIEM-UHFFFAOYSA-N	CC(C)[N+](C)(CCOC(=O)C1c2ccccc2Oc2ccccc21)C(C)C	10	24h	0.130403049636976	FALSE	225	FALSE	0.5376922402671653	-0.7952859256010407	1	3.181	368.4892
euspeclibcmpd1669	Spectrum	Train	FDSDTBUPSURDBL-DKLMTRRASA-N	CC1=C(/C=C/C(C)=C/C=C/C(C)=C/C=C/C=C(C)/C=C/C=C(C)/C=C/C2=C(C)C(=O)CCC2(C)C)C(C)(C)CCC1=O	10	24h	-0.405244665875319	FALSE	58	FALSE	-5.5340180616161145	1.308496133691766	3	9.995	564.83967
euspeclibcmpd551	Spectrum	Train	RVOLLAQWKVFTGE-UHFFFAOYSA-N	CN(C)C(=O)Oc1ccc[n+](C)c1	10	24h	0.0506542450972831	FALSE	418	FALSE	0.4651695296947098	-1.4309258085072585	1	1.404	181.21172
euspeclibcmpd1262	Spectrum	Train	RARSHUDCJQSEFJ-UHFFFAOYSA-N	CCC(=O)c1ccc(O)cc1	10	24h	0.155576434816582	FALSE	194	FALSE	-0.0497966176932638	-1.7945534324583703	1	1.994	150.1745
euspeclibcmpd1521	Spectrum	Train	DGABKXLVXPYZII-FKEALSDISA-N	CC(CCC(=O)O)[C@H]1CCC2C3C[C@H](O)[C@@H]4C[C@H](O)CC[C@]4(C)C3CC[C@@]21C	10	24h	-0.0273202925400259	FALSE	245	FALSE	-6.110937675841335	3.9822196080111394	2	4.014	392.572
euspeclibcmpd1752	Spectrum	Train	SXTAYKAGBXMACB-UHFFFAOYSA-N	CS(=N)(=O)CCC(N)C(=O)O	10	24h	-0.454944017266963	FALSE	315	FALSE	-1.3439122064458084	-0.6645203959208719	3	-3.509	180.22537
euspeclibcmpd1225	Spectrum	Train	NQPDXQQQCQDHHW-UHFFFAOYSA-N	CSc1nc2cc(Cl)c(Oc3cccc(Cl)c3Cl)cc2[nH]1	10	24h	4.91686155452113	TRUE	63	FALSE	4.955431686932704	0.5269860018211326	4	5.982	359.65806
euspeclibcmpd1560	Spectrum	Train	VFENFLGNSRQELY-RJZJGCCBSA-N	O=C(O)C1CC([C@H]2CCCCN2)CN2CCCCC12	10	24h	0.315097019586845	FALSE	416	FALSE	0.966469647630506	2.0772266420810164	0	-1.345	266.37914
euspeclibcmpd524	Spectrum	Train	RNLQIBCLLYYYFJ-UHFFFAOYSA-N	Nc1cc(-c2ccncc2)c[nH]c1=O	10	24h	-0.434801153686625	FALSE	195	FALSE	3.733438574823407	-0.075535381394493	4	-1.193	187.19796
euspeclibcmpd2131	Spectrum	Train	JGZYUDARLHNRKM-UHFFFAOYSA-N	CCC(C)C1NC(=O)C(CCNCS(=O)(=O)O)NC(=O)C(NC(=O)C(CCNCS(=O)(=O)O)NC(=O)C(NC(=O)C(CCNCS(=O)(=O)O)NC(=O)CCCCC(C)C)C(C)O)CCNC(=O)C(C(C)O)NC(=O)C(CCNCS(=O)(=O)O)NC(=O)C(CCNCS(=O)(=O)O)NC(=O)C(C(C)CC)NC1=O	10	24h	0.0846693323317928	FALSE	375	TRUE	-0.3079073702173356	7.839259114465056	0	-7.817	1625.88281
euspeclibcmpd1719	Spectrum	Train	XDYGCIOWNPNVIH-ZYJPSCNZSA-N	CC1=CC(=O)C2C(C)(C)CCC[C@]2(C)[C@@]1(O)CCc1ccoc1	10	24h	17.2073069738273	TRUE	274	FALSE	-1.662522633038423	3.472191631607703	0	4.01	316.43451
euspeclibcmpd400	Spectrum	Train	WMPXPUYPYQKQCX-UHFFFAOYSA-N	COc1cc(=NS(=O)(=O)c2ccc(N)cc2)[nH]cn1	10	24h	-0.5496170144869	FALSE	84	TRUE	4.287973522969276	-0.0701973696965314	4	-0.142	280.30298
euspeclibcmpd1691	Spectrum	Train	QMNWISYXSJWHRY-XWJCTJPOSA-N	CC(C)(O)[C@@H]1CC[C@](C)([C@H]2[C@@H](O)C[C@@]3(C)C4C[C@H](O[C@@H]5O[C@H](CO)[C@@H](O)[C@H](O)[C@H]5O)C5C(C)(C)[C@@H](O[C@@H]6OC[C@@H](O)[C@H](O)[C@H]6O)CC[C@@]56C[C@@]46CC[C@]23C)O1	10	24h	-0.304060566039506	FALSE	305	TRUE	-6.303703334357416	9.483065564457922	2	-0.348	784.97022
euspeclibcmpd196	Spectrum	Train	HWGBHCRJGXAGEU-UHFFFAOYSA-N	Cc1cc(=O)[nH]c(=S)[nH]1	10	24h	0	FALSE	45	TRUE	1.6683148723862986	-0.7895136540201193	1	0.595	142.17894
euspeclibcmpd1713	Spectrum	Train	PJSKCCANFAFYHW-UHFFFAOYSA-N	O=C(O)c1cc(O)c(=O)c2c(O)c(O)c(O)cc2c1	10	24h	-0.566858199089506	FALSE	309	TRUE	2.118775475379595	-2.6088946331949883	1	0.666	264.18772
euspeclibcmpd954	Spectrum	Train	KYGZCKSPAKDVKC-UHFFFAOYSA-N	CCn1cc(C(=O)O)c(=O)c2cc3c(cc21)OCO3	10	24h	-0.411472345239993	FALSE	191	FALSE	4.786123844997762	-1.3908017667236423	4	1.273	261.23014
euspeclibcmpd1628	Spectrum	Train	NGCXNVIQHUCZIT-UHFFFAOYSA-N	COc1ccc2c(c1)OCC(Cc1ccc(OC)c(O)c1)C2=O	10	24h	21.3758244130056	TRUE	296	TRUE	2.8878050427034165	-0.4362031538256775	4	3.163	314.33251
euspeclibcmpd1294	Spectrum	Train	KGPPDNUWZNWPSI-UHFFFAOYSA-N	FC(F)(F)COCC(F)(F)F	10	24h	-0.599755250120436	FALSE	171	FALSE	-2.2669592542068866	-2.2796298292321704	3	2.065	182.06437
euspeclibcmpd674	Spectrum	Train	OGHNVEJMJSYVRP-UHFFFAOYSA-N	COc1ccccc1OCCNCC(O)COc1cccc2[nH]c3ccccc3c12	10	24h	1.52105930757722	FALSE	426	FALSE	5.783478939389164	1.8060677281332795	4	4.014	406.47423
euspeclibcmpd1163	Spectrum	Train	ISMVMNHPEDSOTR-XNMTZQFCSA-N	CC1=C2CCC3C4CCC(=O)[C@@]4(C)CCC3[C@@]2(C)CCC1=O	10	24h	-0.150265677534412	FALSE	265	FALSE	-6.1876076778716325	2.790773375065855	2	4.02	300.43512
euspeclibcmpd1497	Spectrum	Train	KBDSLGBFQAGHBE-QDTQPDKMSA-N	CC1(C)O[C@H]2CC(=O)OC[C@@]23[C@H]1CC(=O)[C@]1(C)[C@@H]3CC[C@@]2(C)[C@H](c3ccoc3)OC(=O)C3O[C@]321	10	24h	0.563175693732178	FALSE	340	FALSE	-0.8867173695794791	5.398171934200588	0	1.447	470.51159
euspeclibcmpd28	Spectrum	Train	BSYNRYMUTXBXSQ-UHFFFAOYSA-N	CC(=O)Oc1ccccc1C(=O)O	10	24h	60.9651038932694	TRUE	5	TRUE	0.3022566058210255	-2.412875759548047	1	1.227	180.15741
euspeclibcmpd1086	Spectrum	Train	XAGMUUZPGZWTRP-ZETCQYMHSA-N	C[C@H]1COc2c(C3(N)CC3)c(F)cc3c(=O)c(C(=O)O)cn1c23	10	24h	0.373315478227235	FALSE	392	FALSE	5.328176022276564	0.0510563545307055	4	-1.486	318.2997
euspeclibcmpd1597	Spectrum	Train	DNVPQKQSNYMLRS-BQYQJAHWSA-N	CC(C)C(C)/C=C/C(C)C1CCC2C3=CC=C4CC(O)CCC4(C)C3CCC21C	10	24h	5.02493971737428	TRUE	27	FALSE	-7.36262425481663	4.607182680307888	2	6.933	396.64836
euspeclibcmpd1095	Spectrum	Train	QQQIECGTIMUVDS-UHFFFAOYSA-N	COc1ccc(C(=O)NCc2ccc(OCCN(C)C)cc2)cc1OC	10	24h	0.330643688583195	FALSE	65	FALSE	3.746544410944789	0.2306174076303959	4	2.711	358.43143
euspeclibcmpd1453	Spectrum	Train	GLZPCOQZEFWAFX-JXMROGBWSA-N	CC(C)=CCC/C(C)=C/CO	10	24h	2.93537855627481	TRUE	266	TRUE	-4.398300949588784	0.1081561515005617	3	2.934	154.24931
euspeclibcmpd366	Spectrum	Train	LSLYOANBFKQKPT-UHFFFAOYSA-N	CC(Cc1ccc(O)cc1)NCC(O)c1cc(O)cc(O)c1	10	24h	0.123748103946054	FALSE	98	FALSE	1.5533801209577291	-0.5712855906894646	1	2.413	303.35294
euspeclibcmpd356	Spectrum	Train	VJJPUSNTGOMMGY-VRLBHWRKSA-N	COc1cc([C@@H]2c3cc4c(cc3C(OC3O[C@@H]5COC(C)O[C@H]5[C@H](O)[C@H]3O)C3COC(=O)C32)OCO4)cc(OC)c1O	10	24h	2.43358087094728	TRUE	125	FALSE	0.4046707829980135	6.668169871027329	0	0.935	588.55657
euspeclibcmpd2142	Spectrum	Train	HEFNNWSXXWATRW-UHFFFAOYSA-N	CC(C)Cc1ccc(C(C)C(=O)O)cc1	10	24h	-0.249169041401382	FALSE	378	TRUE	0.6100659016088076	-1.8393427650989829	1	3.607	206.28082
euspeclibcmpd1849	Spectrum	Train	RZPAKFUAFGMUPI-UHFFFAOYSA-N	COC1CC(OC2C(C)C(=O)OC(C)C(C)C(O)C(C)C(=O)C3(CO3)CC(C)C(OC3OC(C)CC(N(C)C)C3O)C2C)OC(C)C1O	10	24h	-0.547396557700574	FALSE	406	FALSE	-3.654820847013907	9.936571895695968	2	1.901	687.85834
euspeclibcmpd1989	Spectrum	Train	GLEVLJDDWXEYCO-UHFFFAOYSA-N	Cc1c(C)c2c(c(C)c1O)CCC(C)(C(=O)O)O2	10	24h	-0.727385104443602	FALSE	92	FALSE	1.25093322878018	-0.6058363822933854	1	3.489	250.29032
euspeclibcmpd1960	Spectrum	Train	UWKQSNNFCGGAFS-UHFFFAOYSA-N	CCc1c2c(nc3ccc(OC(=O)N4CCC(N5CCCCC5)CC4)cc13)-c1cc3c(c(=O)n1C2)COC(=O)C3(O)CC	10	24h	-0.420738651105317	FALSE	120	FALSE	6.015654782379182	4.32602035032122	4	3.686	586.67801
euspeclibcmpd677	Spectrum	Train	GHOSNRCGJFBJIB-UHFFFAOYSA-N	CCOc1nc2cccc(C(=O)OC(C)OC(=O)OC3CCCCC3)c2n1Cc1ccc(-c2ccccc2-c2nn[nH]n2)cc1	10	24h	0.323866342236869	FALSE	134	FALSE	4.037797515182775	3.8378699241074328	0	7.353	610.65966
euspeclibcmpd1997	Spectrum	Train	ZWAOHEXOSAUJHY-UHFFFAOYSA-N	CC1OC(n2cc(F)c(=O)[nH]c2=O)C(O)C1O	10	24h	-0.334031778376647	FALSE	107	FALSE	2.873182406444112	5.428202074420165	0	-1.653	246.19244
euspeclibcmpd697	Spectrum	Train	GKNDIYRVXVKUNM-RUCARUNLSA-N	CCc1c(C)cn(C(=O)NCCc2ccc(S(=O)(=O)NC(=O)N[C@H]3CC[C@H](C)CC3)cc2)c1O	10	24h	-0.793406375241345	FALSE	144	FALSE	3.268015818526759	4.538930102408248	0	4.926	490.61555
euspeclibcmpd1988	Spectrum	Train	TWIIVLKQFJBFPW-UHFFFAOYSA-N	CC(=O)Nc1ccc(OC(=O)c2ccccc2O)cc1	10	24h	-0.25756948655199	FALSE	71	FALSE	2.240469454606939	-1.5060748388332748	1	2.14	271.26802
euspeclibcmpd501	Spectrum	Train	REYFJDPCWQRWAA-UHFFFAOYSA-N	c1ccc(CN(CC2=NCCN2)c2ccccc2)cc1	10	24h	0.19774231494742	FALSE	229	FALSE	2.281229893581369	-1.0740790708891372	1	2.714	265.35286
euspeclibcmpd906	Spectrum	Train	ZSKVGTPCRGIANV-ZXFLCMHBSA-N	C[C@@H](O)[C@H]1C(=O)N2C(C(=O)O)=C(SCCN=CN)C[C@H]12	10	24h	-0.526134892408747	FALSE	74	FALSE	-1.1883744649192052	3.207501998699706	0	-1.618	299.34607
euspeclibcmpd1348	Spectrum	Train	GBQIAYSBHLYGHR-UHFFFAOYSA-N	O=C1OCCc2oc(O)cc21	10	24h	33.0451858663778	TRUE	294	FALSE	1.4548275503134025	-0.7246131278204776	1	0.751	154.12014
euspeclibcmpd504	Spectrum	Train	HVFLCNVBZFFHBT-UHFFFAOYSA-O	CON=C(C(=O)NC1C(=O)N2C(C(=O)O)=C(C[N+]3(C)CCCC3)CSC12)c1csc(=N)[nH]1	10	24h	35.7834571422469	TRUE	106	TRUE	2.6795951153136235	8.303485957540795	5	-1.942	481.56899
euspeclibcmpd1370	Spectrum	Train	KVOJTUXGYQVLAJ-UHFFFAOYSA-N	Cc1cc(=O)oc2cc(O)c(O)cc12	10	24h	-0.51703874017218	FALSE	252	TRUE	4.05301605522106	-1.4489610953801888	4	1.862	192.16812
euspeclibcmpd1200	Spectrum	Train	QFVAWNPSRQWSDU-UHFFFAOYSA-N	S=C1SCN(Cc2ccccc2)CN1Cc1ccccc1	10	24h	10.0029077028117	TRUE	153	FALSE	2.169072028780567	-1.840124344314712	1	5.293	314.46822
euspeclibcmpd1189	Spectrum	Train	ZVXBAHLOGZCFTP-UHFFFAOYSA-N	CCOC(=O)COc1ccc2c(=O)cc(-c3ccccc3)oc2c1	10	24h	-0.364778280667279	FALSE	316	FALSE	4.628298237014981	-1.128097638558378	4	3.175	324.32734
euspeclibcmpd1288	Spectrum	Train	QLPQPTXSAXQCMR-UHFFFAOYSA-N	O=C(c1cccnc1)N1CCOCC1	10	24h	-0.122608850807563	FALSE	170	FALSE	1.255799152437599	-0.9848299629132716	1	-0.219	192.21448
euspeclibcmpd1675	Spectrum	Train	KZJWDPNRJALLNS-LRWZISJQSA-N	CCC(CCC(C)[C@H]1CCC2C3CC=C4C[C@@H](O)CC[C@]4(C)C3CC[C@@]21C)C(C)C	10	24h	-0.236248337404534	FALSE	302	TRUE	-7.655667494243517	4.701717614506168	2	8.084	414.7067
euspeclibcmpd278	Spectrum	Train	JLKIGFTWXXRPMT-UHFFFAOYSA-N	Cc1cc(=NS(=O)(=O)c2ccc(N)cc2)[nH]o1	10	24h	-0.426507185186602	FALSE	62	FALSE	2.667248452911802	0.2763428752706943	4	-0.413	253.27764
euspeclibcmpd1583	Spectrum	Train	KMJPKUVSXFVQGZ-OZIVFDACSA-N	O=C(O[C@@H]1Cc2c(O)cc(O)cc2OC1c1cc(=O)c(O)c2c(O)c(O)cc(C3Oc4cc(O)cc(O)c4C[C@H]3O)c2c1)c1cc(O)c(O)c(O)c1	10	24h	-0.769746045961788	FALSE	286	TRUE	4.493035747587648	2.1252340505934995	4	2.8	716.59791
euspeclibcmpd1138	Spectrum	Train	XULIXFLCVXWHRF-UHFFFAOYSA-N	CN1C(C)(C)CCCC1(C)C	10	24h	-0.0632150030364854	FALSE	43	FALSE	-2.280633618290147	-1.6534979712882425	3	2.402	155.28043
euspeclibcmpd1098	Spectrum	Train	HPHBOJANXDKUQD-UHFFFAOYSA-N	N#CCC(=O)NN	10	24h	3.07920269396401	TRUE	172	FALSE	-1.186059447825003	-1.275647144120449	3	-1.265	99.09129
euspeclibcmpd1322	Spectrum	Train	DZGWFCGJZKJUFP-UHFFFAOYSA-N	NCCc1ccc(O)cc1	10	24h	-0.212333158438992	FALSE	403	FALSE	0.9333595831615608	-2.456024677414782	1	1.015	137.17904
euspeclibcmpd23	Spectrum	Train	LSQZJLSUYDQPKJ-DGVZPSOQSA-N	CC1(C)SC2C(NC(=O)C(N)c3ccc(O)cc3)C(=O)N2[C@H]1C(=O)O	10	24h	-0.304571062214494	FALSE	363	FALSE	0.8123181037139201	4.890956503211094	0	-2.539	365.40416
euspeclibcmpd635	Spectrum	Train	OZWKMVRBQXNZKK-UHFFFAOYSA-N	O=C(c1ccccc1)c1ccc2n1CCC2C(=O)O	10	24h	-0.00978756808159015	FALSE	422	FALSE	3.223368508944529	-0.972233876929342	4	2.832	255.26862
euspeclibcmpd1969	Spectrum	Train	BEBLLQPTMVOKAX-UHFFFAOYSA-N	Oc1cc2c(cc1O)=C1c3ccc(O)c(O)c3OCC1(O)C=2	10	24h	-0.521000704976763	FALSE	343	TRUE	1.3113601956016752	0.1558651219217743	1	0.546	300.26287
euspeclibcmpd986	Spectrum	Train	ZEUITGRIYCTCEM-KRWDZBQOSA-N	CNCC[C@H](Oc1cccc2ccccc12)c1cccs1	10	24h	1.67603954800696	FALSE	139	FALSE	4.014949122620419	-1.8883722287787277	4	3.846	297.41456
euspeclibcmpd361	Spectrum	Train	PLDUPXSUYLZYBN-UHFFFAOYSA-N	OCCN1CCN(CCCN2c3ccccc3Sc3ccc(C(F)(F)F)cc32)CC1	10	24h	-0.0321273209410081	FALSE	77	TRUE	2.270236886590573	-1.3987433775575786	1	4.435	437.52154
euspeclibcmpd1127	Spectrum	Train	LREQLEBVOXIEOM-UHFFFAOYSA-N	CC(N)CCCC(C)(C)O	10	24h	0.138043537189825	FALSE	181	FALSE	-2.938696876452576	-0.6862339856655081	3	0.871	145.24256
euspeclibcmpd146	Spectrum	Train	ACGUYXCXAPNIKK-UHFFFAOYSA-N	Oc1c(Cl)cc(Cl)c(Cl)c1Cc1c(O)c(Cl)cc(Cl)c1Cl	10	24h	44.0882760170632	TRUE	394	FALSE	0.7896934530173076	-3.080916372160148	1	7.307	406.90353
euspeclibcmpd1402	Spectrum	Train	NCEXCGUAXVAJMI-UHFFFAOYSA-N	COc1cc(-c2coc3cc(OC)c(OC)c(OC)c3c2=O)cc(OC)c1OC	10	24h	-0.364125513913627	FALSE	255	FALSE	4.337035477505413	-0.5271761369561304	4	2.768	402.39457
euspeclibcmpd1746	Spectrum	Train	HOKKHZGPKSLGJE-UHFFFAOYSA-N	CNC(CC(=O)O)C(=O)O	10	24h	-0.420018537955437	FALSE	203	FALSE	-1.681684019106887	-1.3274033899002655	3	-3.574	147.12925
euspeclibcmpd1515	Spectrum	Train	MBZKDBQDALOSRP-UHFFFAOYSA-N	COc1ccc(-c2c(O)c3c(OC)c4c(cc3oc2=O)OC(C)(C)C=C4)cc1	10	24h	0.809664280996115	FALSE	260	FALSE	5.206583803205314	0.415407849197328	4	3.595	380.39059
euspeclibcmpd616	Spectrum	Train	QJRWVIJLORFVOH-UHFFFAOYSA-N	CCCNCCCCCC[N+](C)(C)C	10	24h	1.42769980597357	FALSE	165	FALSE	-1.9301776029941813	-2.0738387105428284	3	0.995	201.37205
euspeclibcmpd452	Spectrum	Train	URWAJWIAIPFPJE-JYERGDCNSA-N	CN[C@@H]1C(O)[C@@H](O[C@@H]2[C@@H](O)[C@H](O[C@H]3OC(CN)=CC[C@H]3N)[C@@H](N)C[C@H]2N)OC[C@]1(C)O	10	24h	-0.625969697644225	FALSE	93	TRUE	-3.052652810002756	5.370472025663309	2	-4.685	447.52638
euspeclibcmpd1842	Spectrum	Train	DAWHVWFOONWLEZ-UHFFFAOYSA-N	Cc1cc(OC(=O)N2CCCCC2)c(C(C)C)cc1[N+](C)(C)C	10	24h	0.636025590318447	FALSE	327	TRUE	0.4098273522760621	-0.6052510627155003	1	3.108	319.46164
euspeclibcmpd568	Spectrum	Train	YYJKSCIIZGQWEE-UHFFFAOYSA-N	OCCN=CCNc1ccc(NCCNCCO)c2c(O)c3c(O)ccc(O)c3c(O)c12	10	24h	-1.5506727235768	FALSE	4	FALSE	2.133870141659441	0.6059560550259668	4	0.584	444.48091
euspeclibcmpd1326	Spectrum	Train	LZJRNLRASBVRRX-UHFFFAOYSA-N	COc1cc2c(cc1O)CC1c3c(cc(O)c(OC)c3-2)CCN1C	10	24h	-0.347279732606267	FALSE	246	TRUE	4.329274634034414	0.4447548207919487	4	3.083	327.37433
euspeclibcmpd1354	Spectrum	Train	TUBKRNYLIIIOAU-UHFFFAOYSA-N	C=C(C)c1cc(O)c(C)cc1O	10	24h	6.70457826442725	TRUE	188	FALSE	-0.4896157711541022	-2.3971919941004147	1	2.83	164.20108
euspeclibcmpd1359	Spectrum	Train	YJXDGWUNRYLINJ-RMTSDEFYSA-N	CC(=O)O[C@@H]1CC2C(C)(C)C(=O)C=C[C@]2(C)C2CC[C@@]3(C)[C@H](c4ccoc4)OC(=O)C4O[C@]43[C@@]21C	10	24h	23.9250891295135	TRUE	340	FALSE	-0.8075610156159692	5.135518523776576	0	3.349	482.56535
euspeclibcmpd745	Spectrum	Train	NZCRJKRKKOLAOJ-NLKNOPHWSA-N	CO[C@H]1/C=C/O[C@@]2(C)Oc3c(C)c(O)c4c(O)c(c5c(nc6cc(C)ccn65)c4c3C2=O)NC(=O)/C(C)=C\C=C\C(C)[C@H](O)[C@@H](C)C(O)[C@@H](C)[C@H](OC(C)=O)[C@@H]1C	10	24h	-0.52811698959174	FALSE	59	FALSE	3.860735517405357	9.005761187600111	5	4.805	785.87854
euspeclibcmpd625	Spectrum	Train	XOAAWQZATWQOTB-UHFFFAOYSA-N	NCCS(=O)(=O)O	10	24h	-0.209232447532853	FALSE	79	FALSE	-1.6286980648551874	-2.289982730531885	3	-1.243	125.14687
euspeclibcmpd108	Spectrum	Train	KSCFJBIXMNOVSH-UHFFFAOYSA-N	Cn1c(=O)c2c(ncn2CC(O)CO)n(C)c1=O	10	24h	-0.0858778947710487	FALSE	9	FALSE	3.7189211455947513	3.4977439137211705	0	-1.151	254.24256
euspeclibcmpd774	Spectrum	Train	JFZGBMJPJZDNNT-UHFFFAOYSA-N	O=C(NCC(O)=NO)c1ccc(Cl)cc1	10	24h	0.80412855249085	FALSE	324	FALSE	2.366348098126816	-0.3927796816419023	1	1.251	228.63235
euspeclibcmpd1656	Spectrum	Train	HHGPYJLEJGNWJA-UHFFFAOYSA-N	COc1cc(O)c2c(=O)c(OC)c(-c3ccc(OC)c(OC)c3)oc2c1	10	24h	-0.274901197968646	FALSE	285	FALSE	5.381768383782102	-0.924265677088887	4	2.533	358.34201
euspeclibcmpd773	Spectrum	Train	BHKPHCKISVSDGV-UHFFFAOYSA-N	O=C(Oc1cccc2cccnc12)c1ccccc1	10	24h	12.7797477814426	TRUE	53	FALSE	4.160178432079848	-2.8123332278886983	4	3.448	249.26404
euspeclibcmpd1387	Spectrum	Train	KSFDZKRCAQNAAO-UHFFFAOYSA-N	CC(=O)OC1CCC23C(=O)OC45CCC(c6coc(O)c6)C4(C)CCC2C5CCC3(O)C1	10	24h	-1.25489913686855	FALSE	23	FALSE	-2.5213152217564083	7.180538779912571	2	2.747	444.51737
euspeclibcmpd349	Spectrum	Train	GFFGJBXGBJISGV-UHFFFAOYSA-N	N=c1[nH]cnc2[nH]cnc12	10	24h	-0.183354024813005	FALSE	41	FALSE	2.7017371936679635	-1.0338990634987544	1	-0.755	135.1267
euspeclibcmpd895	Spectrum	Train	NUKYPUAOHBNCPY-UHFFFAOYSA-N	N=c1cc[nH]cc1	10	24h	-0.470894711749077	FALSE	205	FALSE	0.6482947964046557	-1.299246176870493	1	-0.596	94.11454
euspeclibcmpd1561	Spectrum	Train	GKSGTWUNURZTKD-UHFFFAOYSA-N	COc1cc(O)c(C(C)=O)c(O)c1	10	24h	1.47670475866797	FALSE	283	TRUE	0.8840706042209259	-1.621230061921446	1	1.069	182.1733
euspeclibcmpd520	Spectrum	Train	JGOAIQNSOGZNBX-UHFFFAOYSA-N	CCN(CC)CCOC(=O)C(c1ccccc1)c1ccccc1	10	24h	0.792216802728036	FALSE	81	FALSE	0.8432849441415288	-1.0082161076273937	1	4.051	311.418
euspeclibcmpd162	Spectrum	Train	OEXHQOGQTVQTAT-QQLIVEQCSA-N	CC(C)[N+]1(C)C2CC[C@H]1C[C@@H](OC(=O)C(CO)c1ccccc1)C2	10	24h	0.507777205782207	FALSE	148	FALSE	-1.848686778042436	1.2113776877784337	3	1.092	332.4571
euspeclibcmpd1550	Spectrum	Train	MIJKZXWOOXIEEU-UHFFFAOYSA-N	COc1cc(C)c(C(=O)Oc2cc(C)c(C(=O)O)c(O)c2C)c(OC)c1C	10	24h	1.37777983858248	FALSE	287	FALSE	2.494285858700526	-1.3932480207117135	1	4.561	374.38447
euspeclibcmpd168	Spectrum	Train	SBUJHOSQTJFQJX-BTALVITBSA-N	NC[C@H]1O[C@H](OC2[C@@H](N)C[C@@H](N)[C@H](O[C@H]3O[C@H](CO)[C@@H](O)[C@H](N)[C@H]3O)[C@H]2O)[C@H](O)[C@@H](O)[C@@H]1O	10	24h	-0.199204951403992	FALSE	64	FALSE	-2.971478298778374	5.54334834952818	2	-7.144	484.49864
euspeclibcmpd2133	Spectrum	Train	GEAPRUYBJDONRS-UHFFFAOYSA-O	NC(=O)c1cc[n+](C=C2CSC3C(NC(=O)C(c4ccccc4)S(=O)(=O)O)C(=O)N3C2C(=O)O)cc1	10	24h	-0.143351533087178	FALSE	227	FALSE	3.214452546472204	4.64219569366693	0	-8.1e-002	533.55413
euspeclibcmpd1183	Spectrum	Train	LORDFXWUHHSAQU-UHFFFAOYSA-N	CCC(COC(=O)c1cc(OC)c(OC)c(OC)c1)(c1ccccc1)N(C)C	10	24h	-0.263518055336529	FALSE	341	FALSE	2.2551141822636414	-1.176687609819137	1	4.115	387.46936
euspeclibcmpd21	Spectrum	Train	KRMDCWKBEZIMAB-UHFFFAOYSA-N	CN(C)CCC=C1c2ccccc2CCc2ccccc21	10	24h	0.287265309747031	FALSE	110	FALSE	1.6959981146830752	-1.5455114790101048	1	4.772	277.40332
euspeclibcmpd2261	Spectrum	Train	ONYOTXAYIZRIPJ-UHFFFAOYSA-N	C#CCCCCCCCCCCCc1ccco1	10	24h	-0.224212870578912	FALSE	399	TRUE	1.6264066124224832	-1.1196123792930144	1	6.949	246.38774
euspeclibcmpd1185	Spectrum	Train	TZXKOCQBRNJULO-UHFFFAOYSA-N	Cc1c(O)c(=O)ccn1C	10	24h	-0.714703914953211	FALSE	220	TRUE	1.8282486046115185	-1.3151305816202332	1	-0.139	139.15186
euspeclibcmpd1421	Spectrum	Train	DUXQKCCELUKXOE-NCNDPSPSSA-N	COc1ccc(-c2cc(=O)c3c(O)c(OC)c(O[C@H]4O[C@H](CO[C@@H]5O[C@@H](C)[C@H](O)[C@@H](O)[C@H]5O)[C@@H](O)[C@H](O)[C@H]4O)cc3o2)cc1	10	24h	-0.512397530986825	FALSE	242	FALSE	4.6465463084631935	5.902622474664235	0	-0.169	622.57126
euspeclibcmpd526	Spectrum	Train	XUXWOYRIGVQFMU-UHFFFAOYSA-N	O=C1C(CO)OC(O)C(O)C1O	10	24h	-0.212145685520999	FALSE	31	FALSE	-3.315322661934145	1.7549700210000592	3	-2.34	178.14
euspeclibcmpd1536	Spectrum	Train	AQXXUFZFTHWVFV-UHFFFAOYSA-N	C=Cc1c(C=c2[nH]c(=Cc3[nH]c(C=c4[nH]c(O)c(C=C)c4=C)c(C)c3CCC(=O)O)c(CCC(=O)O)c2C)[nH]c(O)c1C	10	24h	0.74446903417753	FALSE	277	TRUE	2.7827685471291588	3.090076865652479	0	5.409	584.66213
euspeclibcmpd2456	Spectrum	Train	WNLRTRBMVRJNCN-UHFFFAOYSA-N	O=C(O)CCCCC(=O)O	10	24h	0.307249181800088	FALSE	356	FALSE	-2.609047662034838	-2.1316726970889444	3	0.553	146.1412
euspeclibcmpd1487	Spectrum	Train	JOFTYVPERBCMPJ-ICFOKQHNSA-N	COC(=O)/C(=C1\OC(=O)C(c2ccccc2)C1=O)c1ccccc1	10	24h	1.05493456865608	FALSE	306	FALSE	0.3094129799037755	-0.6072813260740887	1	2.825	322.31146
euspeclibcmpd813	Spectrum	Train	BDYYDXJSHYEDGB-UHFFFAOYSA-N	CN(C(=O)C(Cl)Cl)c1ccc(OC(=O)c2ccco2)cc1	10	24h	0.184588488441695	FALSE	399	FALSE	3.010820360885368	-0.5294646615661663	4	3.178	328.14744
euspeclibcmpd1063	Spectrum	Train	COLNVLDHVKWLRT-UHFFFAOYSA-N	NC(Cc1ccccc1)C(=O)O	10	24h	0.375204883306751	FALSE	103	FALSE	0.8330747535709682	-1.860232588401041	1	-1.605	165.18913
euspeclibcmpd980	Spectrum	Train	ULSDMUVEXKOYBU-ZDUSSCGKSA-N	CN(C)CCc1c[nH]c2ccc(C[C@H]3COC(=O)N3)cc12	10	24h	0.441242989782234	FALSE	133	FALSE	6.494940067606031	5.643759382119146	5	2.457	287.35684
euspeclibcmpd2448	Spectrum	Train	OGGXGZAMXPVRFZ-UHFFFAOYSA-N	C[As](C)(=O)O	10	24h	0.765594688914528	FALSE	431	TRUE	-2.475584652284608	-1.9975516517826304	3	0.714	137.99738
euspeclibcmpd1420	Spectrum	Train	IPMYMEWFZKHGAX-QYXCYVSSSA-N	O=c1c(O)cc(C2Oc3cc(O)cc(O)c3C[C@H]2O)cc2c(C3Oc4cc(O)cc(O)c4C[C@@H]3O)cc(O)c(O)c12	10	24h	-0.547827904785882	FALSE	286	FALSE	3.256338451741132	0.7880484406916572	4	2.629	564.49365
euspeclibcmpd299	Spectrum	Train	FUSNMLFNXJSCDI-UHFFFAOYSA-N	Cc1cccc(N(C)C(=S)Oc2ccc3ccccc3c2)c1	10	24h	8.22640545919048	TRUE	334	FALSE	2.041231187599715	-2.730873773973146	1	6.289	307.40938
euspeclibcmpd1477	Spectrum	Train	ZMQAAUBTXCXRIC-UHFFFAOYSA-N	C=CCc1ccc2c(c1)OCO2	10	24h	-0.317567235009835	FALSE	269	TRUE	0.6956284175989007	-1.4805519351979004	1	2.606	162.1852
euspeclibcmpd1564	Spectrum	Train	DOFJNFPSMUCECH-UHFFFAOYSA-N	COc1ccc(-c2cc(=O)c3c(O)c(OC)c(OC)c(OC)c3o2)cc1OC	10	24h	-0.0509321298122803	FALSE	284	TRUE	5.383122222477887	-0.496480363373755	4	2.812	388.36799
euspeclibcmpd1242	Spectrum	Train	DOIRQSBPFJWKBE-UHFFFAOYSA-N	CCCCOC(=O)c1ccccc1C(=O)OCCCC	10	24h	-0.441364330640905	FALSE	75	FALSE	-1.0655619895389696	-2.415322590413585	1	4.198	278.34348
euspeclibcmpd1254	Spectrum	Train	RATZLMXRALDSJW-UHFFFAOYSA-N	CCC1(C2=NCCN2)Cc2ccccc2O1	10	24h	-0.176370529326799	FALSE	70	FALSE	1.4691155864753276	-0.5304521331962049	1	1.998	216.27894
euspeclibcmpd593	Spectrum	Train	KPYSYYIEGFHWSV-UHFFFAOYSA-N	NCC(CC(=O)O)c1ccc(Cl)cc1	10	24h	-0.200041924569929	FALSE	103	FALSE	0.6881945743796628	-2.230580918154029	1	-1.06	213.66078
euspeclibcmpd1812	Spectrum	Train	JEKDOWMTUCHNIR-XZWHSSHBSA-N	COc1cc2c3cc1Oc1c(OC)c(OC)cc4c1[C@@H](Cc1cccc(c1)Oc1ccc(c(O)c1)C[C@@H]3N(C)CC2)N(C)CC4	10	24h	2.31179461675739	TRUE	268	FALSE	5.455271740071425	-0.0488578822284589	4	6.992	608.72329
euspeclibcmpd2254	Spectrum	Train	ZZVUWRFHKOJYTH-UHFFFAOYSA-N	CN(C)CCOC(c1ccccc1)c1ccccc1	10	24h	0.212882617474226	FALSE	420	FALSE	0.9828388827794104	-1.7719001205590517	1	3.384	255.35473
euspeclibcmpd1663	Spectrum	Train	PCMORTLOPMLEFB-UHFFFAOYSA-N	COc1cc(C=CC(=O)O)cc(OC)c1O	10	24h	-0.0893292198242697	FALSE	301	TRUE	1.0796969111000343	-1.5246253423984304	1	1.652	224.20998
euspeclibcmpd199	Spectrum	Train	VAOCPAMSLUNLGC-UHFFFAOYSA-N	Cc1ncc([N+](=O)[O-])n1CCO	10	24h	-0.215540142902947	FALSE	234	FALSE	2.461252738961712	-1.173726576364406	1	-0.337	171.15396
euspeclibcmpd2310	Spectrum	Train	BUJAGSGYPOAWEI-UHFFFAOYSA-N	Cc1cccc(C)c1NC(=O)C(C)N	10	24h	-0.407080072074206	FALSE	119	FALSE	0.8040382922685282	-1.5982882990463168	1	1.445	192.25754
euspeclibcmpd761	Spectrum	Train	AMTPYFGPPVFBBI-UHFFFAOYSA-N	CC(=O)Nc1ccc(S(=O)(=O)c2ccc(NC(C)=O)cc2)cc1	10	24h	-0.251627055166586	FALSE	201	FALSE	0.0329175730537937	-1.867892037361254	1	1.173	332.37424
euspeclibcmpd2065	Spectrum	Train	CLGDBTZPPRVUII-USQYZIDUSA-N	C=C[C@@](C)(O)CCC1C(=C)C[C@H](O)C2C(C)(C)CCCC12C	10	24h	0.497386043081686	FALSE	388	FALSE	-6.221211358099178	2.724716639862124	2	4.121	306.48276
euspeclibcmpd2312	Spectrum	Train	YUULFXAQUWEYNP-GXAWFILRSA-N	O=C(O[C@@H]1Cc2c(O)cc(O)cc2O[C@@H]1c1cc(O)c(O)c(O)c1-c1c([C@H]2Oc3cc(O)cc(O)c3C[C@H]2OC(=O)c2cc(O)c(O)c(O)c2)cc(O)c(O)c1O)c1cc(O)c(O)c(O)c1	10	24h	-0.213978039603374	FALSE	325	FALSE	2.623077737760285	0.647721729703532	4	5.882	914.72755
euspeclibcmpd2392	Spectrum	Train	TUZYXOIXSAXUGO-XYLZAPOUSA-N	CCC(C)C(=O)O[C@H]1C[C@H](O)C=C2C=C[C@H](C)[C@H](CC[C@@H](O)C[C@@H](O)CC(=O)O)C21	10	24h	-0.0231866966968999	FALSE	161	FALSE	-5.568563977660192	5.876527933679993	2	2.156	424.52774
euspeclibcmpd2084	Spectrum	Train	KQXDHUJYNAXLNZ-JYWGBSFLSA-N	CCC(C(=O)[C@H](C)[C@@H](O)[C@H](C)[C@@H]1O[C@@H]([C@@H](CC)C(=O)O)CC[C@@H]1C)[C@H]1OC2(C=C[C@@H](O)[C@]3(CC[C@@](C)([C@H]4CC[C@](O)(CC)[C@H](C)O4)O3)O2)[C@H](C)C[C@@H]1C	10	24h	6.05727454244642	TRUE	396	FALSE	-4.9692038753836165	9.574448084926896	2	5.904	750.9986
euspeclibcmpd469	Spectrum	Train	SMTZFNFIKUPEJC-UHFFFAOYSA-N	CC(=O)OCC(=O)NCCCOc1cccc(CN2CCCCC2)c1	10	24h	-0.0535267505738153	FALSE	429	FALSE	1.966014477399604	1.7611908303263042	0	1.766	348.43661
euspeclibcmpd1780	Spectrum	Train	QUNWUDVFRNGTCO-UHFFFAOYSA-N	Cn1c(=O)[nH]c2ncn(C)c2c1=O	10	24h	0.199938158280097	FALSE	9	FALSE	3.501896381251988	1.2124949165974643	4	-0.306	180.16402
euspeclibcmpd735	Spectrum	Train	DNTGGZPQPQTDQF-UHFFFAOYSA-N	CC=CC(=O)N(CC)c1ccccc1C	10	24h	-0.286802531173761	FALSE	72	FALSE	-0.3887488698706494	-0.4511243254691208	1	3.091	203.28017
euspeclibcmpd60	Spectrum	Train	RKWGIWYCVPQPMF-UHFFFAOYSA-N	CCCNC(=O)NS(=O)(=O)c1ccc(Cl)cc1	10	24h	-0.231232923170743	FALSE	215	FALSE	1.6650470840070453	-0.4188989581249182	1	2.058	276.73981
euspeclibcmpd719	Spectrum	Train	ACWBQPMHZXGDFX-UHFFFAOYSA-N	CCCCC(=O)N(Cc1ccc(-c2ccccc2-c2nn[nH]n2)cc1)C(C(=O)O)C(C)C	10	24h	-1.01614910285849	FALSE	128	FALSE	2.7074226364845053	1.919111965760678	0	4.538	435.51875
euspeclibcmpd1061	Spectrum	Train	OVLRICZMNOIGCE-UHFFFAOYSA-N	Nc1ccc(S(=O)(=O)N=c2cc[nH]n2-c2ccccc2)cc1	10	24h	0.529855383455966	FALSE	62	FALSE	4.199693596419972	-0.2605827090529307	4	0.518	314.36226
euspeclibcmpd939	Spectrum	Train	MMOXZBCLCQITDF-UHFFFAOYSA-N	CCN(CC)C(=O)c1cccc(C)c1	10	24h	-0.068590551764676	FALSE	170	FALSE	0.0064005302051551	-2.0137050745163334	1	2.427	191.26948
euspeclibcmpd2000	Spectrum	Train	FDGHZUQYDACRTA-UHFFFAOYSA-N	CCOC(=O)CCCCCCCCCCCCC1C=CCC1	10	24h	-0.41063142322392	FALSE	187	FALSE	-5.04034078218868	0.5333978275587804	3	6.859	308.49864
euspeclibcmpd1668	Spectrum	Train	FMAORJIQYMIRHF-BXXZVTAOSA-N	O[C@@H]1CO[C@@H](O)[C@@H]1O	10	24h	-0.3193408487203	FALSE	31	FALSE	-3.2396055297040443	-0.5292526708640419	3	-1.492	120.10391
euspeclibcmpd2376	Spectrum	Train	RAFGELQLHMBRHD-IFNPSABLSA-N	COC(=O)/C=C/C(C)=C/C=C/C(C)=C/C=C/C=C(C)/C=C/C=C(C)/C=C/C(=O)O	10	24h	-0.190166526859409	FALSE	169	FALSE	-3.8776277955106857	1.1377819423408426	3	5.792	394.50329
euspeclibcmpd1733	Spectrum	Train	VPGIGLKLCFOWDN-YOEHRIQHSA-N	COc1ccc2c(c1)O[C@H]1c3ccc(OC)cc3OC[C@@H]21	10	24h	-0.450385855989594	FALSE	249	FALSE	2.013491705290811	-1.0507215555189444	1	2.908	284.30654
euspeclibcmpd1149	Spectrum	Train	XOZLRRYPUKAKMU-UHFFFAOYSA-N	Cc1c(NC(C)C)c(=O)n(-c2ccccc2)n1C	10	24h	0.683423801302866	FALSE	321	FALSE	3.395777760496661	-1.369339009754964	4	1.179	245.32015
euspeclibcmpd419	Spectrum	Train	FPIPGXGPPPQFEQ-OVSJKPMPSA-N	CC1=C(/C=C/C(C)=C/C=C/C(C)=C/CO)C(C)(C)CCC1	10	24h	-0.0835098563763966	FALSE	58	FALSE	-5.601318200610492	1.6415595658194602	3	5.316	286.4516
euspeclibcmpd1412	Spectrum	Train	DTNGBIGBPPPNNB-UHFFFAOYSA-N	CC(C)=CCc1c(O)cc2oc(C)cc(=O)c2c1O	10	24h	1.93858095938636	FALSE	258	TRUE	3.9306273159788994	0.584866735369691	4	3.274	260.28513
euspeclibcmpd1443	Spectrum	Train	MDJRZSNPHZEMJH-UVTJARRNSA-N	CC(=O)OCC(=O)C1CCC2C3CC=C4C[C@@H](O)CC[C@]4(C)C3CC[C@]12C	10	24h	0.216899565261926	FALSE	302	FALSE	-8.704919006074062	6.3976745897098	2	3.331	374.51366
euspeclibcmpd687	Spectrum	Train	RLQVKDVIBJCQGE-FYFQIOIOSA-N	C[C@]12CCC3[C@@H](CC[C@@]45OC4C(=O)C(C#N)C[C@]35C)[C@H]1CC[C@@H]2O	10	24h	-0.338908681255647	FALSE	347	FALSE	-5.823892469795333	4.608065800084218	2	2.325	329.43328
euspeclibcmpd1336	Spectrum	Train	QAIPRVGONGVQAS-UHFFFAOYSA-N	O=C(O)C=Cc1ccc(O)c(O)c1	10	24h	-0.408494313386454	FALSE	364	FALSE	0.2328543998366309	-1.9194667555648175	1	1.443	180.15741
euspeclibcmpd611	Spectrum	Train	PIJVFDBKTWXHHD-HIFRSBDPSA-N	CNC(=O)Oc1ccc2c(c1)[C@]1(C)CCN(C)[C@@H]1N2C	10	24h	0.454944017266963	FALSE	404	FALSE	2.5487377088520566	-0.1692227716209975	4	2.35	275.34614
euspeclibcmpd103	Spectrum	Train	AUZONCFQVSMFAP-UHFFFAOYSA-N	CCN(CC)C(=S)SSC(=S)N(CC)CC	10	24h	0.75075004217123	FALSE	24	TRUE	-1.141934687129136	-1.922920539993115	3	5.6	296.5392
euspeclibcmpd140	Spectrum	Train	MSWZFWKMSRAUBD-QZABAPFNSA-N	N[C@H]1[C@H](O)O[C@H](CO)[C@@H](O)[C@@H]1O	10	24h	0.0215854002528193	FALSE	31	TRUE	-2.667049011541803	2.2400220884565454	3	-2.804	179.17112
euspeclibcmpd1280	Spectrum	Train	YEHCICAEULNIGD-MZMPZRCHSA-N	CCCN1C[C@H](CSC)C[C@@H]2c3cccc4[nH]cc(c34)C[C@H]21	10	24h	-0.0876363450523861	FALSE	157	FALSE	5.946970607175828	5.4523914953083725	0	4.11	314.48814
euspeclibcmpd2325	Spectrum	Train	NXCYBYJXCJWMRY-RSJQAJMGSA-N	CC(=O)O[C@@H]1C2CC[C@@H]3C1(C[C@@H](O)[C@@]1(O)[C@@H](C[C@H](O)C1(C)C)[C@]3(C)O)C[C@@]2(C)O	10	24h	-0.506034985104265	FALSE	344	FALSE	-5.02623163470373	4.00506699841593	2	-0.353	412.51704
euspeclibcmpd215	Spectrum	Train	OGJPXUAPXNRGGI-UHFFFAOYSA-N	CCn1cc(C(=O)O)c(=O)c2cc(F)c(N3CCNCC3)cc21	10	24h	-0.299567874718501	FALSE	115	FALSE	7.148186148293853	-0.8818608540358829	4	-1.411	319.33082
euspeclibcmpd2204	Spectrum	Train	LQYJACCCVUEHFD-UHFFFAOYSA-N	COc1ccc(-c2coc3c4c(c(CC=C(C)C)c(O)c3c2=O)OC(C)(C)C=C4)cc1OC	10	24h	-0.478740297873815	FALSE	311	FALSE	5.102800368621455	2.8942069476282715	4	5.235	448.50761
euspeclibcmpd1496	Spectrum	Train	HHVIBTZHLRERCL-UHFFFAOYSA-N	CS(C)(=O)=O	10	24h	20.1637168225236	TRUE	431	FALSE	-2.7315663334594493	-2.3531678088338728	3	-0.221	94.13284
euspeclibcmpd872	Spectrum	Train	UGJMXCAKCUNAIE-UHFFFAOYSA-N	NCC1(CC(=O)O)CCCCC1	10	24h	-0.0794334682668384	FALSE	317	FALSE	-2.740165937389744	-0.8346760563167585	3	-1.486	171.23678
euspeclibcmpd2089	Spectrum	Train	BKFGETNNNHDCBQ-UHFFFAOYSA-N	CCOc1ccc(C(=O)c2cc(O)c(OC)c(OC)c2O)cc1	10	24h	-0.55142103232067	FALSE	251	FALSE	1.2954180029262763	-1.13852724808781	1	3.049	318.32121
euspeclibcmpd372	Spectrum	Train	FVNFBBAOMBJTST-UHFFFAOYSA-N	O=C1NCC2(CCN(CCc3ccccc3)CC2)O1	10	24h	-0.350680442063192	FALSE	211	FALSE	2.1309150642077364	0.8433776871943679	4	1.707	260.3315
euspeclibcmpd917	Spectrum	Train	PJSFRIWCGOHTNF-UHFFFAOYSA-N	COc1[nH]cnc(=NS(=O)(=O)c2ccc(N)cc2)c1OC	10	24h	-0.466783042824187	FALSE	84	FALSE	4.91004233978392	0.2512463206209764	4	-0.454	310.32896
euspeclibcmpd238	Spectrum	Train	MNSCVRXKDINXEY-UHFFFAOYSA-N	CN1C(C(=O)N=c2cccc[nH]2)C(=O)c2ccccc2S1(=O)=O	10	24h	-0.406338662465513	FALSE	96	FALSE	2.497158499625516	0.4598730109878455	4	0.128	331.34642
euspeclibcmpd1444	Spectrum	Train	VCMMXZQDRFWYSE-UHFFFAOYSA-N	CC1=CC(=O)c2c(O)cccc2C1=O	10	24h	67.6611512891314	TRUE	91	FALSE	0.0169189546121423	-0.902752102714356	1	1.962	188.17941
euspeclibcmpd2080	Spectrum	Train	OBZHEBDUNPOCJG-ZBUYESKWSA-N	CC1(C)C2CC[C@]3(C)C(C(=O)C=C4C5C[C@@](C)(C(=O)O)CC[C@]5(C)CC[C@]43C)[C@@]2(C)CC[C@@H]1OC(=O)CCC(=O)O	10	24h	-0.0685025814479878	FALSE	279	FALSE	-6.678847552304934	5.847789413584753	2	5.88	570.75659
euspeclibcmpd605	Spectrum	Train	YWXYYJSYQOXTPL-SLPGGIOYSA-N	O=[N+]([O-])O[C@@H]1CO[C@@H]2[C@@H](O)CO[C@H]12	10	24h	3.2676528660119	TRUE	38	FALSE	-1.3602671264650772	1.3176158795264707	3	1.003	191.13876
euspeclibcmpd1652	Spectrum	Train	UWQJWDYDYIJWKY-UHFFFAOYSA-N	O=c1c(O)c(-c2ccccc2)oc2cc(O)ccc12	10	24h	0.171080664988405	FALSE	425	FALSE	4.471532640234834	-1.8118673034062127	4	2.356	254.2375
euspeclibcmpd904	Spectrum	Train	BQJODPIMMWWMFC-UHFFFAOYSA-N	CCN(CC)C(=O)c1ccc(O)c(OC)c1	10	24h	0.0292671550681813	FALSE	80	FALSE	1.142302320293753	-0.8049156426895796	1	1.683	223.26828
euspeclibcmpd1112	Spectrum	Train	RVMGXWBCQGAWBR-UHFFFAOYSA-N	O=C(O)c1cc(=O)c2ccccc2o1	10	24h	-0.192854619750008	FALSE	411	FALSE	4.427709618126793	-2.574965300276252	4	1.247	190.15223
euspeclibcmpd965	Spectrum	Train	DENMGZODXQRYAR-UHFFFAOYSA-N	CN(C)CCS	10	24h	-0.676052225360011	FALSE	43	FALSE	-1.577145695571614	-1.6704630479675269	3	0.752	105.20183
euspeclibcmpd1644	Spectrum	Train	AZGNIKZHFDJEPU-FJONONFLSA-N	CC(=O)O[C@@H]1CC2C(C)(C)C(=O)C3OC3[C@]2(C)C2CC[C@@]3(C)[C@H](c4ccoc4)OC(=O)C4OC43[C@@]21C	10	24h	5.40930771916228	TRUE	340	FALSE	-0.8298924055124097	5.563949399421688	0	2.519	498.56475
euspeclibcmpd2446	Spectrum	Train	ODFJOVXVLFUVNQ-UHFFFAOYSA-N	CC(=O)Nc1cc([As](=O)(O)O)ccc1O	10	24h	0.0429139886357362	FALSE	201	FALSE	0.6630649535266548	-0.2334310939034372	1	0.352	275.0903
euspeclibcmpd2039	Spectrum	Train	OCDGBSUVYYVKQZ-UHFFFAOYSA-N	CN(C)Cc1c[nH]c2ccccc12	10	24h	0.0258861999608425	FALSE	351	FALSE	4.859160203315484	1.679724182661373	4	2.197	174.24226
euspeclibcmpd1633	Spectrum	Train	GFERNZCCTZEIET-UHFFFAOYSA-N	C=C(C)C1Cc2c(ccc3c(=O)c4c(oc23)COc2cc(OC)c(OC)cc2-4)O1	10	24h	0.388597486016812	FALSE	304	FALSE	5.305288612848276	2.281656684497249	4	3.951	392.40129
euspeclibcmpd105	Spectrum	Train	VXVNYCRICCVPTD-SNRMYSGYSA-N	C[C@H]1c2cccc(O)c2C(=O)C2C(=O)[C@]3(O)C(=O)C(C(N)=O)C(=O)C(N(C)C)[C@@H]3[C@@H](O)[C@@H]21	10	24h	-1.04173500745997	FALSE	16	FALSE	1.410481626385513	2.7006392160120214	0	-0.864	444.43455
euspeclibcmpd892	Spectrum	Train	CNBGNNVCVSKAQZ-UHFFFAOYSA-N	CN(C)CCCOc1nn(Cc2ccccc2)c2ccccc12	10	24h	-0.181570061663831	FALSE	94	FALSE	5.19813353468323	0.4551185927681069	4	3.986	309.40542
euspeclibcmpd1651	Spectrum	Train	DLRVVLDZNNYCBX-ZZFZYMBESA-N	OC[C@H]1O[C@H](OC[C@H]2O[C@@H](O)[C@H](O)[C@@H](O)[C@@H]2O)[C@H](O)[C@@H](O)[C@H]1O	10	24h	-0.0549830800252569	FALSE	31	FALSE	-4.199715530448977	5.683083664724165	2	-4.261	342.29648
euspeclibcmpd521	Spectrum	Train	JSDRRTOADPPCHY-UHFFFAOYSA-N	CCOC(=O)C(CCc1ccccc1)NC(C)C(=O)N1Cc2ccccc2CC1C(=O)O	10	24h	0.162255556328357	FALSE	135	FALSE	1.2513866027628764	1.6745493771778044	0	0.656	438.51609
euspeclibcmpd413	Spectrum	Train	LEZWWPYKPKIXLL-UHFFFAOYSA-N	Clc1ccc(COC(Cn2ccnc2)c2ccc(Cl)cc2Cl)cc1	10	24h	15.0948032668193	TRUE	46	FALSE	5.299432630597217	-1.1337379281491158	4	4.981	381.6835
euspeclibcmpd476	Spectrum	Train	ISAKRJDGNUQOIC-UHFFFAOYSA-N	O=c1cc[nH]c(=O)[nH]1	10	24h	-0.400042386106221	FALSE	99	TRUE	1.5622608048008992	-0.8264243914708342	1	-1.012	112.08676
euspeclibcmpd1565	Spectrum	Train	KJHHAPASNNVTSN-KPKJPENVSA-N	COc1ccc(C(=O)/C=C/c2ccccc2)cc1	10	24h	26.7137448878611	TRUE	316	FALSE	1.2542969130392343	-2.2901948613995944	1	3.685	238.28115
euspeclibcmpd1075	Spectrum	Train	SGOIRFVFHAKUTI-ZCFIWIBFSA-N	C[C@H](Cn1cnc2c(=N)nc[nH]c21)OCP(=O)(O)O	10	24h	-0.0246172813790292	FALSE	101	FALSE	3.8523525951693744	3.5605864177028126	0	-1.085	287.21232
euspeclibcmpd914	Spectrum	Train	HXGBXQDTNZMWGS-UHFFFAOYSA-N	NC(=O)C(c1ccccc1)(c1ccccc1)C1CCN(CCc2ccc3c(c2)CCO3)C1	10	24h	-0.0167988132347407	FALSE	153	FALSE	4.072117911530714	1.0922901342264582	4	4.557	426.54999
euspeclibcmpd1143	Spectrum	Train	KZQYIMCESJLPQH-UHFFFAOYSA-N	Cc1cc(=O)n(-c2ccccc2)[nH]1	10	24h	-0.433525216313654	FALSE	321	FALSE	1.9860760286026744	-1.19219368406436	1	1.012	174.1992
euspeclibcmpd1407	Spectrum	Train	ZRJBHWIHUMBLCN-YQEJDHNASA-N	C/C=C1\[C@H]2C=C(C)C[C@]1(N)c1ccc(=O)[nH]c1C2	10	24h	-0.197900230773642	FALSE	45	FALSE	1.662498531123529	2.424345646228241	0	1.056	242.31622
euspeclibcmpd2140	Spectrum	Train	KMPWYEUPVWOPIM-YXUGBTPSSA-N	C=C[C@H]1C[N@]2CC[C@H]1C[C@@H]2[C@H](O)c1ccnc2ccccc12	10	24h	0.32072636155501	FALSE	377	TRUE	4.958638635295804	1.5193231060580883	4	2.75	294.39078
euspeclibcmpd71	Spectrum	Train	VNFPBHJOKIVQEB-UHFFFAOYSA-N	Clc1ccccc1C(c1ccccc1)(c1ccccc1)n1ccnc1	10	24h	-0.969065802695349	FALSE	46	FALSE	3.635343590408264	-1.612364422018686	4	5.222	344.83678
euspeclibcmpd617	Spectrum	Train	BLSQLHNBWJLIBQ-OZXSUGGESA-N	CC(C)N1CCN(c2ccc(OC[C@H]3CO[C@](Cn4cncn4)(c4ccc(Cl)cc4Cl)O3)cc2)CC1	10	24h	1.60006986635948	FALSE	178	FALSE	7.206037472062215	2.587110171724516	4	4.949	532.46203
euspeclibcmpd1975	Spectrum	Train	NTAHJPYHXKMYBL-UHFFFAOYSA-N	CCOc1ccc(C(=O)c2ccc(OC)c(O)c2O)cc1	10	24h	-0.333331320473237	FALSE	251	FALSE	1.5613724410912375	-1.7544095497081358	1	3.066	288.29523
euspeclibcmpd1492	Spectrum	Train	KQPYUDDGWXQXHS-UHFFFAOYSA-N	O=C1C=CC(=O)c2c(O)cccc21	10	24h	0.760874599688966	FALSE	91	FALSE	0.3638935609816944	-2.2004981519844105	1	1.515	174.15284
euspeclibcmpd1575	Spectrum	Train	FBUBVLUPUDBFME-UHFFFAOYSA-N	COc1cc(O)c(C(C)=O)c(OC)c1	10	24h	-0.474450610694217	FALSE	283	FALSE	1.3938713220040515	-1.3159555453151948	1	1.295	196.19987
euspeclibcmpd2370	Spectrum	Train	SLRCCWJSBJZJBV-NMWPEEMBSA-N	C1CCN2C[C@H]3C[C@@H](CN4CCCC[C@H]34)[C@@H]2C1	10	24h	-0.180509279923225	FALSE	416	TRUE	-1.4220122070438077	-0.1403625729746691	3	2.363	234.38034
euspeclibcmpd2305	Spectrum	Train	PHVGLTMQBUFIQQ-UHFFFAOYSA-N	CNCCC=C1c2ccccc2CCc2ccccc21	10	24h	-0.3457469934906	FALSE	48	FALSE	1.5048285915002686	-2.293683244784284	1	4.236	263.37674
euspeclibcmpd337	Spectrum	Train	FAKRSMQSSFJEIM-UHFFFAOYSA-N	CC(CS)C(=O)N1CCCC1C(=O)O	10	24h	-0.272836939546887	FALSE	74	TRUE	-3.7321501071469294	1.4607769938065078	3	0.667	217.2853
euspeclibcmpd1446	Spectrum	Train	ZVYMCLIDNNTNCL-IEPUFLMUSA-N	CCCCCC1C(=O)O[C@H](C)C(NC(=O)c2cccc(NC=O)c2O)C(=O)O[C@@H](C)[C@@H]1OC(=O)CC(C)C	10	24h	39.3663487929963	TRUE	122	FALSE	0.6559786134844792	4.751586857821338	0	3.739	534.59861
euspeclibcmpd801	Spectrum	Train	IRYJRGCIQBGHIV-UHFFFAOYSA-N	CN1C(=O)OC(C)(C)C1=O	10	24h	-0.117227698412509	FALSE	152	TRUE	-3.0352658297022286	-0.1950411883499376	3	0.488	143.14056
euspeclibcmpd2010	Spectrum	Train	PPGUUDJMTMGALC-UHFFFAOYSA-N	CC12CCC3C(CC3(C)C)C(C)(CCC1=O)O2	10	24h	-0.500422264121995	FALSE	347	FALSE	-5.373631306346573	2.40990637675598	2	2.599	236.34986
euspeclibcmpd436	Spectrum	Train	NMUSYJAQQFHJEW-KVTDHHQDSA-N	N=c1ncn([C@@H]2O[C@H](CO)[C@@H](O)[C@H]2O)c(=O)[nH]1	10	24h	15.1086420609595	TRUE	379	FALSE	2.940837004867517	6.585597406292771	0	-1.859	244.20467
euspeclibcmpd2090	Spectrum	Train	LJOQGZACKSYWCH-NBGVHYBESA-N	CC[C@H]1C[N@]2CCC1C[C@@H]2[C@@H](O)c1ccnc2ccc(OC)cc12	10	24h	0.772251983304589	FALSE	377	FALSE	6.065943287445858	2.7028433056128245	4	3.124	326.43264
euspeclibcmpd2336	Spectrum	Train	CAHGCLMLTWQZNJ-WSFOUKAFSA-N	CC(C)=CCCC(C)C1CC[C@@]2(C)C3=C(CC[C@]12C)C1(C)CC[C@H](O)C(C)(C)C1CC3	10	24h	0.0129919576822038	FALSE	393	FALSE	-7.349110504774435	4.196007222369865	2	8.119	426.7174
euspeclibcmpd1595	Spectrum	Train	PBWOIPCULUXTNY-WDLDYIHASA-N	CCC(CCC(C)[C@H]1CCC2C3CC=C4C[C@@H](OC(C)=O)CC[C@]4(C)C3CC[C@@]21C)C(C)C	10	24h	-0.57271532387949	FALSE	389	FALSE	-8.621963756208196	5.740635155899946	2	8.463	456.74337
euspeclibcmpd422	Spectrum	Train	DKYWVDODHFEZIM-UHFFFAOYSA-N	CC(C(=O)O)c1cccc(C(=O)c2ccccc2)c1	10	24h	-0.217198448586709	FALSE	378	FALSE	0.9697168301726768	-2.550481571736657	1	3.361	254.28056
euspeclibcmpd734	Spectrum	Train	OFPXSFXSNFPTHF-UHFFFAOYSA-N	O=C(O)CCc1nc(-c2ccccc2)c(-c2ccccc2)o1	10	24h	-0.240646722057545	FALSE	180	FALSE	2.9851643756794743	-0.4952362339847833	4	3.59	293.3166
euspeclibcmpd2136	Spectrum	Train	KLXHCGFNNUQTEY-AATRIKPKSA-N	COC(=O)/C=C/c1cc(OC)c(OC)c(OC)c1	10	24h	0.69996770221606	FALSE	235	FALSE	-0.1535187796441921	-1.0634187216995397	1	2.104	252.26314
euspeclibcmpd189	Spectrum	Train	GNXFOGHNGIVQEH-UHFFFAOYSA-N	COc1ccccc1OCC(O)COC(N)=O	10	24h	-0.108101942663733	FALSE	426	FALSE	0.6680653719930505	-0.0109450804179703	1	0.916	241.24049
euspeclibcmpd457	Spectrum	Train	GQYIWUVLTXOXAJ-UHFFFAOYSA-N	O=NN(CCCl)C(=O)NC1CCCCC1	10	24h	0.48199057225908	FALSE	216	FALSE	-1.269072127818416	0.6330472550194433	3	2.394	233.69524
euspeclibcmpd431	Spectrum	Train	GCFBRXLSHGKWDP-UHFFFAOYSA-N	CCN1CCN(C(=O)NC(C(=O)NC2C(=O)N3C(C(=O)O)=C(CSc4nnnn4C)CSC23)c2ccc(O)cc2)C(=O)C1=O	10	24h	-0.443031556063395	FALSE	398	FALSE	4.5251612993882375	10.327515243089568	5	-0.792	645.66737
euspeclibcmpd877	Spectrum	Train	BQSJTQLCZDPROO-UHFFFAOYSA-N	Cc1nc(-c2ccc(OCC(C)C)c(C#N)c2)sc1C(=O)O	10	24h	0.0146573564463126	FALSE	163	TRUE	3.4748937893489558	-0.3090390116065472	4	3.468	316.37483
euspeclibcmpd1930	Spectrum	Train	KVRQGMOSZKPBNS-UHFFFAOYSA-N	CC1(OC(=O)C=Cc2ccccc2)CC(O)C2(O)C=COC(OC3OC(CO)C(O)C(O)C3O)C12	10	24h	0.26953460292988	FALSE	305	FALSE	-2.5311017573420838	6.570154457810631	2	-1.39	494.4884
euspeclibcmpd584	Spectrum	Train	ZZPKZRHERLGEKA-UHFFFAOYSA-N	CC(=O)Oc1cccc(O)c1	10	24h	0.143938957482528	FALSE	114	TRUE	0.113128494314297	-1.8376012784465527	1	1.355	152.14732
euspeclibcmpd470	Spectrum	Train	RADRBZBLNXVQEU-UHFFFAOYSA-N	Cc1c(C)c(O)c(C(=CCCCCC(=O)O)c2ccccc2)c(C)c1O	10	24h	-0.366159682488505	FALSE	356	FALSE	0.3467927324903785	-1.4436161622981334	1	5.784	354.43943
euspeclibcmpd483	Spectrum	Train	HWXIGFIVGWUZAO-UHFFFAOYSA-N	Cn1c(=O)c2c(ncn2CC2OCCO2)n(C)c1=O	10	24h	-0.130161953466929	FALSE	9	FALSE	3.6610712433518335	2.5685644258118097	0	-0.344	266.25326
euspeclibcmpd1770	Spectrum	Train	FYEHYMARPSSOBO-UHFFFAOYSA-N	O=C1C=CC(=C(c2ccc(O)cc2)c2ccc(O)cc2)C=C1	10	24h	19.4759064669244	TRUE	326	FALSE	-0.908019500814131	-0.1683245264829312	3	3.752	290.31266
euspeclibcmpd2461	Spectrum	Train	XKNKHVGWJDPIRJ-UHFFFAOYSA-N	Nc1ccc([As](=O)(O)O)cc1	10	24h	11.1309398875854	TRUE	196	FALSE	0.6124473914028948	-2.3264689410808392	1	0.727	217.05421
euspeclibcmpd2352	Spectrum	Train	XYKWNRUXCOIMFZ-UHFFFAOYSA-N	COc1ccc(-n2nc(CCC(=O)N(C)O)cc2-c2ccc(Cl)cc2)cc1	10	24h	1.55941575717724	FALSE	116	FALSE	4.1840076649395295	1.038244479667528	4	4.233	385.8441
euspeclibcmpd814	Spectrum	Train	VWPOSFSPZNDTMJ-UCWKZMIHSA-N	CC(C)(C)NCC(O)COc1cccc2c1C[C@H](O)[C@H](O)C2	10	24h	0.0394104366153413	FALSE	140	FALSE	2.9309426076949032	-0.5058256419207076	4	1.146	309.40058
euspeclibcmpd2468	Spectrum	Train	FUUFQLXAIUOWML-UHFFFAOYSA-N	O=[N+]([O-])c1ccc([As](=O)(O)O)cc1	10	24h	0.0717342285541629	FALSE	47	FALSE	0.6063818734380173	-3.708102530782672	1	1.368	247.03714
euspeclibcmpd48	Spectrum	Train	BZKPWHYZMXOIDC-UHFFFAOYSA-N	CC(=O)N=c1[nH]nc(S(N)(=O)=O)s1	10	24h	0.382268346030284	FALSE	149	FALSE	1.3577163927066045	-0.1548840626478054	1	-0.176	222.24544
euspeclibcmpd561	Spectrum	Train	BOCUKUHCLICSIY-UHFFFAOYSA-N	NS(=O)(=O)c1cc2c(cc1Cl)NC(C1CC3C=CC1C3)NS2(=O)=O	10	24h	0.0854376353299711	FALSE	112	TRUE	1.746330247451092	1.499539868095363	0	1.228	389.87753
euspeclibcmpd573	Spectrum	Train	DGQOCLATAPFASR-UHFFFAOYSA-N	O=C1C(O)=C(O)C(=O)C(O)=C1O	10	24h	0.365118222716065	FALSE	204	FALSE	-2.8745207798391808	-0.9703022322786776	3	-1.463	172.09236
euspeclibcmpd912	Spectrum	Train	XPCFTKFZXHTYIP-UHFFFAOYSA-N	CCOC(=O)C(CCc1ccccc1)NC1CCc2ccccc2N(CC(=O)O)C1=O	10	24h	3.01888931633072	TRUE	135	FALSE	-0.018187881946123	2.0708109706893105	0	0.621	424.48952
euspeclibcmpd420	Spectrum	Train	HTTBBJKIRUVDEX-SIIZABSRSA-N	CC(=O)O[C@H]1C[C@H](O[C@H]2[C@@H](O)C[C@H](O[C@H]3[C@@H](O)C[C@H](O[C@H]4CC[C@@]5(C)C(CCC6C5C[C@@H](O)[C@]5(C)C(c7coc(O)c7)CC[C@]65O)C4)O[C@@H]3C)O[C@@H]2C)O[C@H](C)[C@H]1O[C@@H]1O[C@H](CO)[C@@H](O)[C@H](O)[C@H]1O	10	24h	-0.493158313929008	FALSE	23	FALSE	-4.5980854554048	16.10560470928195	2	1.099	985.11574
euspeclibcmpd658	Spectrum	Train	KEJCWVGMRLCZQQ-UHFFFAOYSA-N	CON=C(C(=O)NC1C(=O)N2C(C(=O)OC(C)OC(C)=O)=C(COC(N)=O)CSC12)c1ccco1	10	24h	0.198295016557197	FALSE	127	TRUE	1.619478771780379	7.789499390551784	0	-0.178	510.47447
euspeclibcmpd2332	Spectrum	Train	BQPPJGMMIYJVBR-GYKJOOKPSA-N	CC(=O)O[C@H]1CCC2(C)C3=C(CCC2C1(C)C)[C@]1(C)CCC(C(C)CCC=C(C)C)[C@@]1(C)CC3	10	24h	-0.0515369659542769	FALSE	279	FALSE	-7.330789622664765	4.608292286302106	2	8.499	468.75407
euspeclibcmpd2124	Spectrum	Train	SKTFQHRVFFOHTQ-UHFFFAOYSA-N	Cn1c(=O)c2nc(Br)[nH]c2n(C)c1=O	10	24h	-0.454944017266963	FALSE	319	FALSE	3.5808723970041303	0.5089790955970749	4	0.401	259.06007
euspeclibcmpd680	Spectrum	Train	KYYIDSXMWOZKMP-UHFFFAOYSA-N	CN(C)CC(c1ccc(O)cc1)C1(O)CCCCC1	10	24h	-0.559717956742811	FALSE	126	FALSE	0.4823638282906879	-0.7498280070792436	1	2.796	263.3752
euspeclibcmpd1491	Spectrum	Train	NALGSOQQUZLOIK-BFDNYIELSA-N	CC1=CCC[C@@H]2C1(C)CCC(C)[C@@]2(C)CC/C(C)=C/Cn1c[n+](C)c2c(=N)nc[nH]c21	10	24h	13.7082486617466	TRUE	95	FALSE	-0.3662644425447799	5.660945770481603	0	6.45	422.62929
euspeclibcmpd1974	Spectrum	Train	GOEJQGGEIVSVOK-UHFFFAOYSA-N	COc1cc2cc3c4cc(OC)c(OC)cc4cc[n+]3c(C)c2cc1OC	10	24h	0.119080573098301	FALSE	199	FALSE	2.478470625718467	-1.1506449143574606	1	3.864	364.41437
euspeclibcmpd1059	Spectrum	Train	CDNWYDVOKJMSDH-ZCVURTNESA-N	C=CC1=C(C)c2cc3[nH]c(cc4[nH]c(cc5nc(cc1n2)=C(C)C5=CCC(=O)O)c(CCC(=O)O)c4C)c(C)c3=CC	10	24h	0.562137776281797	FALSE	277	FALSE	5.814670558528627	2.844648701841228	4	3.674	562.65815
euspeclibcmpd1519	Spectrum	Train	NZVQLVGOZRELTG-UHFFFAOYSA-N	COc1c2ccoc2cc2oc(C)cc(=O)c12	10	24h	0.075537866364899	FALSE	244	FALSE	5.896516078520551	-1.1944424478546751	4	2.189	230.2161
euspeclibcmpd1236	Spectrum	Train	KFHBBILFIRUCOW-UHFFFAOYSA-O	NC(=O)c1cc[n+](C=C2CSC3C(NC(=O)Cc4cccs4)C(=O)N3C2C(=O)O)cc1	10	24h	-0.487613989413995	FALSE	227	TRUE	4.613943593123394	6.272133601568049	0	0.58	459.51866
euspeclibcmpd1159	Spectrum	Train	ANJTVLIZGCUXLD-VEDVMXKPSA-N	O=c1cccc2n1C[C@H]1CNCC2C1	10	24h	0.599741436301777	FALSE	355	FALSE	2.627303573243802	0.1145004276567776	4	-0.338	190.24166
euspeclibcmpd82	Spectrum	Train	MQJKPEGWNLWLTK-UHFFFAOYSA-N	Nc1ccc(S(=O)(=O)c2ccc(N)cc2)cc1	10	24h	0	FALSE	196	FALSE	0.160887495251469	-2.959234163518798	1	1.439	248.30087
euspeclibcmpd2237	Spectrum	Train	COCYGNDCWFKTMF-UHFFFAOYSA-N	O=c1cc(-c2ccccc2)oc2c(O)c(O)ccc12	10	24h	4.1406256053161	TRUE	271	FALSE	4.634194000996217	-1.708464127264665	4	2.652	254.2375
euspeclibcmpd261	Spectrum	Train	GPKJTRJOBQGKQK-UHFFFAOYSA-N	CCN(CC)CCCC(C)N=c1c2ccc(Cl)cc2[nH]c2ccc(OC)cc12	10	24h	19.2076581176057	TRUE	136	FALSE	6.589438303484497	2.490753085082236	4	5.718	399.95679
euspeclibcmpd2430	Spectrum	Train	IDCHQQSVJAAUQQ-UHFFFAOYSA-N	CCN(CC)CCc1nc(-c2ccccc2)no1	10	24h	10.5313226566645	TRUE	427	TRUE	2.787369261264804	-0.3991931387069509	4	2.432	245.32016
euspeclibcmpd395	Spectrum	Train	RMHMFHUVIITRHF-UHFFFAOYSA-N	CN1CCN(CC(=O)N2c3ccccc3C(=O)Nc3cccnc32)CC1	10	24h	-0.0942639391228247	FALSE	83	TRUE	5.5882271485853625	-0.6775598690010074	4	1.039	351.40234
euspeclibcmpd331	Spectrum	Train	GDAOJVVMQJGXRG-UHFFFAOYSA-N	CN1CCC(c2c3ccccc3cc(=O)c3sccc23)CC1	10	24h	0.862615453904135	FALSE	413	FALSE	5.613919554098398	-0.754158580464386	4	3.489	309.42526
euspeclibcmpd5	Spectrum	Train	MCEJOGRMVPGPEI-YDAVOWJHSA-N	C[C@]12C[C@H](O)C3C(CC=C4CC(=O)CC[C@@]43C)C1CC[C@]2(O)C(=O)CO	10	24h	-0.577501700803734	FALSE	231	FALSE	-8.597322727643455	6.89300067543758	2	0.862	362.4599
euspeclibcmpd1970	Spectrum	Train	ORJMOWYWYBXFBE-UHFFFAOYSA-N	CC(=O)C1(O)CCC2C3CC(C)=C4CC(=O)C=CC4(C)C3(F)C(O)CC21C	10	24h	-0.645679030748602	FALSE	86	FALSE	-7.583722632962424	6.946745120290341	2	2.086	376.46166
euspeclibcmpd260	Spectrum	Train	QMHSXPLYMTVAMK-UHFFFAOYSA-N	Cc1cc(/C=C/c2ccc3cc(N(C)C)ccc3[n+]2C)c(C)n1-c1ccccc1	10	24h	28.6022005778573	TRUE	147	FALSE	6.146113854812596	-1.5746892570754274	4	6.241	382.52062
euspeclibcmpd1673	Spectrum	Train	HEQOJEGTZCTHCF-UHFFFAOYSA-N	NCC(=O)c1ccccc1	10	24h	3.03629462502253	TRUE	143	FALSE	0.939932467897572	-2.5804074155487307	1	0.608	135.16316
euspeclibcmpd690	Spectrum	Train	MQTOSJVFKKJCRP-PVFNQHCDSA-N	CC[C@H]1OC(=O)C(C)[C@@H](O[C@H]2C[C@@](C)(OC)[C@@H](O)[C@H](C)O2)[C@H](C)[C@@H](O[C@@H]2O[C@H](C)C[C@H](N(C)C)[C@H]2O)[C@](C)(O)C[C@@H](C)CN(C)[C@H](C)[C@@H](O)[C@]1(C)O	10	24h	1.40775856584601	FALSE	406	FALSE	-3.4946633417458544	9.671639354145018	2	2.078	748.98448
euspeclibcmpd1735	Spectrum	Train	HZLCGUXUOFWCCN-UHFFFAOYSA-N	CCCCCCCCCCCCCCCCC(C(=O)O)C(O)(CC(=O)O)C(=O)O	10	24h	3.82612742591455	TRUE	434	FALSE	-3.161501488515538	-0.0002822514162574	3	5.986	416.54879
euspeclibcmpd1601	Spectrum	Train	VTCDZPUMZAZMSB-UHFFFAOYSA-N	COc1cc(O)cc(OC)c1OC	10	24h	-0.368703440514249	FALSE	256	FALSE	0.5566515309602342	-2.1900030649036304	1	1.538	184.18917
euspeclibcmpd932	Spectrum	Train	JXOAJDWRPGBGGM-ZZZQZPNGSA-N	OCc1cc(O)c2c(O)c3c(O[C@@H]4O[C@H](CO)[C@@H](O)[C@H](O)[C@H]4O)cccc3c(O[C@@H]3O[C@H](CO)[C@@H](O)[C@H](O)[C@H]3O)c2c1	10	24h	0.277465962621869	FALSE	173	TRUE	1.4836193912012177	6.17977808705443	0	-1.786	596.53397
euspeclibcmpd933	Spectrum	Train	QBKIGBNGDYTHNG-UHFFFAOYSA-N	Nc1[nH]c(=O)n2c1C2	10	24h	0.163820342504533	FALSE	3	FALSE	2.16886630705623	-0.832262578196233	1	-1.44	111.10199
euspeclibcmpd1329	Spectrum	Train	RPKLZQLYODPWTM-UHJJYCRNSA-N	CC(CCC(=O)O)[C@H]1CCC2C3CC[C@@H]4CCCC[C@]4(C)C3CC[C@@]21C	10	24h	1.64306634615826	FALSE	358	FALSE	-5.75052814163889	2.09584388519732	2	6.42	360.57319
euspeclibcmpd780	Spectrum	Train	DQTXWWZTPYDJTC-UHFFFAOYSA-N	CCn1c(O)c(-c2ccccc2)[nH]c1=O	10	24h	-0.504313313782974	FALSE	24	FALSE	3.279744557313118	0.689714900442257	4	1.333	204.22518
euspeclibcmpd890	Spectrum	Train	JJCFRYNCJDLXIK-UHFFFAOYSA-N	CN1CCC(=C2c3ccccc3C=Cc3ccccc32)CC1	10	24h	7.54040213922206	TRUE	110	FALSE	1.0456871289567893	-1.440515783935893	1	4.362	287.39814
euspeclibcmpd1066	Spectrum	Train	WGZDBVOTUVNQFP-UHFFFAOYSA-N	CCOC(=O)NN=c1[nH]ncc2ccccc12	10	24h	0.229810318862177	FALSE	202	TRUE	1.6435501586020926	0.7456100889301536	1	1.275	232.23858
euspeclibcmpd484	Spectrum	Train	NOCJXYPHIIZEHN-UHFFFAOYSA-N	CN1CCN(c2cc3c(cc2F)c(=O)c(C(=O)O)cn3-c2ccc(F)cc2)CC1	10	24h	-0.24045824458539	FALSE	392	FALSE	8.109928748142194	-0.7455985599790125	4	0.246	399.39066
euspeclibcmpd599	Spectrum	Train	GKTWGGQPFAXNFI-UHFFFAOYSA-N	COC(=O)C(c1ccccc1Cl)N1CCc2sccc2C1	10	24h	-0.316192391127475	FALSE	118	TRUE	5.678148250337745	0.2893978316205751	4	3.735	321.82174
euspeclibcmpd1255	Spectrum	Train	FMCGSUUBYTWNDP-ONGXEEELSA-N	C[C@@H]([C@H](O)c1ccccc1)N(C)C	10	24h	0.19950665500408	FALSE	35	FALSE	0.2071089794964124	-1.1302579398853672	1	1.77	179.25878
euspeclibcmpd1548	Spectrum	Train	ARSRJFRKVXALTF-UHFFFAOYSA-N	O=c1cc(-c2cc(O)c(O)c(O)c2)oc2cc(O)cc(O)c12	10	24h	-0.458614029511464	FALSE	271	FALSE	4.740292873461707	-1.0491026902379863	4	1.926	302.2357
euspeclibcmpd1758	Spectrum	Train	UILPJVPSNHJFIK-UHFFFAOYSA-N	COc1ccc(C(C)=O)c(O)c1	10	24h	-0.215686414348462	FALSE	283	FALSE	1.080481668290152	-1.5586610634203422	1	1.311	166.1739
euspeclibcmpd311	Spectrum	Train	FMHHVULEAZTJMA-UHFFFAOYSA-N	Cc1cc2cc3c(C)cc(=O)oc3c(C)c2o1	10	24h	-0.0285344351408645	FALSE	252	FALSE	4.239038380118493	-1.6147720724984134	4	3.281	228.24327
euspeclibcmpd1666	Spectrum	Train	JYVXNLLUYHCIIH-UHFFFAOYSA-N	CC1(O)CCOC(=O)C1	10	24h	-0.384446391640983	FALSE	162	FALSE	-4.030851636514657	-0.0936273846731363	3	-0.288	130.14179
euspeclibcmpd1084	Spectrum	Train	NGHTXZCKLWZPGK-UHFFFAOYSA-N	Cc1cccc(C)c1NC(=O)CN1CCCC1=O	10	24h	-0.241454431009698	FALSE	89	FALSE	-0.8522647118278834	-0.1534820454701441	3	1.443	246.30492
euspeclibcmpd1093	Spectrum	Train	XNYZHCFCZNMTFY-UHFFFAOYSA-N	N=C(N)c1ccc(N=NNc2ccc(C(=N)N)cc2)cc1	10	24h	0.338324173975994	FALSE	326	FALSE	1.997090842013086	-1.967565478867316	1	1.698	281.3158
euspeclibcmpd381	Spectrum	Train	YKYBWGJKLYMCFI-LMVSLLPKSA-N	C=C1c2c(Cl)ccc(O)c2C(=O)C2C(=O)[C@]3(O)C(=O)C(C(N)=O)C(=O)C(N(C)C)[C@@H]3[C@@H](O)[C@H]12	10	24h	0.0643340197205169	FALSE	16	FALSE	2.1044450437773	2.556633158422424	0	-0.396	476.86373
euspeclibcmpd1933	Spectrum	Train	UVYVLBIGDKGWPX-UHFFFAOYSA-N	CC1CCC2(OC1)OC1C(O)C3C4CCC5CC(OC6OC(CO)C(OC7OC(CO)C(O)C(OC8OCC(O)C(O)C8O)C7OC7OC(CO)C(O)C(OC8OC(CO)C(O)C(O)C8O)C7O)C(O)C6O)C(O)CC5(C)C4CCC3(C)C1C2C	10	24h	22.2789080114823	TRUE	360	FALSE	-7.845797933387763	14.291203606981378	2	-5.207	1229.31227
euspeclibcmpd1311	Spectrum	Train	KTUFNOKKBVMGRW-UHFFFAOYSA-N	Cc1ccc(NC(=O)c2ccc(CN3CCN(C)CC3)cc2)cc1N=c1nc(-c2cccnc2)cc[nH]1	10	24h	4.53370373331139	TRUE	83	FALSE	9.50365664437468	1.866055532968076	4	3.433	493.60273
euspeclibcmpd1757	Spectrum	Train	GGLZPLKKBSSKCX-UHFFFAOYSA-N	CCSCCC(N)C(=O)O	10	24h	-0.700320084215957	FALSE	291	FALSE	-2.4290903025201644	-0.7892181448354624	3	-2.485	163.23792
euspeclibcmpd2147	Spectrum	Train	FBPFZTCFMRRESA-JGWLITMVSA-N	OC[C@H](O)[C@@H](O)[C@H](O)[C@H](O)CO	10	24h	-0.0320506911258807	FALSE	308	FALSE	-3.39294152856732	-0.8971960781590094	3	-2.941	182.17176
euspeclibcmpd1568	Spectrum	Train	WVMBPWMAQDVZCM-UHFFFAOYSA-N	CNc1ccccc1C(=O)O	10	24h	-0.451177676439031	FALSE	312	FALSE	1.0988787506018167	-3.505682474139391	1	1.268	151.16256
euspeclibcmpd144	Spectrum	Train	XPDVQPODLRGWPL-UHFFFAOYSA-N	O=C(O)c1ccc(S(=O)(=O)N(Cl)Cl)cc1	10	24h	-0.331639646883824	FALSE	32	TRUE	0.5446958290666712	-2.5341207216669743	1	1.343	270.0899
euspeclibcmpd279	Spectrum	Train	GECHUMIMRBOMGK-UHFFFAOYSA-N	Nc1ccc(S(=O)(=O)N=c2cccc[nH]2)cc1	10	24h	-0.028983861925381	FALSE	84	FALSE	2.577196763212977	-0.8854884603169493	1	-0.305	249.28894
euspeclibcmpd74	Spectrum	Train	SLEIAHSDXRGERW-XLSOAHDVSA-N	CC(=O)OCC(=O)[C@@]1(O)CCC2C3CC=C4CC(=O)CC[C@]4(C)C3C(=O)C[C@@]21C	10	24h	-0.793132275391578	FALSE	231	FALSE	-9.461919918892074	7.30629102903901	2	1.198	402.48069
euspeclibcmpd742	Spectrum	Train	WBPYTXDJUQJLPQ-LSJOBOGUSA-N	CC[C@H]1OC(=O)C[C@@H](O)[C@H](C)[C@@H](O[C@@H]2O[C@H](C)[C@@H](O[C@H]3C[C@@](C)(O)[C@@H](O)[C@H](C)O3)[C@H](N(C)C)[C@H]2O)[C@@H](CC=O)CC(C)C(=O)/C=C/C(C)=C/C1CO[C@@H]1O[C@H](C)[C@@H](O)[C@@H](OC)[C@H]1OC	10	24h	-0.617126903138076	FALSE	138	TRUE	-4.2207018311773385	13.70479411859338	2	1.709	916.10008
euspeclibcmpd216	Spectrum	Train	AKNNEGZIBPJZJG-QZTJIDSGSA-N	COc1ccc2c(c1OC)C(=O)O[C@H]2[C@H]1c2c(cc3c(c2OC)OCO3)CCN1C	10	24h	0.634857447217091	FALSE	280	FALSE	3.942163591936034	-0.4120870220931228	4	3.012	413.42051
euspeclibcmpd1705	Spectrum	Train	CTCZKABHVPGYMK-YNFTUFAASA-N	C[N+]12CC[C@@]34c5ccccc5N5C(=O)CC6OCC=C(C1)[C@H](CC32)[C@@H]6C54	10	24h	-0.091006185410553	FALSE	72	FALSE	0.1049773688934628	2.372406658890642	0	-0.21	349.4461
euspeclibcmpd267	Spectrum	Train	IWUCXVSUMQZMFG-AFCXAGJDSA-N	NC(=O)c1ncn([C@@H]2O[C@H](CO)[C@@H](O)[C@H]2O)n1	10	24h	0.450099877901976	FALSE	368	FALSE	1.356137730500357	5.4078725505299925	0	-2.745	244.20468
euspeclibcmpd1435	Spectrum	Train	MRIAQLRQZPPODS-UHFFFAOYSA-N	COc1ccc(-c2cc(=O)c3c(OC)c(OC)c(OC)c(OC)c3o2)cc1OC	10	24h	1.90121318947319	FALSE	284	FALSE	4.832813691169219	-0.9246619614794612	4	3.038	402.39457
euspeclibcmpd194	Spectrum	Train	CJCSPKMFHVPWAR-JTQLQIEISA-N	C[C@](N)(Cc1ccc(O)c(O)c1)C(=O)O	10	24h	-0.447402133038146	FALSE	44	TRUE	1.0162546009398774	-1.436360024999943	1	-1.778	211.21452
euspeclibcmpd2302	Spectrum	Train	QRYRORQUOLYVBU-YBMSBYLISA-N	CC(C)c1cc2c(c(O)c1O)[C@@]1(C(=O)O)CCCC(C)(C)C1CC2	10	24h	5.3308127309438	TRUE	299	FALSE	-0.3990761321263691	0.5685034035400358	3	4.905	332.43391
euspeclibcmpd2288	Spectrum	Train	KFIVXMBRXYMIEJ-REKGUKDCSA-N	C[C@H]1CC2C3CC=C4CC(=O)C=C[C@]4(C)[C@@]3(F)[C@@H](O)C[C@]2(C)[C@@]1(O)C(=O)COP(=O)(O)O	10	24h	-0.293650431069264	FALSE	400	FALSE	-7.3219740935907875	9.07027583332825	2	1.215	472.44096
euspeclibcmpd228	Spectrum	Train	DPWPWRLQFGFJFI-UHFFFAOYSA-N	C#CCN(C)Cc1ccccc1	10	24h	0.0861334780035594	FALSE	141	FALSE	0.8057680513929764	-1.353675793525269	1	3.095	159.22761
euspeclibcmpd776	Spectrum	Train	GNZCRYWFWKFIDM-UHFFFAOYSA-N	O=C(Nc1ccc(C(=O)O)c(O)c1)c1ccccc1	10	24h	0.291924610889296	FALSE	209	FALSE	2.8395620970639044	-2.5051426597473783	1	2.002	257.24144
euspeclibcmpd1755	Spectrum	Train	SJRXVLUZMMDCNG-ZEPLOYMTSA-N	O=c1c(O)c(-c2ccc(O)c(O)c2)oc2c(O[C@@H]3O[C@H](CO)[C@H](O)[C@@H](O)[C@H]3O)c(O)cc(O)c12	10	24h	-0.612970743467069	FALSE	190	FALSE	4.2937379737711145	5.517888470731681	0	-0.541	480.37569
euspeclibcmpd2	Spectrum	Train	WVYADZUPLLSGPU-UHFFFAOYSA-N	O=C(Oc1ccccc1C(=O)O)c1ccccc1O	10	24h	-0.0230412965959412	FALSE	5	FALSE	2.2490557015439334	-2.3875193673533195	1	2.649	258.2262
euspeclibcmpd1248	Spectrum	Train	HFIIXAOCLFKHJD-BDQMTFAOSA-N	C[C@]12CC(=O)C3C(CC=C4CC(=O)CC[C@@]43C)C1CC[C@]2(O)C(=O)CO	10	24h	-0.459184066378818	FALSE	231	TRUE	-8.290462965799815	6.457749227213536	2	0.819	360.44402
euspeclibcmpd27	Spectrum	Train	VMWNQDUVQKEIOC-UHFFFAOYSA-N	CN1CCc2cccc3c2C1Cc1ccc(O)c(O)c1-3	10	24h	-0.330078907647508	FALSE	246	FALSE	3.4653110281892325	-1.248421889991976	4	3.116	267.32238
euspeclibcmpd640	Spectrum	Train	RGCVKNLCSQQDEP-UHFFFAOYSA-N	OCCN1CCN(CCCN2c3ccccc3Sc3ccc(Cl)cc32)CC1	10	24h	-1.42644925457628	FALSE	77	FALSE	1.9908430651413864	-1.5631023243801003	1	4.157	403.96864
euspeclibcmpd1371	Spectrum	Train	DFEHQWFIOMAGBM-UHFFFAOYSA-N	C=CCCCCCCCCCCCC(O)CC(O)CO	10	24h	1.61630834733917	FALSE	253	TRUE	-4.838658553506324	1.0498774003830886	3	4.182	286.45006
euspeclibcmpd1004	Spectrum	Train	BTXYOFGSUFEOLA-UHFFFAOYSA-N	Cn1cc(O)[nH]c1=N	10	24h	-0.152843790598729	FALSE	205	FALSE	1.3383875238525578	-0.5170665175268365	1	-0.71	113.11788
euspeclibcmpd213	Spectrum	Train	KDYGOTULHKNOFI-OGKXSSEESA-N	C#C[C@]1(OC(C)=O)CCC2C3CC=C4CC(=O)CCC4C3CC[C@@]21C	10	24h	0.460796398730192	FALSE	14	FALSE	-7.800061847600072	5.18867944636302	2	4.273	340.45592
euspeclibcmpd2057	Spectrum	Train	OHXPGWPVLFPUSM-NDGTYXLASA-N	C[C@H](CCC(=O)O)[C@H]1CCC2C3C(=O)CC4CC(=O)CC[C@]4(C)C3CC(=O)[C@@]21C	10	24h	-0.197403019816814	FALSE	358	TRUE	-6.097769391726702	3.889360243908984	2	2.784	402.52375
euspeclibcmpd1706	Spectrum	Train	WWNNZCOKKKDOPX-UHFFFAOYSA-O	C[n+]1cccc(C(=O)O)c1	10	24h	-0.330196761157645	FALSE	418	FALSE	0.6803741388722525	-2.6685369772331478	1	1.064	138.14392
euspeclibcmpd545	Spectrum	Train	UPKJTHPZSTZJNH-UHFFFAOYSA-N	C#CC1(O)CCC2C3CC=C4CC(=O)CCC4(C)C3CCC21C	10	24h	-0.575578983411694	FALSE	401	FALSE	-7.951890030091181	5.346796299590738	2	4.1	312.44582
euspeclibcmpd869	Spectrum	Train	PIRWHBVBBBZNKG-UHFFFAOYSA-N	COC(=O)C1=C(C)N=C(C)C(C(=O)OCCN2CCN(C(c3ccccc3)c3ccccc3)CC2)C1c1cccc([N+](=O)[O-])c1	10	24h	5.12848895419707	TRUE	102	FALSE	2.5732391404216304	0.728032129486654	4	5.113	610.69941
euspeclibcmpd2189	Spectrum	Train	NXTVQNIVUKXOIL-UHFFFAOYSA-N	Cc1ccc(S(=O)(=O)NCl)cc1	10	24h	-0.254539868593184	FALSE	116	FALSE	0.8409076911942605	-2.760872382091556	1	1.61	205.66192
euspeclibcmpd186	Spectrum	Train	NZWOPGCLSHLLPA-UHFFFAOYSA-N	CC(=O)OC(C)C[N+](C)(C)C	10	24h	-0.428262877495646	FALSE	42	TRUE	-2.88828657527438	-1.146706163658746	3	-0.818	160.23401
euspeclibcmpd275	Spectrum	Train	QPPBRPIAZZHUNT-UHFFFAOYSA-N	Cc1cc[nH]c(=NS(=O)(=O)c2ccc(N)cc2)n1	10	24h	-0.505591905727021	FALSE	61	TRUE	3.95451486347765	-0.8177288935340202	4	-0.21	264.30358
euspeclibcmpd1129	Spectrum	Train	BFUJHVVEMMWLHC-UHFFFAOYSA-N	O=C(COc1ccc(Cl)cc1)N1CCN(Cc2ccc3c(c2)OCO3)CC1	10	24h	-0.239038521465245	FALSE	109	FALSE	3.0723741764806585	-0.3967599414221936	4	3.052	388.84474
euspeclibcmpd1271	Spectrum	Train	XYWJNTOURDMTPI-UHFFFAOYSA-N	O=C(O)CCc1nc2ccccc2[nH]1	10	24h	-0.404342414212783	FALSE	63	FALSE	3.745948149790823	-0.390257820084558	4	1.451	190.19859
euspeclibcmpd2088	Spectrum	Train	GUBGYTABKSRVRQ-QUYVBRFLSA-N	OC[C@H]1O[C@H](O[C@@H]2[C@@H](CO)O[C@@H](O)[C@H](O)[C@H]2O)[C@H](O)[C@@H](O)[C@@H]1O	10	24h	-0.629173740214704	FALSE	31	FALSE	-4.658683663878239	5.230983659587139	2	-4.261	342.29647
euspeclibcmpd1710	Spectrum	Train	BJRNKVDFDLYUGJ-RMPHRYRLSA-N	OC[C@H]1O[C@@H](Oc2ccc(O)cc2)[C@H](O)[C@@H](O)[C@@H]1O	10	24h	-0.0574789585992866	FALSE	173	FALSE	-1.0495366026598028	3.655398370661684	0	-0.584	272.25124
euspeclibcmpd122	Spectrum	Train	AEOCXXJPGCBFJA-UHFFFAOYSA-N	CCc1cc(C(N)=S)ccn1	10	24h	-0.432685150949341	FALSE	214	FALSE	2.3531633892082198	-0.9134559965738998	1	1.498	166.2434
euspeclibcmpd1554	Spectrum	Train	PGOYMURMZNDHNS-NJMHOMCLSA-N	CC1(C)CC[C@]2(C(=O)O)CC[C@]3(C)C(=CCC4[C@@]5(C)CC[C@H](O)[C@@](C)(CO)C5CC[C@]43C)C2C1	10	24h	-0.175948612469759	FALSE	282	TRUE	-6.04441291196096	4.880948410130343	2	5.356	472.69972
euspeclibcmpd1615	Spectrum	Train	JMQMNWIBUCGUDO-UHFFFAOYSA-N	NC(CSCSCC(N)C(=O)O)C(=O)O	10	24h	-0.0888339485029331	FALSE	291	TRUE	-2.2629753625540867	-0.8892319371484149	3	-5.991	254.32706
euspeclibcmpd443	Spectrum	Train	KTHVBAZBLKXIHZ-UHFFFAOYSA-N	CCN1CCCC(OC(=O)C(c2ccccc2)c2ccccc2)C1	10	24h	0.698999029959615	FALSE	153	FALSE	0.4901758931681781	0.2476767235340709	1	4.192	323.4287
euspeclibcmpd2398	Spectrum	Train	ATAJVFBUUIBIEO-UHFFFAOYSA-N	Oc1ccc(Cl)c2c1CCC2	10	24h	-0.112751146374745	FALSE	51	FALSE	1.034869647230612	-1.5542996152180113	1	3.309	168.62016
euspeclibcmpd1838	Spectrum	Train	SSRCYGATNWFTBJ-UHFFFAOYSA-N	COc1ccc(-c2coc3cc(O)ccc3c2=O)c(OC)c1	10	24h	1.83346946569765	FALSE	257	FALSE	5.323488269999008	0.1153924832476447	4	2.591	298.29005
euspeclibcmpd114	Spectrum	Train	NSYZCCDSJNWWJL-NUQPFROLSA-N	CCOC(=O)CCC(=O)O[C@H]1[C@H](O[C@@H]2[C@@H](C)[C@H](O[C@H]3C[C@@](C)(OC)[C@@H](O)[C@H](C)O3)C(C)C(=O)O[C@H](CC)[C@@](C)(O)[C@H](O)C(C)C(=O)C(C)C[C@@]2(C)O)O[C@H](C)C[C@@H]1N(C)C	10	24h	0.427240173565578	FALSE	406	FALSE	-4.412366892494665	10.32933797150729	2	2.591	862.0527
euspeclibcmpd799	Spectrum	Train	CXVGEDCSTKKODG-UHFFFAOYSA-N	COc1cc(O)c(C(=O)c2ccccc2)cc1S(=O)(=O)O	10	24h	-0.0205543931789266	FALSE	50	FALSE	2.507044445193653	-1.5730366396885036	1	2.308	308.30648
euspeclibcmpd58	Spectrum	Train	OSDLLIBGSJNGJE-UHFFFAOYSA-N	Cc1cc(O)cc(C)c1Cl	10	24h	0.600487399509974	FALSE	51	FALSE	0.2225736789263634	-2.653163688444722	1	3.224	156.60946
euspeclibcmpd2069	Spectrum	Train	IVBHGBMCVLDMKU-SGLHQCCPSA-N	CCN1CCN(C(=O)NC(C(=O)NC2C(=O)N3C2SC(C)(C)[C@@H]3C(=O)O)c2ccccc2)C(=O)C1=O	10	24h	0	FALSE	363	FALSE	1.0159418036801486	5.803235480304812	0	-8.4e-002	517.55477
euspeclibcmpd1429	Spectrum	Train	FBZONXHGGPHHIY-UHFFFAOYSA-N	O=C(O)c1cc(=O)c2cccc(O)c2[nH]1	10	24h	-0.454944017266963	FALSE	322	FALSE	3.885752722163765	-0.7542538842390321	4	0.831	205.16688
euspeclibcmpd83	Spectrum	Train	FMKMZSSCGDCUTK-KYVSPICDSA-N	COc1cccc2c(O)c3c(O)c4c(c(O)c3c(O)c12)=C(O[C@H]1C[C@H](N)[C@H](O)[C@H](C)O1)C[C@](O)(C(C)=O)C=4	10	24h	0.647986914296803	FALSE	20	TRUE	2.8860979430832536	6.26055545260559	0	-1.794	527.51986
euspeclibcmpd940	Spectrum	Train	MPMFCABZENCRHV-UHFFFAOYSA-N	CCN(CC)CCOc1ccc2c(c1)C(=O)c1cc(OCCN(CC)CC)ccc1-2	10	24h	5.93323794516666	TRUE	182	FALSE	1.8923966712106364	-1.757410839247834	1	4.562	410.54905
euspeclibcmpd736	Spectrum	Train	FBWNMEQMRUMQSO-UHFFFAOYSA-N	CCCCCCCCCc1ccc(OCCOCCOCCOCCOCCOCCOCCOCCOCCO)cc1	10	24h	18.4783610337394	TRUE	155	FALSE	-0.390895939315202	-0.3520249811488234	1	4.362	616.8235
euspeclibcmpd73	Spectrum	Train	IAKHMKGGTNLKSZ-INIZCTEOSA-N	COc1cc2c(c(OC)c1OC)-c1ccc(OC)c(=O)cc1[C@@H](NC(C)=O)CC2	10	24h	13.2606720793512	TRUE	18	TRUE	3.638257891266904	1.0207710151434637	4	2.044	399.43699
euspeclibcmpd2063	Spectrum	Train	FGPJTMCJNPRZGF-UHFFFAOYSA-N	O=C(C=Cc1ccc(O)cc1)c1ccccc1O	10	24h	-0.0605141586878248	FALSE	345	FALSE	0.3357892356732473	-2.08313915270125	1	3.218	240.25398
euspeclibcmpd2171	Spectrum	Train	IBRKLUSXDYATLG-UHFFFAOYSA-N	CC1NCCc2cc(O)c(O)cc21	10	24h	-0.548893518095653	FALSE	281	FALSE	0.8640593645692448	-1.4618078798407537	1	1.335	179.21572
euspeclibcmpd1231	Spectrum	Train	CKISLMYLRMCWDU-UHFFFAOYSA-N	CC(C)(CO)C(=O)C(O)NCCC(=O)NCCSSCCNC(=O)CCNC(=O)C(O)C(C)(C)CO	10	24h	-0.621023084848957	FALSE	410	FALSE	0.0613240996025197	4.528906219411159	0	-1.449	554.72087
euspeclibcmpd1778	Spectrum	Train	OTDJAMXESTUWLO-LZGMGDPASA-N	N=c1[nH]c(=S)c2ncn(C3O[C@H](CO)[C@@H](O)[C@H]3O)c2[nH]1	10	24h	41.0658000598188	TRUE	101	FALSE	3.774023162211656	7.617223609803957	5	-1.481	299.30631
euspeclibcmpd1775	Spectrum	Train	SWUARLUWKZWEBQ-UHFFFAOYSA-N	O=C(C=Cc1ccc(O)c(O)c1)OCCc1ccccc1	10	24h	3.44620974813693	TRUE	364	FALSE	-0.2193399204901669	-0.5273937067258698	1	3.573	284.30654
euspeclibcmpd2343	Spectrum	Train	YLXDSYKOBKBWJQ-LBPRGKRZSA-N	CCC(=O)NCC[C@@H]1CCc2ccc3c(c21)CCO3	10	24h	0.6054561858397	FALSE	140	FALSE	2.701865458628891	0.8945010102498636	4	2.826	259.34344
euspeclibcmpd1345	Spectrum	Train	JFSHUTJDVKUMTJ-KOMNAURRSA-N	CC1(C)CC[C@]2(C)CC[C@]3(C)C(=CCC4[C@@]5(C)CC[C@H](O)C(C)(C)C5CC[C@]43C)C2C1	10	24h	1.92672186149045	FALSE	282	FALSE	-7.144999234829178	3.8397953727150993	2	7.303	426.71739
euspeclibcmpd1408	Spectrum	Train	IXORZMNAPKEEDV-OYEYCCDTSA-N	C=C1C[C@]23C[C@@]1(O)CC[C@H]2[C@@]12C=C[C@H](O)[C@@](C)(C(=O)O1)[C@H]2C3C(=O)O	10	24h	0.616109721867983	FALSE	333	FALSE	-3.59584639154122	5.932492290947534	2	0.442	346.37438
euspeclibcmpd1190	Spectrum	Train	KPQZUUQMTUIKBP-UHFFFAOYSA-N	Cc1ncc([N+](=O)[O-])n1CC(C)O	10	24h	-0.251824281031493	FALSE	234	FALSE	1.8970563141284704	-0.2499777038801693	1	4.e-002	185.18054
euspeclibcmpd2294	Spectrum	Train	UHZZNJMZGMUGFB-ZCFIWIBFSA-N	O=C(O)C1=C(CCO)O[C@@H]2CC(=O)N12	10	24h	0.746295281514958	FALSE	89	FALSE	-2.2975755498817017	1.9592144858164888	3	-1.462	199.16076
euspeclibcmpd1350	Spectrum	Train	PKTVMNKLPFVXBH-UHFFFAOYSA-N	COc1cc(OC)c(-c2c(OC)cc(OC)cc2OC)c(OC)c1	10	24h	-0.436939015371314	FALSE	335	FALSE	-0.1447710053014155	-2.1961841908452	1	3.25	334.36368
euspeclibcmpd2256	Spectrum	Train	CXOFVDLJLONNDW-UHFFFAOYSA-N	O=C1NC(=O)C(c2ccccc2)(c2ccccc2)N1	10	24h	-0.295116206561503	FALSE	99	FALSE	-0.0584732335341324	-0.8116103775473824	1	2.105	252.26798
euspeclibcmpd592	Spectrum	Train	MYSWGUAQZAJSOK-UHFFFAOYSA-N	O=C(O)c1cn(C2CC2)c2cc(N3CCNCC3)c(F)cc2c1=O	10	24h	-0.384938192265791	FALSE	115	TRUE	6.588702334416795	-0.501105428619942	4	-1.27	331.34152
euspeclibcmpd2380	Spectrum	Train	RDIKFPRVLJLMER-UHFFFAOYSA-N	CC(C)CC(NC(=O)C(C)N)C(=O)O	10	24h	-0.0851366902756056	FALSE	203	FALSE	-1.006220381006893	0.9202799843974434	3	-2.386	202.25081
euspeclibcmpd652	Spectrum	Train	WLOHNSSYAXHWNR-BENNVRAASA-N	CC[C@H]1OC(=O)C(C)[C@@H](O[C@H]2C[C@@](C)(OC)[C@@H](O)[C@H](C)O2)[C@H](C)[C@@H](O[C@@H]2O[C@H](C)C[C@H](N(C)C)[C@H]2O)[C@](C)(O)C[C@@H](C)[C@@H]2N[C@@H](COCCOC)O[C@H]([C@H]2C)[C@]1(C)O	10	24h	-0.125425311750268	FALSE	406	FALSE	-2.90918866240836	9.7307447424301	2	1.869	835.07372
euspeclibcmpd1433	Spectrum	Train	WTZMCRZWAXADAJ-QHXXRISESA-N	CC(=O)O[C@@H]1C[C@@]2(C)C(CC[C@@H]2C(C)=O)C2CC=C3CC(=O)CC[C@]3(C)C21	10	24h	0.0290584842129263	FALSE	56	FALSE	-8.608361911794878	6.153537197467841	2	2.648	372.49777
euspeclibcmpd1772	Spectrum	Train	DMCJLRGWPYVYCQ-MDZDMXLPSA-N	O=C(/C=C/C(=O)Oc1ccccc1C(=O)O)Oc1ccccc1C(=O)O	10	24h	-0.353947674310618	FALSE	5	FALSE	0.1855725698638112	-1.918800136381531	1	2.903	356.28308
euspeclibcmpd1031	Spectrum	Train	RMMXTBMQSGEXHJ-UHFFFAOYSA-N	Cc1c(N(C)C)c(=O)n(-c2ccccc2)n1C	10	24h	-0.313891994535441	FALSE	321	FALSE	3.919686411035079	-1.4276759452157686	4	0.989	231.29358
euspeclibcmpd166	Spectrum	Train	MOYKHGMNXAOIAT-JGWLITMVSA-N	O=[N+]([O-])O[C@H]1CO[C@H]2[C@@H]1OC[C@H]2O[N+](=O)[O-]	10	24h	-0.505705985072386	FALSE	38	TRUE	-1.171493999571214	-0.3764206580665676	3	3.413	236.13632
euspeclibcmpd1250	Spectrum	Train	NZLVRVYNQYGMAB-UHFFFAOYSA-N	CN1CCC(=C2c3ccccc3Sc3ccccc32)CC1	10	24h	0.249867868999252	FALSE	57	FALSE	1.3357325984773598	-0.740633066984627	1	4.494	293.42586
euspeclibcmpd430	Spectrum	Train	XUFXOAAUWZOOIT-UGEKTDRHSA-N	C[C@H]1O[C@H](O[C@@H]2[C@@H](CO)O[C@H](O[C@@H]3[C@@H](CO)OC(O)[C@H](O)[C@H]3O)[C@H](O)[C@H]2O)[C@H](O)[C@@H](O)[C@@H]1N[C@H]1C=C(CO)[C@@H](O)[C@H](O)[C@H]1O	10	24h	-0.320813758884174	FALSE	31	FALSE	-3.863263688171164	7.33843440239947	2	-6.839	645.60482
euspeclibcmpd714	Spectrum	Train	OLNTVTPDXPETLC-XPPIMPSXSA-N	O=C1C(CCC(O)c2ccc(F)cc2)[C@@H](c2ccc(O)cc2)N1c1ccc(F)cc1	10	24h	1.0270623880377	FALSE	51	FALSE	0.8031245253067893	0.0761901034008264	1	4.633	409.42524
euspeclibcmpd1983	Spectrum	Train	ILEDHMVFQOCEJU-UHFFFAOYSA-N	CC(=O)OC1CCC23CC1(C)CCC2C(C)(C)CC3OC(C)=O	10	24h	0.67873989101231	FALSE	344	TRUE	-5.730194808632628	2.145258606890043	2	3.086	322.4391
euspeclibcmpd2338	Spectrum	Train	TZJALUIVHRYQQB-XLRXWWTNSA-N	COc1ccc(-c2oc3c(CC=C(C)C)c(O[C@@H]4O[C@H](CO)[C@@H](O)[C@H](O)[C@H]4O)cc(O)c3c(=O)c2O[C@@H]2O[C@@H](C)[C@H](O)[C@@H](O)[C@H]2O)cc1	10	24h	0.365935712143053	FALSE	190	FALSE	3.57805956492643	7.472375228101392	5	0.983	676.6617
euspeclibcmpd136	Spectrum	Train	IECPWNUMDGFDKC-SFOKPBAQSA-N	CC(=O)OC1C[C@@]2(C)C(C[C@@H](O)C3[C@@]4(C)CC[C@@H](O)[C@@H](C)[C@@H]4CC[C@@]32C)C1=C(CCC=C(C)C)C(=O)O	10	24h	-0.739356140787874	FALSE	279	FALSE	-7.150994687658153	6.641189921274284	2	5.097	516.70921
euspeclibcmpd2119	Spectrum	Train	PHIQHXFUZVPYII-UHFFFAOYSA-O	C[N+](C)(C)CC(O)CC(=O)O	10	24h	-0.518280460282571	FALSE	366	FALSE	-1.8346923632035024	-1.0638226195452924	3	-1.816	162.20684
euspeclibcmpd1754	Spectrum	Train	FRASJONUBLZVQX-UHFFFAOYSA-N	O=C1C=CC(=O)c2ccccc21	10	24h	32.5827322909932	TRUE	91	FALSE	-0.2619433034250373	-2.8161611683595207	1	1.757	158.15343
euspeclibcmpd362	Spectrum	Train	MKXKFYHWDHIYRV-UHFFFAOYSA-N	CC(C)C(=O)Nc1ccc([N+](=O)[O-])c(C(F)(F)F)c1	10	24h	3.07320609962247	TRUE	78	TRUE	1.6394779279673573	-2.973711755998643	1	2.916	276.21184
euspeclibcmpd1701	Spectrum	Train	AOHUNSQOHPLTPY-CEYLCMIISA-N	CC(C)=CCCC1(C)C=Cc2c(O)c3c(c(CC=C(C)C)c2O1)OC12C(=CCCC1C(C)(C)O[C@@]2(C=CC(C)C(=O)O)C(=O)O)C3=O	10	24h	6.67235300427941	TRUE	261	FALSE	0.0108017089868899	4.344450663027147	0	7.197	646.76644
euspeclibcmpd300	Spectrum	Train	AELCINSCMGFISI-IENPIDJESA-N	NC1C[C@H]1c1ccccc1	10	24h	1.0085123945541	FALSE	320	FALSE	-0.1994728783014554	-2.495175188939138	1	1.193	133.19034
euspeclibcmpd519	Spectrum	Train	XEEQGYMUWCZPDN-UHFFFAOYSA-N	OC(c1cc(C(F)(F)F)nc2c(C(F)(F)F)cccc12)C1CCCCN1	10	24h	0.253595387934364	FALSE	377	FALSE	4.00734746086236	-0.7926949382895774	4	4.302	378.31215
euspeclibcmpd1090	Spectrum	Train	NOPFSRXAKWQILS-UHFFFAOYSA-N	CCCCCCCCCCCCCCCCCCCCCCO	10	24h	-0.228750508590024	FALSE	272	FALSE	-3.7242206927393537	-1.8546655974007575	3	9.182	326.60004
euspeclibcmpd2391	Spectrum	Train	GPXLMGHLHQJAGZ-UHFFFAOYSA-N	CCOc1ccc2ccccc2c1C(=O)NC1C(=O)N2C1SC(C)(C)C2C(=O)O	10	24h	-0.174710942278773	FALSE	419	FALSE	2.3996004198053296	3.934435535424455	0	2.33	414.47477
euspeclibcmpd2047	Spectrum	Train	WPYMKLBDIGXBTP-UHFFFAOYSA-N	O=C(O)c1ccccc1	10	24h	0.12198249863389	FALSE	32	FALSE	-0.1532773235344338	-3.848175239519943	1	1.459	122.12134
euspeclibcmpd1567	Spectrum	Train	KSMZUKWIDPCGBS-UHFFFAOYSA-N	CC1(C)CC2C1CCC1(C)OC2(C)CCC1O	10	24h	0.0480631247752036	FALSE	347	FALSE	-5.1271497726545086	2.778515005944291	2	2.499	238.36574
euspeclibcmpd543	Spectrum	Train	QFVJRGJHSZSRJI-UHFFFAOYSA-N	CCc1cn(C2OCC(O)C2CO)c(=O)[nH]c1=O	10	24h	-0.196090551453229	FALSE	88	FALSE	3.191773577463036	4.275883408876629	0	-1.282	256.25514
euspeclibcmpd1186	Spectrum	Train	CBQJSKKFNMDLON-UHFFFAOYSA-N	CC(=O)NC(Cc1ccccc1)C(=O)O	10	24h	-0.291603173150709	FALSE	361	FALSE	0.4570502319069015	-0.1227847818421821	1	0.895	207.22581
euspeclibcmpd2281	Spectrum	Train	YMDXZJFXQJVXBF-UHFFFAOYSA-N	CC1OC1P(=O)(O)O	10	24h	-0.454944017266963	FALSE	431	FALSE	-1.964766407706342	-0.4951318110251529	3	-0.319	138.05904
euspeclibcmpd45	Spectrum	Train	OJFSXZCBGQGRNV-UHFFFAOYSA-N	CN(C)CCOC(c1ccc(Cl)cc1)c1ccccn1	10	24h	0.61493244222496	FALSE	370	FALSE	4.953931850487747	-0.8202315621512382	4	3.22	290.78786
euspeclibcmpd2272	Spectrum	Train	ANVFDWBCVDQNEZ-UHFFFAOYSA-N	COc1ccc(-c2cc(=O)c3cc(OC)ccc3o2)cc1	10	24h	-0.0301011253711457	FALSE	316	FALSE	5.506546622660107	-1.6059578972656277	4	3.103	282.29066
euspeclibcmpd974	Spectrum	Train	NUVBSKCKDOMJSU-UHFFFAOYSA-N	CCOC(=O)c1ccc(O)cc1	10	24h	-0.256697231939405	FALSE	294	FALSE	-0.2273668482910551	-2.153243151748086	1	1.792	166.1739
euspeclibcmpd143	Spectrum	Train	WDZVGELJXXEGPV-PQMHYQBVSA-N	N=C(N)N/N=C\c1c(Cl)cccc1Cl	10	24h	0.550123506924364	FALSE	221	FALSE	1.6358967417220414	-2.071234827967457	1	2.192	231.08192
euspeclibcmpd493	Spectrum	Train	IPZFPROOBOUEIG-UHFFFAOYSA-N	CCCc1nc(=N)c(C[n+]2ccccc2C)c[nH]1	10	24h	-0.599642856992444	FALSE	95	FALSE	3.558134717372204	2.785598316508221	0	1.724	243.32746
euspeclibcmpd522	Spectrum	Train	ZROSHIYBPNXMJG-APROBQCTSA-N	CC[C@@H](CO)NC(=O)C1=CC2c3cccc4c3c(cn4C)C[C@H]2N(C)C1	10	24h	-0.362682007527254	FALSE	211	FALSE	4.843917208197431	6.56509366252806	5	2.412	353.45797
euspeclibcmpd1184	Spectrum	Train	OJYGBLRPYBAHRT-YCNXOVPFSA-N	OCC(O)[C@H]1O[C@@H]2O[C@H](C(Cl)(Cl)Cl)O[C@@H]2[C@H]1O	10	24h	0.0668046244284451	FALSE	402	FALSE	-3.558871586834481	2.5059487127001834	3	-8.1e-002	309.52833
euspeclibcmpd1029	Spectrum	Train	TXCGAZHTZHNUAI-UHFFFAOYSA-N	CC(C)(Oc1ccc(Cl)cc1)C(=O)O	10	24h	-0.705667290359049	FALSE	193	TRUE	0.7651861160510461	-2.032372054744793	1	2.755	214.64554
euspeclibcmpd1048	Spectrum	Train	BTCSSZJGUNDROE-UHFFFAOYSA-N	NCCCC(=O)O	10	24h	-0.29804385454659	FALSE	317	FALSE	-1.6956887977461752	-1.4786756579334686	3	-3.076	103.11976
euspeclibcmpd902	Spectrum	Train	MTCUAOILFDZKCO-UHFFFAOYSA-N	C[N+](C)(C)CCCCCCCCCC[N+](C)(C)C	10	24h	4.91552708078843	TRUE	165	TRUE	-2.545041016162989	-2.7775758792772858	3	1.128	258.48632
euspeclibcmpd863	Spectrum	Train	ANGKOCUUWGHLCE-UHFFFAOYSA-N	C[N+]1(C)CCC(OC(=O)C(O)(c2ccccc2)C2CCCC2)C1	10	24h	-0.394168517074752	FALSE	225	FALSE	-2.6675447399930894	1.5915133279532818	3	1.457	318.43052
euspeclibcmpd2339	Spectrum	Train	IUQGGHLATFXGNY-NEBGQFLZSA-N	C[C@]12CCC3C(=CC=C4CC(=O)CC[C@@]43C)C1CC[C@@]2(O)CCC(=O)O	10	24h	-0.28332546982432	FALSE	231	FALSE	-5.917775462517564	4.891265341354336	2	2.709	358.4712
euspeclibcmpd1155	Spectrum	Train	FLNXBVJLPJNOSI-UHFFFAOYSA-N	Clc1ccc(C(OCCN2CCCCC2)c2ccccc2)cc1	10	24h	-0.520888541631751	FALSE	420	FALSE	1.7401731925305364	-1.7703156894336662	1	4.966	329.86366
euspeclibcmpd1440	Spectrum	Train	LZERJKGWTQYMBB-UHFFFAOYSA-N	COc1ccc(-c2cc(=O)c3c(O)cc(OC)cc3o2)cc1	10	24h	-0.308139829523699	FALSE	316	FALSE	5.557340270801147	-1.365895184276668	4	2.861	298.29006
euspeclibcmpd1574	Spectrum	Train	BGOFCVIGEYGEOF-NZEXEKPDSA-N	O=Cc1ccccc1O[C@@H]1O[C@H](CO)[C@H](O)[C@@H](O)[C@H]1O	10	24h	0.475901670438103	FALSE	173	FALSE	-0.5080816668557111	3.48582648612268	0	-0.583	284.26194
euspeclibcmpd328	Spectrum	Train	KSKRYQVHJQRUNC-UHFFFAOYSA-N	O=c1c(Cc2c(O)oc3ccccc3c2=O)c(O)oc2ccccc12	10	24h	-0.0638279135766174	FALSE	52	FALSE	4.741312749662621	-2.200559426424601	4	3.719	336.29498
euspeclibcmpd1553	Spectrum	Train	HMYJLVDKPJHJCF-UHFFFAOYSA-N	COc1cc2c(cc1OC)C(C)NCC2	10	24h	-0.0766531861834499	FALSE	281	TRUE	1.704876248675923	-1.2359014143685074	1	1.787	207.26888
euspeclibcmpd1147	Spectrum	Train	MPDGHEJMBKOTSU-WFJWTYAKSA-N	CC1(C)C2CC[C@]3(C)C(C(=O)C=C4C5C[C@@](C)(C(=O)O)CC[C@]5(C)CC[C@]43C)[C@@]2(C)CC[C@@H]1O	10	24h	-1.34731408103192	FALSE	282	FALSE	-6.772086181729485	5.758069937749253	2	5.656	470.68383
euspeclibcmpd156	Spectrum	Train	VSNHCAURESNICA-UHFFFAOYSA-N	NC(O)=NO	10	24h	0.197015765259568	FALSE	37	TRUE	-1.4980126031803347	-1.9267576370569417	3	-0.348	76.05466
euspeclibcmpd1603	Spectrum	Train	MIJYXULNPSFWEK-LGSDIRQTSA-N	CC1(C)CC[C@]2(C(=O)O)CC[C@]3(C)C(=CCC4[C@@]5(C)CC[C@@H](O)C(C)(C)C5CC[C@]43C)C2C1	10	24h	4.09300778726306	TRUE	282	FALSE	-6.334707720795351	4.776179154975465	2	6.447	456.70032
euspeclibcmpd1643	Spectrum	Train	FEFNEVAEYGVFAR-UHFFFAOYSA-N	CC=C(C1=CC(=O)C=CC1=O)c1ccccc1	10	24h	1.51017200937254	FALSE	306	FALSE	-1.6122918684117835	0.012277473871315	3	3.08	224.25458
euspeclibcmpd64	Spectrum	Train	SCKYRAXSEDYPSA-UHFFFAOYSA-N	Cc1cc(C2CCCCC2)n(O)c(=O)c1	10	24h	0	FALSE	121	FALSE	2.0495630467114068	-0.4919805748705605	1	2.489	207.26888
euspeclibcmpd757	Spectrum	Train	HDOVUKNUBWVHOX-UHFFFAOYSA-N	CC(C)C(N)C(=O)OCCOCn1cnc2c(=O)[nH]c(=N)[nH]c21	10	24h	0.568147301098573	FALSE	101	FALSE	3.3035205197839	4.080643057030851	0	-0.678	324.33569
euspeclibcmpd1853	Spectrum	Train	IWWNJJYZVFOLBL-UHFFFAOYSA-N	COc1c(O)c(C)c(C=CC(C)=CCC=C(C)CCC=C(C)CCC=C(C)CCC=C(C)CCC=C(C)CCC=C(C)CCC=C(C)CCC=C(C)CCC=C(C)C)c(O)c1OC	10	24h	-0.0741676625328781	FALSE	270	FALSE	-1.7480325245722446	0.8164365453215537	3	19.65	863.3435
euspeclibcmpd1724	Spectrum	Train	FXNFHKRTJBSTCS-UHFFFAOYSA-N	O=c1cc(-c2ccccc2)oc2cc(O)c(O)c(O)c12	10	24h	-0.57276918756286	FALSE	271	FALSE	4.436590480551464	-1.7868092802733284	4	2.41	270.2369
euspeclibcmpd135	Spectrum	Train	ZZUFCTLCJUWOSV-UHFFFAOYSA-N	NS(=O)(=O)c1cc(C(=O)O)c(NCc2ccco2)cc1Cl	10	24h	-0.176362289214953	FALSE	112	FALSE	6.268016829750791	-0.7029762140585832	4	1.403	330.74414
euspeclibcmpd1449	Spectrum	Train	CUCUKLJLRRAKFN-UHFFFAOYSA-N	CC(=O)c1c(O)c(C)c(O)c2c1OC1=CC(=O)C(C(C)=O)C(=O)C12C	10	24h	12.3464725387337	TRUE	92	FALSE	0.2377156007297695	0.5046967765715522	1	1.084	344.31544
euspeclibcmpd1518	Spectrum	Train	VGEREEWJJVICBM-UHFFFAOYSA-N	O=C(CCc1ccc(O)cc1)c1c(O)cc(O)cc1O	10	24h	16.3256967839405	TRUE	194	FALSE	1.14126847552615	-1.1611784565955503	1	2.757	274.26866
euspeclibcmpd2273	Spectrum	Train	ONIBWKKTOPOVIA-UHFFFAOYSA-N	O=C(O)C1CCCN1	10	24h	-0.413698373542444	FALSE	276	FALSE	-1.2968093663047435	-1.928102886040702	3	-2.843	115.13045
euspeclibcmpd239	Spectrum	Train	WQVJHHACXVLGBL-UHFFFAOYSA-N	CCC(C)CCCCC(=O)NC(CCN)C(=O)NC(C(=O)NC(CCN)C(=O)NC1CCNC(=O)C(C(C)O)NC(=O)C(CCN)NC(=O)C(CCN)NC(=O)C(CC(C)C)NC(=O)C(Cc2ccccc2)NC(=O)C(CCN)NC1=O)C(C)O	10	24h	0.328412640053946	FALSE	375	FALSE	2.7718819757339235	8.59343486542403	5	-6.266	1203.47672
euspeclibcmpd837	Spectrum	Train	VILCJCGEZXAXTO-UHFFFAOYSA-N	NCCNCCNCCN	10	24h	-0.127878059821724	FALSE	355	FALSE	-1.2150366752033006	-2.835227018178546	3	-2.272	146.23392
euspeclibcmpd770	Spectrum	Train	DFPAKSUCGFBDDF-UHFFFAOYSA-N	NC(=O)c1cccnc1	10	24h	-0.138627297888605	FALSE	390	FALSE	2.118393260869411	-1.622266334006191	1	-0.319	122.12464
euspeclibcmpd2434	Spectrum	Train	WZTOFZUQULCBTG-AJTFCVKESA-N	C[C@]12CCC(OC(=O)c3ccccc3)CC1CCc1ccccc12	10	24h	0.0569438381257993	FALSE	428	TRUE	-0.6683601037161251	0.7077194229411704	3	5.4	320.42476
euspeclibcmpd996	Spectrum	Train	CNXVIBRFWKALQW-UHFFFAOYSA-N	COC(=O)C1=C(C)N=C(C)C(C(=O)OC(C)C)C1c1cccc2nonc12	10	24h	-0.131513451011112	FALSE	102	FALSE	1.372480009994859	4.299729455439062	0	2.223	371.38713
euspeclibcmpd359	Spectrum	Train	DPSPPJIUMHPXMA-UHFFFAOYSA-N	CC1CCc2cc(F)cc3c(=O)c(C(=O)O)cn1c23	10	24h	-1.0786782289136	FALSE	115	FALSE	5.4971285951104125	-0.4856465013615767	4	2.27	261.24838
euspeclibcmpd1455	Spectrum	Train	MQYXUWHLBZFQQO-IUZORJNNSA-N	C=C(C)[C@@H]1CC[C@]2(C)CC[C@]3(C)[C@@H](CCC4[C@@]5(C)CC[C@H](O)C(C)(C)C5CC[C@]43C)C12	10	24h	-0.31006050216539	FALSE	278	FALSE	-6.719279895656796	3.0401777794069584	2	7.403	426.71739
euspeclibcmpd271	Spectrum	Train	ZSJLQEPLLKMAKR-GKHCUFPYSA-N	CN(N=O)C(=O)N[C@H]1[C@@H](O)O[C@H](CO)[C@@H](O)[C@@H]1O	10	24h	0.00659752358163762	FALSE	31	FALSE	-1.9853538141724107	4.181706935915562	0	-2.285	265.2206
euspeclibcmpd13	Spectrum	Train	OIPILFWXSMYKGL-UHFFFAOYSA-N	CC(=O)OCC[N+](C)(C)C	10	24h	-0.276356266581782	FALSE	42	FALSE	-2.792741037225205	-1.115014895752367	3	-1.195	146.20744
euspeclibcmpd982	Spectrum	Train	AZSNMRSAGSSBNP-SSNVANOMSA-N	CCC(C)[C@H]1O[C@]2(CC[C@@H]1C)C[C@@H]1C[C@@H](C/C=C(\C)[C@@H](OC3C[C@H](OC)C(O[C@H]4C[C@H](OC)[C@@H](O)[C@H](C)O4)[C@H](C)O3)[C@@H](C)/C=C/C=C3\CO[C@@H]4[C@H](O)C(C)=CC(C(=O)O1)[C@]34O)O2	10	24h	0.921310376604629	FALSE	236	FALSE	-5.749084605414661	14.66694935191966	2	4.743	875.09276
euspeclibcmpd1508	Spectrum	Train	MVNJNWNFUCRWBW-NFAWXSAZSA-N	C[C@]12CC[C@@H](O)C[C@H]1CCc1ccccc12	10	24h	-0.327202075844128	FALSE	428	FALSE	-1.1923045063025903	0.4207295725546637	3	3.356	216.31869
euspeclibcmpd1180	Spectrum	Train	UCAGLBKTLXCODC-UHFFFAOYSA-N	NS(=O)(=O)c1ccc(C(=O)O)cc1	10	24h	0.0783608204562392	FALSE	196	FALSE	0.7002823441929811	-2.9485651739172254	1	0.164	201.19978
euspeclibcmpd2462	Spectrum	Train	KRKNYBCHXYNGOX-UHFFFAOYSA-N	O=C(O)CC(O)(CC(=O)O)C(=O)O	10	24h	0.449397346960653	FALSE	434	TRUE	-2.1430799294550624	-1.5698289717926817	3	-1.319	192.12352
euspeclibcmpd301	Spectrum	Train	URAYPUMNDPQOKB-UHFFFAOYSA-N	CC(=O)OCC(COC(C)=O)OC(C)=O	10	24h	0.397243835598084	FALSE	42	FALSE	-3.8109114330852414	-0.4373627627711535	3	-0.271	218.20386
euspeclibcmpd867	Spectrum	Train	YVPYQUNUQOZFHG-UHFFFAOYSA-N	CC(=O)Nc1c(I)c(NC(C)=O)c(I)c(C(=O)O)c1I	10	24h	-0.16708342626003	FALSE	160	TRUE	-0.4208432848406541	-1.8433347026110611	1	1.435	613.91357
euspeclibcmpd302	Spectrum	Train	BFSXEWGKWPOZPI-MGVPRKGPSA-N	C[C@]12C[C@H](O)[C@@]3(F)C(CC=C4CC(=O)C=C[C@@]43C)C1C[C@@H](O)[C@]2(O)C(=O)CO	10	24h	-0.808657739634447	FALSE	86	FALSE	-7.392377843501354	7.4314797974304545	2	0	394.43388
euspeclibcmpd128	Spectrum	Train	BKNMGJRIIPQSAQ-XOSBUSJASA-N	C[C@@H]1CC2C3CC(F)=C4CC(=O)C=C[C@]4(C)[C@@]3(F)[C@@H](O)C[C@]2(C)[C@@]1(O)C(=O)COC(=O)C(C)(C)C	10	24h	-0.645821250431306	FALSE	86	FALSE	-7.047306140213228	7.871732551136818	2	2.987	494.56794
euspeclibcmpd1393	Spectrum	Train	ASTPOGDWGNJVEW-UHFFFAOYSA-N	COc1c(O)cc(O)cc1O	10	24h	-0.431049555655738	FALSE	256	TRUE	0.4848841288513071	-1.5828624915796317	1	1.087	156.13601
euspeclibcmpd321	Spectrum	Train	PJVWKTKQMONHTI-UHFFFAOYSA-N	CC(=O)CC(c1ccccc1)c1c(O)c2ccccc2oc1=O	10	24h	5.9637981499492	TRUE	105	FALSE	4.327025653662265	-0.0769860618467969	4	2.827	308.32794
euspeclibcmpd1295	Spectrum	Train	GUCKKCMJTSNWCU-UHFFFAOYSA-N	CC(=O)NC(CC(=O)NC(CCC(=O)O)C(=O)O)C(=O)O	10	24h	-0.164284932803664	FALSE	203	FALSE	-1.2035749226168966	0.8079360010582168	3	-2.034	304.25334
euspeclibcmpd2469	Spectrum	Train	WWXBHTZSYYGCSG-UHFFFAOYSA-N	NC(=O)Nc1ccc([As](=O)(O)O)cc1	10	24h	0	FALSE	201	FALSE	1.127559009152768	-2.0932210957297768	1	0.384	260.07896
euspeclibcmpd923	Spectrum	Train	LDCRTTXIJACKKU-ONEGZZNKSA-N	COC(=O)/C=C/C(=O)OC	10	24h	6.33712003854984	TRUE	169	TRUE	-2.8976938477598466	-1.2460161610157128	3	0.49	144.12531
euspeclibcmpd2092	Spectrum	Train	WBLZUCOIBUDNBV-UHFFFAOYSA-N	O=C(O)CC[N+](=O)[O-]	10	24h	-0.221253010923974	FALSE	273	FALSE	-1.507417626436398	-2.620358573385108	3	2.e-002	119.0761
euspeclibcmpd4	Spectrum	Train	NWVVVBRKAWDGAB-UHFFFAOYSA-N	COc1ccc(O)cc1	10	24h	-0.252730353325	FALSE	256	FALSE	0.3215158453426988	-2.1749711358507606	1	1.571	124.13722
euspeclibcmpd1672	Spectrum	Train	RPHAAJGBADUATP-UHFFFAOYSA-N	COC(=O)c1c(OC)cc2c(c1C)Oc1c(Cl)c(O)c(Cl)c(C)c1C(=O)O2	10	24h	0.324414788798346	FALSE	287	FALSE	2.632251327071085	-0.9230730432859214	1	4.89	413.20555
euspeclibcmpd9	Spectrum	Train	DNVVZWSVACQWJE-UHFFFAOYSA-N	Nc1ccc(C(=O)Oc2ccccc2)c(O)c1	10	24h	0.239907434132087	FALSE	209	FALSE	2.510467293863353	-2.568145463267498	1	2.273	229.23134
euspeclibcmpd2283	Spectrum	Train	JGSARLDLIJGVTE-UHFFFAOYSA-N	CC1(C)SC2C(NC(=O)Cc3ccccc3)C(=O)N2C1C(=O)O	10	24h	0.48386043659614	FALSE	363	FALSE	0.3108532255528975	3.8181893823000657	0	1.124	334.39012
euspeclibcmpd287	Spectrum	Train	GKCBAIGFKIBETG-UHFFFAOYSA-N	CCCCNc1ccc(C(=O)OCCN(C)C)cc1	10	24h	-0.0521807761271566	FALSE	154	FALSE	2.088417717909925	-1.3455379995732364	1	2.961	264.36326
euspeclibcmpd2244	Spectrum	Train	OYRKSWWBFPVHGY-UHFFFAOYSA-N	COc1cc2c(cc1OC)-c1c(oc3cc(O)cc(O)c3c1=O)CO2	10	24h	-0.157146555368124	FALSE	258	FALSE	5.814955146228304	0.3042728972736301	4	2.316	342.29955
euspeclibcmpd1314	Spectrum	Train	FQUNFJULCYSSOP-UHFFFAOYSA-N	CC(C)(C)CC(C)(C)c1cc(Cc2cc(C(C)(C)CC(C)(C)C)cc(-n3nc4ccccc4n3)c2O)c(O)c(-n2nc3ccccc3n2)c1	10	24h	0.220624014562507	FALSE	240	TRUE	3.0115151203502726	-1.0828278904212194	4	11.546	658.8747
euspeclibcmpd212	Spectrum	Train	SFLSHLFXELFNJZ-QMMMGPOBSA-N	NC[C@H](O)c1ccc(O)c(O)c1	10	24h	-0.908814908848456	FALSE	25	FALSE	0.3318004146244121	-2.184427852223135	1	-5.9e-002	169.17784
euspeclibcmpd351	Spectrum	Train	SKKLOUVUUNMCJE-FQSMHNGLSA-N	NC[C@H]1O[C@H](O[C@@H]2[C@@H](N)C[C@@H](N)[C@H](O[C@H]3O[C@H](CO)[C@@H](O)[C@H](N)[C@H]3O)[C@H]2O)[C@H](N)[C@@H](O)[C@@H]1O	10	24h	0.190085259216845	FALSE	64	FALSE	-2.356578952186242	4.5670090838744	2	-7.433	483.51388
euspeclibcmpd1070	Spectrum	Train	WXNXCEHXYPACJF-UHFFFAOYSA-N	CC(=O)NC(CC(C)C)C(=O)O	10	24h	-0.124314082133189	FALSE	203	TRUE	-1.7465152800287342	0.5907453552287643	3	0.571	173.20959
euspeclibcmpd516	Spectrum	Train	ODKNJVUHOIMIIZ-CQMSUOBXSA-N	O=c1[nH]c(=O)n(C2C[C@@H](O)[C@@H](CO)O2)cc1F	10	24h	1.55926205342986	FALSE	107	TRUE	2.798659332231348	6.2592013134489335	0	-1.775	246.19244
euspeclibcmpd382	Spectrum	Train	DGMKFQYCZXERLX-UHFFFAOYSA-N	CCCN(CCC)C(=O)C(CCC(=O)O)NC(=O)c1ccccc1	10	24h	-0.139219473161423	FALSE	324	FALSE	0.6355081720616138	2.235835107492182	0	2.235	334.41004
euspeclibcmpd197	Spectrum	Train	TTWJBBZEZQICBI-UHFFFAOYSA-N	CCN(CC)CCNC(=O)c1cc(Cl)c(N)cc1OC	10	24h	86.4574217812336	TRUE	237	FALSE	5.113187536536008	0.5961463882389656	4	1.775	299.79638
euspeclibcmpd316	Spectrum	Train	VSRBKQFNFZQRBM-UHFFFAOYSA-N	CCCCCC(C)N	10	24h	0.0731290090401439	FALSE	384	FALSE	-2.447644329525107	-2.2126577050096143	3	1.97	115.21658
euspeclibcmpd207	Spectrum	Train	ALWKGYPQUAPLQC-UHFFFAOYSA-N	CN(C)C(=O)Oc1cccc([N+](C)(C)C)c1	10	24h	0.0711182269123919	FALSE	327	FALSE	-0.007039258801669	-1.890057213495139	1	0.511	223.29145
euspeclibcmpd2100	Spectrum	Train	OIRDTQYFTABQOQ-KQYNXXCUSA-N	N=c1[nH]cnc2c1ncn2[C@@H]1O[C@H](CO)[C@@H](O)[C@H]1O	10	24h	-0.0798877094993767	FALSE	368	TRUE	4.389866609795287	8.021338102682764	5	-2.194	267.24132
euspeclibcmpd612	Spectrum	Train	XSCGXQMFQXDFCW-UHFFFAOYSA-N	CN(C)CCCN1c2ccccc2Sc2ccc(C(F)(F)F)cc21	10	24h	-1.20587946681267	FALSE	77	FALSE	2.4864525107305244	-2.215251006581342	1	5.017	352.41706
euspeclibcmpd2213	Spectrum	Train	XVULBTBTFGYVRC-DLRXZHIHSA-N	C=C[C@](C)(O)CC[C@H]1[C@@](C)(O)CC[C@H]2C(C)(C)CCC[C@@]21C	10	24h	2.30388741870372	TRUE	388	TRUE	-6.331907773450263	2.2612811352603703	2	4.27	308.49864
euspeclibcmpd591	Spectrum	Train	BYPFEZZEUUWMEJ-UHFFFAOYSA-N	CC(=O)CCCCn1c(=O)c2c(ncn2C)n(C)c1=O	10	24h	0.162077970330946	FALSE	9	FALSE	3.720201120561364	2.867771203361986	0	0.507	278.30701
euspeclibcmpd360	Spectrum	Train	SMANXXCATUTDDT-QPJJXVBHSA-N	Fc1ccc(C(c2ccc(F)cc2)N2CCN(C/C=C/c3ccccc3)CC2)cc1	10	24h	-0.526914385743325	FALSE	352	FALSE	2.37320540500674	-2.3943491255232843	1	5.935	404.49484
euspeclibcmpd806	Spectrum	Train	RPTUSVTUFVMDQK-UHFFFAOYSA-N	NN=c1[nH]ncc2ccccc12	10	24h	-0.327586903257078	FALSE	202	FALSE	1.968112204218648	-1.1081745775605067	1	0.416	160.17592
euspeclibcmpd1943	Spectrum	Train	AKPJXLBXDLSOFY-UHFFFAOYSA-N	CC(=O)OC1CC(OC(C)=O)C2(C)C(CC(OC(C)=O)C3(C)C2CCC2(C)C(c4ccoc4)C(=O)C4OC423)C1(C)C	10	24h	1.55457671906991	FALSE	340	FALSE	-0.6454301997362218	4.663767388083225	0	2.677	570.67048
euspeclibcmpd2395	Spectrum	Train	APQPRKLAWCIJEK-UHFFFAOYSA-N	NCCSSCCN	10	24h	-0.504834538319859	FALSE	292	FALSE	-1.357998444252047	-2.3941230885535845	3	-0.273	152.28148
euspeclibcmpd1579	Spectrum	Train	CHXSDKWBSFDZEU-UHFFFAOYSA-N	COc1ccc(-c2oc3cc(OC)c(OC)c(OC)c3c(=O)c2OC)cc1OC	10	24h	0.934503103847363	FALSE	285	FALSE	4.472515598014698	-0.7477833329698096	4	2.742	402.39457
euspeclibcmpd929	Spectrum	Train	HSHNITRMYYLLCV-UHFFFAOYSA-N	Cc1cc(=O)oc2cc(O)ccc12	10	24h	0.128025354349633	FALSE	252	FALSE	3.957215118834223	-1.3245908943240368	4	2.104	176.16872
euspeclibcmpd669	Spectrum	Train	AGOYDEPGAOXOCK-WLLSWQJKSA-N	CC[C@H]1OC(=O)C(C)[C@@H](O[C@H]2C[C@@](C)(OC)[C@@H](O)[C@H](C)O2)[C@H](C)[C@@H](O[C@@H]2O[C@H](C)C[C@H](N(C)C)[C@H]2O)[C@](C)(OC)CC(C)C(=O)C(C)[C@@H](O)[C@]1(C)O	10	24h	1.56143260115847	FALSE	406	FALSE	-4.137478170164241	9.532113878674046	2	2.2	747.95336
euspeclibcmpd1471	Spectrum	Train	QBKSWRVVCFFDOT-UHFFFAOYSA-N	Cc1cc2c(C(C)C)c(O)c(O)c(C=O)c2c(O)c1-c1c(C)cc2c(C(C)C)c(O)c(O)c(C=O)c2c1O	10	24h	3.87874103653559	TRUE	367	FALSE	1.59760806332002	-1.497317079617993	1	6.592	518.55439
euspeclibcmpd1529	Spectrum	Train	INOSMXBKABLUIL-KOOLHJLFSA-N	C=C1C/C=C(\C)CC[C@@H]2[C@@H]1CC2(C)C	10	24h	0.0191453362449219	FALSE	232	FALSE	-5.989456363682334	1.1363338813879702	3	4.297	190.32448
euspeclibcmpd87	Spectrum	Train	MKXZASYAUGDDCJ-NJAFHUGGSA-N	COc1ccc2c(c1)[C@]13CCCC[C@@H]1[C@H](C2)N(C)CC3	10	24h	0.145478250781069	FALSE	111	FALSE	2.6047718368162447	1.1675766001641654	4	3.674	271.39719
euspeclibcmpd363	Spectrum	Train	RMEDXOLNCUSCGS-UHFFFAOYSA-N	O=C(CCCN1CC=C(n2c(=O)[nH]c3ccccc32)CC1)c1ccc(F)cc1	10	24h	0.0801647983414066	FALSE	26	FALSE	6.934950529952159	0.7723450149633762	4	3.049	379.42738
euspeclibcmpd1379	Spectrum	Train	HUKPVYBUJRAUAG-UHFFFAOYSA-N	O=C1c2ccccc2-c2cccc3cccc1c23	10	24h	0.147881954842709	FALSE	421	FALSE	1.24187960485302	-2.562609026210552	1	3.831	230.2607
euspeclibcmpd2441	Spectrum	Train	CXFKOLCMCRBYPL-UHFFFAOYSA-L	Cc1nc(COP(=O)(O)O)cc2c1O[Mn]Oc1c(cc(COP(=O)(O)O)nc1C)CN(CC(=O)O)CCN(CC(=O)O)C2	10	24h	1.06179517852974	FALSE	413	FALSE	2.933459956015162	1.9718198058263765	0	-6.376	691.37757
euspeclibcmpd1358	Spectrum	Train	GMPKIPWJBDOURN-UHFFFAOYSA-N	CON	10	24h	-0.127867402069194	FALSE	355	FALSE	-2.045958504311444	-2.0618234536754447	3	-0.648	47.0565
euspeclibcmpd1637	Spectrum	Train	KVWWIYGFBYDJQC-UHFFFAOYSA-N	CCCCCC1C(=O)CCC1CC(=O)OC	10	24h	-0.322357244516194	FALSE	297	TRUE	-4.42518197974263	1.239851797773339	3	2.801	226.31198
euspeclibcmpd844	Spectrum	Train	FHFYDNQZQSQIAI-UHFFFAOYSA-N	CCn1cc(C(=O)O)c(=O)c2cc(F)c(N3CCN(C)CC3)cc21	10	24h	0.0988741261777794	FALSE	392	FALSE	7.389723833817865	-0.189322766953584	4	-1.205	333.3574
euspeclibcmpd499	Spectrum	Train	YUGZHQHSNYIFLG-UHFFFAOYSA-N	O=C(Nc1ccccc1)OCC(CN1CCCCC1)OC(=O)Nc1ccccc1	10	24h	-0.574791710437627	FALSE	26	FALSE	1.7553875300045738	0.1405264549720732	1	4.09	397.46748
euspeclibcmpd1510	Spectrum	Train	HQKQRXZEXPXXIG-VNHGCOAGSA-N	CC(=O)O[C@]1(C)CC[C@@]23CC1C(C)(C)[C@@H]2CC[C@H]3C	10	24h	3.5820279818305	TRUE	250	FALSE	-4.563549609942684	1.4819756536370825	3	3.536	264.40301
euspeclibcmpd820	Spectrum	Train	CEAZRRDELHUEMR-VVSHQIECSA-N	CNC(C)[C@@H]1CC[C@@H](N)[C@@H](OC2[C@@H](N)C[C@@H](N)[C@H](OC3OC[C@](C)(O)[C@H](NC)[C@H]3O)[C@H]2O)O1	10	24h	-0.00226752852839285	FALSE	93	FALSE	-3.3165915107022395	5.111562596334779	2	-3.813	477.59542
euspeclibcmpd921	Spectrum	Train	BJHCGMHPEKLROM-UHFFFAOYSA-N	Cc1nccnc1N1CCCCC1	10	24h	-0.583941096653951	FALSE	168	TRUE	1.4166370393508043	-0.9274454378598618	1	1.429	177.2462
euspeclibcmpd634	Spectrum	Train	OIRFJRBSRORBCM-UHFFFAOYSA-N	CCC(Cc1c(I)cc(I)c(N)c1I)C(=O)O	10	24h	0.149321638050951	FALSE	108	FALSE	1.3881363159505309	-1.4483121780624204	1	3.857	570.93189
euspeclibcmpd1228	Spectrum	Train	OTGAHJPFNKQGAE-UHFFFAOYSA-N	CC(=O)Oc1cccc(C)c1	10	24h	-0.454944017266963	FALSE	114	FALSE	0.4715719948459313	-2.516511550755313	1	2.083	150.1745
euspeclibcmpd699	Spectrum	Train	OLBCVFGFOZPWHH-UHFFFAOYSA-N	CC(C)c1cccc(C(C)C)c1O	10	24h	-0.020032947617715	FALSE	188	FALSE	-0.144912869606677	-2.699892423333065	1	3.976	178.27072
euspeclibcmpd432	Spectrum	Train	IIBYAHWJQTYFKB-UHFFFAOYSA-N	CC(C)(Oc1ccc(CCNC(=O)c2ccc(Cl)cc2)cc1)C(=O)O	10	24h	0.0400629022041303	FALSE	193	FALSE	3.7963030373252704	0.1894728956373015	4	3.868	361.81939
euspeclibcmpd218	Spectrum	Train	VQOXZBDYSJBXMA-VNGPISPUSA-N	CC1[C@H](C)OC(=O)CC(O)CC(O)CC(O)CCC(O)C(O)C[C@]2(O)CC(O)C(C(=O)O)C(CC(OC3O[C@H](C)[C@@H](O)[C@H](N)[C@@H]3O)/C=C/C=C/C=C/C=C/CC/C=C/C=C/[C@H](C)[C@H]1O)O2	10	24h	0.964104076521961	FALSE	49	TRUE	-4.34305524746887	9.672280673201596	2	-2.173	926.0949
euspeclibcmpd747	Spectrum	Train	QRJJEGAJXVEBNE-UHFFFAOYSA-N	Clc1ccc(CON=C(Cn2ccnc2)c2ccc(Cl)cc2Cl)c(Cl)c1	10	24h	-0.563615804817851	FALSE	46	FALSE	5.782691011791059	0.2477559930242304	4	5.526	429.12731
euspeclibcmpd1030	Spectrum	Train	RQNADZJRELIICT-UHFFFAOYSA-N	Cc1cc2nc3ccc(N(C)C)cc3[s+]c2cc1N	10	24h	8.99663810658429	TRUE	147	FALSE	5.092794676944772	-2.7354619377985543	4	3.804	270.37264
euspeclibcmpd365	Spectrum	Train	NNYBQONXHNTVIJ-UHFFFAOYSA-N	CCc1cccc2c3c([nH]c12)C(CC)(CC(=O)O)OCC3	10	24h	-0.402683482817073	FALSE	323	FALSE	2.487994316512113	2.8824672362974253	0	3.723	287.35354
euspeclibcmpd1347	Spectrum	Train	XJHDMGJURBVLLE-ORPPMHITSA-N	CC1=C2C3OC(=O)C(C)[C@@H]3CC[C@@]2(C)C=CC1=O	10	24h	0.306753389993914	FALSE	344	FALSE	-4.936177586336188	4.550344322669991	2	2.601	246.30162
euspeclibcmpd2279	Spectrum	Train	QGQUHXSBTSDAML-RZXUBOOQSA-N	C#C[C@]1(O)CCC2C3CC=C4CC(=O)CCC4C3CC[C@@]21C	10	24h	0.0788949414443736	FALSE	401	FALSE	-8.052742088051929	5.379034300116684	2	3.894	298.41924
euspeclibcmpd1538	Spectrum	Train	FVWJYYTZTCVBKE-UFGVEXIASA-N	C=C(C)[C@@H]1CC[C@]2(CO)CC[C@]3(C)[C@H](CCC4[C@@]5(C)CC[C@H](O)C(C)(C)C5CC[C@]43C)C12	10	24h	10.6921446515802	TRUE	278	TRUE	-6.57023187083349	3.628598387428392	2	6.312	442.71679
euspeclibcmpd176	Spectrum	Train	HAWPXGHAZFHHAD-UHFFFAOYSA-N	CN(CCCl)CCCl	10	24h	4.05112920912021	TRUE	415	FALSE	-1.666489239605577	-1.864742046122298	3	1.65	156.05354
euspeclibcmpd185	Spectrum	Train	LMOINURANNBYCM-UHFFFAOYSA-N	CC(C)NCC(O)c1cc(O)cc(O)c1	10	24h	-0.275784261830938	FALSE	98	FALSE	0.8309368743541263	-1.417455994672944	1	1.099	211.25758
euspeclibcmpd2385	Spectrum	Train	QEVHRUUCFGRFIF-MDEJGZGSSA-N	COC(=O)[C@H]1[C@H]2C[C@@H]3c4[nH]c5cc(OC)ccc5c4CCN3C[C@H]2C[C@@H](OC(=O)c2cc(OC)c(OC)c(OC)c2)[C@@H]1OC	10	24h	6.52875613049126	TRUE	412	FALSE	7.735202077526294	7.204681735127609	5	4.242	608.6787
euspeclibcmpd732	Spectrum	Train	VXFJYXUZANRPDJ-UHFFFAOYSA-N	CCOC(=O)C(CCc1ccccc1)NC(C)C(=O)N1C(C(=O)O)CC2CCCCC21	10	24h	9.49894172267541	TRUE	135	FALSE	-0.4176529356544588	2.936855884646919	0	0.764	430.53715
euspeclibcmpd1141	Spectrum	Train	KAATUXNTWXVJKI-UHFFFAOYSA-N	CC1(C)C(C=C(Cl)Cl)C1C(=O)OC(C#N)c1cccc(Oc2ccccc2)c1	10	24h	-0.358417984586238	FALSE	185	FALSE	0.3754054848590697	0.3290201040173636	1	5.304	416.29716
euspeclibcmpd401	Spectrum	Train	AFNXATANNDIXLG-UHFFFAOYSA-N	Clc1ccc(CSC(Cn2ccnc2)c2ccc(Cl)cc2Cl)cc1	10	24h	22.4768238989702	TRUE	46	FALSE	5.299432630597217	-1.1337379281491158	4	5.725	397.7491
euspeclibcmpd1498	Spectrum	Train	YHJQTKZJFHLHOA-DGASZTKKSA-N	COC1=C(C)C2CC(=O)O[C@@H]3C[C@H]4C(C)=CC(OC)C(=O)[C@]4(C)C(C1=O)[C@]23C	10	24h	0.142091155659282	FALSE	297	FALSE	-3.560255984067908	4.155120627476588	2	1.805	388.45411
euspeclibcmpd1006	Spectrum	Train	PKLPQOJFHFGVBS-UHFFFAOYSA-N	CC(=O)c1c(O)cc(C)oc1=O	10	24h	15.5396605398938	TRUE	204	FALSE	1.796915096066475	-0.9344779646554796	1	-1.1e-002	168.14671
euspeclibcmpd2203	Spectrum	Train	YJGVMLPVUAXIQN-LLBQBPMSSA-N	COc1cc([C@@H]2c3cc4c(cc3[C@H](O)[C@H]3COC(=O)C23)OCO4)cc(OC)c1OC	10	24h	11.4989070789331	TRUE	387	TRUE	0.6753757148659267	1.5773071760796469	0	2.111	414.40527
euspeclibcmpd2183	Spectrum	Train	KXFFLWDYUNIJNU-YJYMSZOUSA-N	COc1ccc2c(c1)OC[C@@H](Cc1ccc(OC)c(OC)c1)[C@@H]2O	10	24h	1.03673420326609	FALSE	395	FALSE	2.2470887460662667	0.2447702973147473	4	3.006	330.37497
euspeclibcmpd1646	Spectrum	Train	YTFVRYKNXDADBI-SNAWJCMRSA-N	COc1cc(/C=C/C(=O)O)cc(OC)c1OC	10	24h	-0.0630271567720538	FALSE	301	FALSE	0.8623123236745015	-1.823422888340808	1	1.878	238.23656
euspeclibcmpd1369	Spectrum	Train	VYIBOCHDJVESIU-UHFFFAOYSA-N	CCOc1ccc(C(=O)c2ccc(O)c(O)c2O)cc1	10	24h	0.485993126460749	FALSE	251	TRUE	1.0850246303818856	-1.9535698923430096	1	2.84	274.26865
euspeclibcmpd2115	Spectrum	Train	AFCGFAGUEYAMAO-UHFFFAOYSA-N	CC(=O)NCCCS(=O)(=O)O	10	24h	0.201948242696102	FALSE	79	FALSE	-1.5922321274784803	0.1112671991879228	3	-1.159	181.21014
euspeclibcmpd703	Spectrum	Train	JGNKJSRQKFOCSX-PASVQXTISA-N	C=C(NC(=O)C(C)=NC(=O)c1csc(C2=NC3c4csc(n4)C4NC(=O)c5csc(n5)C(C(C)(O)C(C)O)NC(=O)C5CSC(=N5)C(=CC)NC(=O)C(C(C)O)NC(=O)c5csc(n5)C3(CC2)NC(=O)C(C)NC(=O)/C(C)=N/C(=O)C(C)NC(=O)C(C(C)CC)NC2C=Cc3c(C(C)O)cc(nc3C2O)C(=O)OC4C)n1)C(N)=O	10	24h	19.1448957185013	TRUE	90	FALSE	9.176598951573547	15.751792485603946	5	-0.564	1664.88679
euspeclibcmpd1021	Spectrum	Train	YOJQZPVUNUQTDF-UHFFFAOYSA-N	CN1CCc2cc3c(cc2C1O)OCO3	10	24h	0.454944017266963	FALSE	280	FALSE	2.2606430774604704	-0.5506386347769403	1	1.406	207.22582
euspeclibcmpd68	Spectrum	Train	KDLRVYVGXIQJDK-KBVJQKGVSA-N	CCC[C@@H]1CC(C(=O)N[C@H]([C@H](C)Cl)[C@@H]2O[C@H](SC)[C@H](O)[C@@H](O)[C@H]2O)N(C)C1	10	24h	-0.321565209957637	FALSE	17	TRUE	-0.8935662904022352	8.659636742366331	0	1.277	424.98301
euspeclibcmpd1237	Spectrum	Train	GUUGZPSUOTWOMD-UHFFFAOYSA-N	Oc1ccc(C(O)O)[nH]1	10	24h	-0.420550787708101	FALSE	228	TRUE	0.9409418619061825	-0.3593683216742844	1	0.158	129.11398
euspeclibcmpd1076	Spectrum	Train	ZYGHJZDHTFUPRJ-UHFFFAOYSA-N	O=c1ccc2ccccc2o1	10	24h	-0.351341393298222	FALSE	260	FALSE	3.3916392985334003	-2.362576788078655	1	1.899	146.14273
euspeclibcmpd1100	Spectrum	Train	YMBXTVYHTMGZDW-UHFFFAOYSA-N	CC(C(=O)O)c1ccc(CC2CCCC2=O)cc1	10	24h	0.29930468985656	FALSE	378	FALSE	-0.3685302728876203	-0.0449077752178423	1	2.936	246.30162
euspeclibcmpd179	Spectrum	Train	PYBNSXOYOSNUHV-HNHXENLRSA-N	CC(=O)C1CCC2C3CC(C)=C4CC(=O)CC[C@]4(C)C3[C@@H](O)C[C@]12C	10	24h	-0.561734470602857	FALSE	56	FALSE	-7.034886085986802	4.355545687753489	2	2.716	344.48768
euspeclibcmpd948	Spectrum	Train	QWCRAEMEVRGPNT-UHFFFAOYSA-N	O=C1CC2(CCCC2)CC(=O)N1CCCCN1CCN(c2ncccn2)CC1	10	24h	0.568611506689847	FALSE	168	FALSE	0.609064010329096	1.5249484351130975	0	2.021	385.50313
euspeclibcmpd571	Spectrum	Train	KUAZQDVKQLNFPE-UHFFFAOYSA-N	CN(C)C(=S)SSC(=S)N(C)C	10	24h	1.94640911729335	FALSE	24	FALSE	-1.403536953037969	-2.001147343640969	3	4.204	240.43287
euspeclibcmpd2031	Spectrum	Train	NLMQHXUGJIAKTH-UHFFFAOYSA-N	Oc1cccc2[nH]ccc12	10	24h	-0.358447818286587	FALSE	351	FALSE	3.8856587416704578	0.1417321344968575	4	1.881	133.14728
euspeclibcmpd2295	Spectrum	Train	LYISDADPVOHJBJ-UHFFFAOYSA-N	COc1c(-c2ccccc2)oc2cc(O)cc(O)c2c1=O	10	24h	-0.0938315582015574	FALSE	190	FALSE	4.9202086751474425	-0.2748217090638516	4	2.34	284.26348
euspeclibcmpd663	Spectrum	Train	XNEFYCZVKIDDMS-UHFFFAOYSA-N	COc1ccc(C(=O)CC(=O)c2ccc(C(C)(C)C)cc2)cc1	10	24h	0.831268188551076	FALSE	146	FALSE	1.044444685264876	-2.045176422639505	1	4.538	310.38687
euspeclibcmpd1573	Spectrum	Train	BBSPXZBAZKHYLF-HUBYRZTESA-N	CC1(C)C2CC(=O)[C@]3(C)C(CC[C@@]4(C)[C@H](c5ccoc5)OC(=O)C5OC543)[C@@]2(C)[C@@H](O)C[C@H]1O	10	24h	-0.392161226076573	FALSE	331	FALSE	-1.0724941245136572	5.461065247246665	0	1.767	458.54396
euspeclibcmpd1125	Spectrum	Train	NRFJZTXWLKPZAV-UHFFFAOYSA-N	CC(=O)NC1CCSC1=O	10	24h	0.231066101364208	FALSE	162	FALSE	-2.801990604880851	1.0403272242649335	3	-0.345	159.20616
euspeclibcmpd1106	Spectrum	Train	RAIPHJJURHTUIC-UHFFFAOYSA-N	N=c1[nH]ccs1	10	24h	0.028087893204963	FALSE	205	TRUE	1.211316770800598	-1.2521343696418954	1	-0.15	100.14226
euspeclibcmpd726	Spectrum	Train	JNJWOAOZLXJYTJ-NEBGQFLZSA-N	C[C@]12CCC3C(=CC=C4CC(=O)CC[C@@]43C)C1CC[C@@]21CCC(=O)O1	10	24h	0.641581030270804	FALSE	40	FALSE	-6.832046322506567	3.766842794786827	2	3.292	340.45592
euspeclibcmpd766	Spectrum	Train	PKICUDXEAPMDNG-UHFFFAOYSA-N	COC(=O)C1=C(C)N=C(C)C(C(=O)OCC(C)C)C1c1ccccc1[N+](=O)[O-]	10	24h	10.8252375382126	TRUE	102	FALSE	-0.2750846554720015	0.1548684675892676	1	3.013	388.41436
euspeclibcmpd1355	Spectrum	Train	WQLVFSAGQJTQCK-IIVSHGRXSA-N	C[C@H]1C2C(CC3C4CC=C5C[C@@H](O)CC[C@]5(C)C4CC[C@@]32C)O[C@]12CC[C@@H](C)CO2	10	24h	-0.393488183041754	FALSE	360	FALSE	-8.196308457546719	7.417174589371139	2	4.633	414.62057
euspeclibcmpd347	Spectrum	Train	MLVVTNIFHMERMU-UHFFFAOYSA-N	NC(=O)Nc1[nH]c(=O)[nH]c1O	10	24h	-0.309908053163771	FALSE	131	FALSE	0.7839453248027255	-0.0576913979230435	1	-1.378	158.11544
euspeclibcmpd794	Spectrum	Train	RDNKNSFMECSGDS-PILPDLGISA-N	C[C@]12C[C@H](O)C3C(CC=C4CC(=O)C=C[C@@]43C)C1CC[C@]2(O)C(=O)COC(=O)CCC(=O)O	10	24h	0.608376780009925	FALSE	150	TRUE	-8.054534778483388	7.982632287271775	2	1.063	460.51677
euspeclibcmpd1486	Spectrum	Train	FTNJWQUOZFUQQJ-AQHCTGCISA-N	CC=C(C)C(=O)O[C@H]1C[C@@H](OC(C)=O)[C@@]2(C(=O)OC)CO[C@@H]3C2[C@]12CO[C@](O)(C(=O)OC)[C@H]2[C@](C)([C@]12O[C@@]1(C)[C@H]1C[C@@H]2OC2OC=C[C@@]21O)[C@@H]3O	10	24h	2.23791860355565	TRUE	236	FALSE	-5.162054061267619	9.760212202553012	2	-1.451	720.71426
euspeclibcmpd2297	Spectrum	Train	ULAADVBNYHGIBP-QKBRSHRXSA-N	COc1ccc2c(c1)CCC1C2CC[C@@]2(C)C1CC[C@@H]2O	10	24h	4.50007546048927	TRUE	414	FALSE	-1.7569824521868866	2.880660146872093	0	4.063	286.40854
euspeclibcmpd1549	Spectrum	Train	HCXVJBMSMIARIN-ZIPLBMGGSA-N	CCC(/C=C/[C@@H](C)[C@H]1CCC2C3CC=C4C[C@@H](O)CC[C@]4(C)C3CC[C@@]21C)C(C)C	10	24h	-0.0971412825884676	FALSE	302	FALSE	-8.075897999742875	5.289288910001592	2	7.639	412.69082
euspeclibcmpd694	Spectrum	Train	JMPFSEBWVLAJKM-UHFFFAOYSA-N	Cc1cc(C(C#N)c2ccc(Cl)cc2)c(Cl)cc1NC(=O)c1cc(I)cc(I)c1O	10	24h	9.76275487867782	TRUE	394	FALSE	4.510362201158919	-2.5102312690645747	4	6.752	663.0737
euspeclibcmpd1388	Spectrum	Train	YIQRSAKVWZVLDN-UHFFFAOYSA-N	COc1cc(OC)c2c(c1Cl)OC1(C(=O)CC(=O)CC1C)C2=O	10	24h	-0.00204399527111812	FALSE	1	FALSE	-0.527912636990588	1.294501501262339	0	2.25	338.73969
euspeclibcmpd1321	Spectrum	Train	BQPRWZCEKZLBHL-UHFFFAOYSA-N	COc1c(OC)c2occc2c2oc(=O)ccc12	10	24h	-0.538273619438779	FALSE	244	TRUE	5.348241013068376	-1.0389884856304543	4	2.17	246.2155
euspeclibcmpd2218	Spectrum	Train	WUBBRNOQWQTFEX-UHFFFAOYSA-N	Nc1ccc(C(=O)O)c(O)c1	10	24h	0.181493711905207	FALSE	209	FALSE	1.330306556077748	-3.421410192202922	1	0.471	153.13537
euspeclibcmpd1319	Spectrum	Train	RPMNUQRUHXIGHK-PYXJVEIZSA-N	C[C@@H]1O[C@@H](O[C@H]2[C@H](Oc3cc(O)c4c(=O)cc(-c5ccc(O)cc5)oc4c3)O[C@H](CO)[C@@H](O)[C@@H]2O)[C@H](O)[C@H](O)[C@H]1O	10	24h	0.394590113629946	FALSE	242	TRUE	3.959519385408671	5.990407568050574	0	-0.378	578.5187
euspeclibcmpd1955	Spectrum	Train	PLDZOHPIBZVDLQ-UHFFFAOYSA-N	CN(C)C1C(=O)C(C(=O)NCN2CCCC2)C(=O)C2(O)C(=O)C3C(=O)c4c(O)cccc4C(C)(O)C3CC12	10	24h	-0.368384394370197	FALSE	16	FALSE	2.205509730338803	3.8757211571365833	0	-0.22	527.56622
euspeclibcmpd1678	Spectrum	Train	WPDITXOBNLYZHH-GGLAWTCMSA-N	C=C[C@@]1(C)CC(=O)[C@@]2(O)[C@](C)(O1)[C@@H](O)[C@@H](O)C1C(C)(C)CC[C@H](O)[C@@]12C	10	24h	-0.484644595952645	FALSE	303	TRUE	-4.581119136454066	5.346504213813582	2	0.458	368.46448
euspeclibcmpd2058	Spectrum	Train	SBDNJUWAMKYJOX-UHFFFAOYSA-N	Cc1ccc(Cl)c(Nc2ccccc2C(=O)O)c1Cl	10	24h	0.0268579337311298	FALSE	104	FALSE	2.4844009444934576	-2.773822797358904	1	4.824	296.14864
euspeclibcmpd831	Spectrum	Train	GZUITABIAKMVPG-UHFFFAOYSA-N	O=C(c1ccc(OCCN2CCCCC2)cc1)c1c(-c2ccc(O)cc2)sc2cc(O)ccc12	10	24h	-0.702014667982655	FALSE	182	FALSE	6.054305744466033	0.5164168993962832	4	6.461	473.58327
euspeclibcmpd942	Spectrum	Train	WEQAYVWKMWHEJO-UHFFFAOYSA-N	CN1C(=O)CCS(=O)(=O)C1c1ccc(Cl)cc1	10	24h	0.154361922159071	FALSE	146	FALSE	-0.468061606180551	-0.8529389778676184	1	1.559	273.73588
euspeclibcmpd2141	Spectrum	Train	QZAYGJVTTNCVMB-UHFFFAOYSA-N	NCCc1c[nH]c2ccc(O)cc12	10	24h	-0.0129237615379118	FALSE	351	FALSE	4.910889200627073	1.9292188608055088	4	1.308	176.21508
euspeclibcmpd2160	Spectrum	Train	SYNOVMDJYWJCON-UHFFFAOYSA-N	CN=C(C[N+](=O)[O-])NCCSCc1ccc(CN(C)C)o1	10	24h	-0.118352673604347	FALSE	85	FALSE	4.169515200640444	-0.3002899184106891	4	1.142	314.40378
euspeclibcmpd1839	Spectrum	Train	RKUDRJTZBDEGNP-UHFFFAOYSA-N	O=C(Oc1cc(O)cc2c1CC(OC(=O)c1cc(O)c(O)c(O)c1)C(c1cc(O)c(O)c(O)c1)O2)c1cc(O)c(O)c(O)c1	10	24h	-0.336298396966028	FALSE	325	TRUE	2.4532326765913623	-0.4665319589318237	1	4.045	610.47597
euspeclibcmpd477	Spectrum	Train	BCEHBSKCWLPMDN-YRQZNCJOSA-N	CC(c1ncncc1F)[C@](O)(Cn1cncn1)c1ccc(F)cc1F	10	24h	-0.000647571620963459	FALSE	100	TRUE	5.36522600562715	0.4594218897084596	4	2.071	349.31046
euspeclibcmpd1363	Spectrum	Train	TTYVYRHNIVBWCB-VNQPRFMTSA-N	CC(C)[C@@H]1CC[C@@H](C)C[C@H]1OC(=O)c1ccccc1	10	24h	-0.526424668811336	FALSE	428	FALSE	-1.94151243639992	0.2988856574724483	3	4.822	260.37126
euspeclibcmpd235	Spectrum	Train	PKYKNPLSFOKASK-UHFFFAOYSA-N	CCCCc1c(O)n(-c2ccccc2)n(-c2ccccc2)c1=O	10	24h	0.114687919202494	FALSE	52	TRUE	2.2501232058822387	-0.9911567193709602	1	5.05	308.3743
euspeclibcmpd1162	Spectrum	Train	UPJMCYOGPGHMHO-MRXNPFEDSA-N	COC(C)(C)CCC[C@H](C)C=CC=C(C)CC(=O)OC(C)C	10	24h	0.521121017340509	FALSE	347	FALSE	-4.676404404084812	2.1733128245256905	2	4.638	310.47145
euspeclibcmpd1743	Spectrum	Train	STVVMTBJNDTZBF-VIFPVBQESA-N	N[C@H](CO)Cc1ccccc1	10	24h	-0.577937468680246	FALSE	143	FALSE	0.5422097807641983	-1.7223162790409945	1	0.746	151.20561
euspeclibcmpd2181	Spectrum	Train	IJTPLVAAROHGGB-UHFFFAOYSA-N	Cc1ccc2c(Br)cc(Br)c(OC(=O)c3ccccc3)c2n1	10	24h	2.43807206820269	TRUE	182	FALSE	5.013802972439819	-2.650004251945233	4	5.227	421.08274
euspeclibcmpd587	Spectrum	Train	MDLAAYDRRZXJIF-UHFFFAOYSA-N	OC1(c2ccc(Cl)c(C(F)(F)F)c2)CCN(CCCC(c2ccc(F)cc2)c2ccc(F)cc2)CC1	10	24h	-1.36945615612593	FALSE	33	FALSE	2.111513967205716	-1.482214651893655	1	7.311	523.96509
euspeclibcmpd2396	Spectrum	Train	DCOPUUMXTXDBNB-UHFFFAOYSA-N	O=C(O)Cc1ccccc1Nc1c(Cl)cccc1Cl	10	24h	0.438003661246503	FALSE	104	FALSE	2.487246278463136	-2.948614097558632	1	4.373	296.14864
euspeclibcmpd1932	Spectrum	Train	ZEKALTOSWFXTCN-UHFFFAOYSA-N	C=C1C(N)CC2CC1C2(C)C	10	24h	-0.420431994945147	FALSE	2	FALSE	-3.554138340616721	0.1803585977685698	3	1.535	151.24867
euspeclibcmpd1648	Spectrum	Train	JMSVCTWVEWCHDZ-UHFFFAOYSA-N	COc1cc(C(=O)O)cc(OC)c1O	10	24h	0.177855961068402	FALSE	301	FALSE	1.170964577468636	-2.15514413070974	1	1.184	198.1727
euspeclibcmpd12	Spectrum	Train	RZVAJINKPMORJF-UHFFFAOYSA-N	CC(=O)Nc1ccc(O)cc1	10	24h	-0.101605923918059	FALSE	201	FALSE	0.1058816371328673	-1.683609958865388	1	0.708	151.16256
euspeclibcmpd2371	Spectrum	Train	QGXBDMJGAMFCBF-FMLJXKFRSA-N	C[C@]12CCC3C(CC[C@H]4C[C@@H](O)CC[C@]34C)C1CCC2=O	10	24h	-0.0829963790629239	FALSE	265	FALSE	-7.262426177652772	4.1011650502431145	2	3.588	290.4403
euspeclibcmpd1366	Spectrum	Train	JYBZYXNEAHTBLV-KHWJISMXSA-N	CC1CC[C@@]23CC[C@]4(C)[C@@](CCC5[C@@]6(C)CCC(=O)C(C)(C)C6CC[C@]54C)(OC2=O)C3C1C	10	24h	-0.220522640266277	FALSE	250	TRUE	-4.858866971557705	3.7674403226639	2	6.413	454.68443
euspeclibcmpd641	Spectrum	Train	JWHAUXFOSRPERK-UHFFFAOYSA-N	CCCNCC(O)COc1ccccc1C(=O)CCc1ccccc1	10	24h	0.89979186795564	FALSE	140	FALSE	2.535831591138125	0.0597775921014047	4	3.673	341.44398
euspeclibcmpd1835	Spectrum	Train	IXOXBSCIXZEQEQ-UHFFFAOYSA-N	COc1[nH]c(=N)nc2c1ncn2C1OC(CO)C(O)C1O	10	24h	-0.348576349143995	FALSE	379	FALSE	4.745319464782208	8.012080618587303	5	-2.054	297.2673
euspeclibcmpd2470	Spectrum	Train	UXVMQQNJUSDDNG-UHFFFAOYSA-L	Cl[Ca]Cl	10	24h	1.26840485536614	FALSE	164	FALSE	-2.361569167531051	-3.337690908104768	3	0.971	110.984
euspeclibcmpd323	Spectrum	Train	ZXVNMYWKKDOREA-UHFFFAOYSA-N	Cc1cc(CC(=O)O)n(C)c1C(=O)c1ccc(Cl)cc1	10	24h	-0.110570361269262	FALSE	422	FALSE	3.654557188727214	-2.090357697728154	4	3.931	291.72956
euspeclibcmpd646	Spectrum	Train	LENNRXOJHWNHSD-UHFFFAOYSA-N	CCC(N)C(O)c1ccc(O)c(O)c1	10	24h	-0.330381070704043	FALSE	124	TRUE	0.2692431202416465	-1.860118771444535	1	0.842	197.231
euspeclibcmpd209	Spectrum	Train	ZSPWEUZMDXEYMX-YCRREMRBSA-N	O=c1[nH]c(O)cn1/N=C/c1ccc([N+](=O)[O-])o1	10	24h	0.292278088170441	FALSE	30	FALSE	4.316744286543308	0.1744168875394998	4	0.295	238.15704
euspeclibcmpd1397	Spectrum	Train	ZIPLCYUNFCYCCT-UHFFFAOYSA-N	COc1ccc2c(=O)ccoc2c1	10	24h	0.575178076927815	FALSE	316	FALSE	4.911855094581739	-2.26498399232552	4	1.371	176.16871
euspeclibcmpd1712	Spectrum	Train	LQGUBLBATBMXHT-UHFFFAOYSA-N	Cc1cc(O)c2c(c1)C(=O)c1cccc(O)c1C2=O	10	24h	4.49567022407935	TRUE	288	FALSE	0.6610047698869407	-2.615844925894224	1	2.81	254.2375
euspeclibcmpd620	Spectrum	Train	UCFGDBYHRUNTLO-QHCPKHFHSA-N	CC[C@@]1(O)C(=O)OCc2c1cc1n(c2=O)Cc2cc3c(CN(C)C)c(O)ccc3nc2-1	10	24h	-0.0823423360107365	FALSE	120	TRUE	5.539431781309426	3.0001821152929056	4	1.577	421.44581
euspeclibcmpd2165	Spectrum	Train	PCQKDOBQOUEZQO-DFLJOSJWSA-N	CO[C@@H]1[C@@H](O)[C@H](C)O[C@H](O[C@H]2CC[C@]3(C=O)C4CC[C@]5(C)C(c6coc(O)c6)CC[C@]5(O)C4CC[C@@H]3C2)[C@H]1O	10	24h	3.38564979726441	TRUE	23	FALSE	-2.750349773419676	10.301289984476451	2	2.561	548.66495
euspeclibcmpd93	Spectrum	Train	CEHDRGBLVBQUPH-UHFFFAOYSA-N	CC=C(c1ccc(O)cc1)C(CC)c1ccc(O)cc1	10	24h	0.178540845775719	FALSE	22	TRUE	0.1198540462990403	-0.8386717203164475	1	4.942	268.3502
euspeclibcmpd1384	Spectrum	Train	DJDRQIXLFYUYAA-VQCQRNETSA-N	COc1cc2c(cc1OC)C1C(=O)c3ccc4oc(C(C)C)cc4c3O[C@@H]1CO2	10	24h	0.895032637415243	FALSE	304	FALSE	6.5579576316520605	0.3246861049560139	4	4.359	394.41717
euspeclibcmpd1479	Spectrum	Train	REFJWTPEDVJJIY-UHFFFAOYSA-N	O=c1c(O)c(-c2ccc(O)c(O)c2)oc2cc(O)cc(O)c12	10	24h	-0.225252538152682	FALSE	425	FALSE	4.671660854289202	-0.9698448065381208	4	1.63	302.2357
euspeclibcmpd653	Spectrum	Train	INWLQCZOYSRPNW-UHFFFAOYSA-N	Cc1cccc(C)c1NC(=O)C1CCCCN1C	10	24h	-0.301799584497268	FALSE	119	FALSE	1.7278779388678578	-0.330304956881729	1	2.981	246.34798
euspeclibcmpd1263	Spectrum	Train	LQYJAVWWKTWWKN-UHFFFAOYSA-N	[O-][n+]1cccc(CO)c1	10	24h	-0.263073575335996	FALSE	233	TRUE	0.8768451527038167	-1.4807867561246686	1	-0.77	125.12528
euspeclibcmpd332	Spectrum	Train	UUQMNUMQCIQDMZ-UHFFFAOYSA-N	CNCCc1ccccn1	10	24h	0.672987007182119	FALSE	399	FALSE	2.7057931190711284	-1.992807106051344	1	0.68	136.19428
euspeclibcmpd937	Spectrum	Train	PUYOAVGNCWPANW-UHFFFAOYSA-N	CC(C)COC(=O)c1ccc(N)cc1	10	24h	-0.0579004405802419	FALSE	75	FALSE	-0.0641983198478663	-2.326127640961301	1	2.13	193.2423
euspeclibcmpd396	Spectrum	Train	DQKXQSGTHWVTAD-UHFFFAOYSA-N	CCCCOc1ccc(OCCCN2CCOCC2)cc1	10	24h	2.4181486928495	TRUE	154	FALSE	0.5128741942123503	-1.529955164721818	1	3.014	293.40118
euspeclibcmpd233	Spectrum	Train	IJHNSHDBIRRJRN-UHFFFAOYSA-N	CN(C)CCC(c1ccccc1)c1ccccn1	10	24h	0.0882158520837726	FALSE	370	FALSE	3.755095048739239	-1.7045692166597723	4	3.032	240.3434
euspeclibcmpd686	Spectrum	Train	XFSBVAOIAHNAPC-NVPFWRPTSA-N	CCN1C[C@@]2(COC)C3[C@@H](OC)[C@H]4[C@@H]1[C@]3(C(OC)C[C@H]2O)C1C[C@]2(O)[C@@H](OC)[C@H](O)[C@@]4(OC(C)=O)C1[C@H]2OC(=O)c1ccccc1	10	24h	0.054356430270945	FALSE	259	FALSE	-1.6682767078623093	8.195115511757798	2	-0.978	645.73708
euspeclibcmpd928	Spectrum	Train	WJFKNYWRSNBZNX-UHFFFAOYSA-N	c1ccc2c(c1)Nc1ccccc1S2	10	24h	0.0728188421941557	FALSE	312	FALSE	0.6192098956489407	-3.099121820379237	1	3.668	199.27156
euspeclibcmpd109	Spectrum	Train	AUVVAXYIELKVAI-VXNUJMKFSA-N	CC[C@H]1CN2CCc3cc(OC)c(OC)cc3C2C[C@@H]1CC1NCCc2cc(OC)c(OC)cc21	10	24h	-1.21348482763894	FALSE	281	FALSE	4.321906405403185	1.853748672905299	4	4.945	480.63889
euspeclibcmpd537	Spectrum	Train	WDFKMLRRRCGAKS-UHFFFAOYSA-N	Oc1c(Cl)cc(Cl)c2cccnc12	10	24h	2.82143581739386	TRUE	348	FALSE	3.862861386571966	-3.317699961391435	1	3.103	214.0481
euspeclibcmpd1261	Spectrum	Train	ZEMGGZBWXRYJHK-UHFFFAOYSA-N	O=c1cc[nH]c(=S)[nH]1	10	24h	0.113869163586163	FALSE	99	FALSE	1.5622608048008992	-0.8264243914708342	1	8.1e-002	128.15235
euspeclibcmpd2054	Spectrum	Train	JYTUSYBCFIZPBE-AMTLMPIISA-N	O=C(O)[C@H](O)[C@@H](O)[C@H](O[C@@H]1O[C@H](CO)[C@H](O)[C@H](O)[C@H]1O)[C@H](O)CO	10	24h	-0.254005757450035	FALSE	402	FALSE	-3.735224554898626	4.303371777339299	2	-4.56	358.29587
euspeclibcmpd908	Spectrum	Train	FAEKWTJYAYMJKF-QHCPKHFHSA-N	CCOc1cc(CC(=O)N[C@@H](CC(C)C)c2ccccc2N2CCCCC2)ccc1C(=O)O	10	24h	0.186832563611965	FALSE	210	FALSE	3.3914240864954426	0.9129773303223492	4	5.307	452.58573
euspeclibcmpd723	Spectrum	Train	IKBKZGMPCYNSLU-UHFFFAOYSA-N	CCCCCN=C(N)NN=Cc1c[nH]c2ccc(OC)cc12	10	24h	-0.285179516289993	FALSE	351	FALSE	5.864360594704803	3.5722799713993627	4	3.131	301.38671
euspeclibcmpd467	Spectrum	Train	YJQZYXCXBBCEAQ-UHFFFAOYSA-N	CC(CCc1ccc(O)cc1)NCC(O)c1ccc(O)cc1	10	24h	0.893876652348028	FALSE	98	TRUE	1.0524671699708463	-0.8187936726443383	1	3.111	301.38012
euspeclibcmpd94	Spectrum	Train	HUPFGZXOMWLGNK-UHFFFAOYSA-N	O=C(O)c1cc(-c2ccc(F)cc2F)ccc1O	10	24h	-0.0240413533947204	FALSE	51	FALSE	1.3255095604264744	-2.906946007888592	1	3.147	250.19762
euspeclibcmpd858	Spectrum	Train	NCXMLFZGDNKEPB-ZTCXGQLRSA-N	CC1C/C=C/C=C/C=C/C=C/C(O[C@@H]2O[C@H](C)[C@@H](O)[C@H](N)[C@@H]2O)CC2OC(O)(CC(O)CC3OC3/C=C/C(=O)O1)CC(O)C2C(=O)O	10	24h	-0.525256327684868	FALSE	49	FALSE	-4.374729591390347	9.870295791893753	2	-2.824	665.72518
euspeclibcmpd291	Spectrum	Train	WJCNZQLZVWNLKY-UHFFFAOYSA-N	c1ccc2[nH]c(-c3cscn3)nc2c1	10	24h	-0.320882758174042	FALSE	63	TRUE	4.608054028321883	-1.4205142380976008	4	2.154	201.24768
euspeclibcmpd1154	Spectrum	Train	STJMRWALKKWQGH-UHFFFAOYSA-N	CC(C)(C)NCC(O)c1cc(Cl)c(N)c(Cl)c1	10	24h	-0.330593822527768	FALSE	212	TRUE	1.5696522474616796	-2.2380133198676524	1	2.37	277.19011
euspeclibcmpd2130	Spectrum	Train	QCTRMDIJRRVPPY-UHFFFAOYSA-N	CN1CCN(C(=O)Oc2c3nccnc3c(O)n2-c2ccc(Cl)cn2)CC1	10	24h	-0.24469340026079	FALSE	374	TRUE	3.845715094688068	2.9968121727475068	0	2.157	388.80828
euspeclibcmpd1172	Spectrum	Train	WDVSHHCDHLJJJR-UHFFFAOYSA-N	Nc1ccc2cc3ccc(N)cc3nc2c1	10	24h	35.6122791930116	TRUE	21	FALSE	2.6621007412740942	-3.5798432714738606	1	1.86	209.24654
euspeclibcmpd2412	Spectrum	Train	YFLRYAVDPKONNX-UHFFFAOYSA-N	O=C(NCc1ccccc1)OCCO	10	24h	-0.457372586118057	FALSE	208	FALSE	-0.3948409469883278	-0.0433353321617537	1	1.061	195.21512
euspeclibcmpd601	Spectrum	Train	WDXAISOBFTWPEE-YSOWQNDQSA-N	CO[C@H]1CC(O[C@@H]2/C(C)=C/C[C@@H]3C[C@@H](C[C@]4(CC[C@H](C)[C@@H](C5CCCCC5)O4)O3)OC(=O)C3=CC(C)C(=NO)C4OC/C(=C\C=C\[C@@H]2C)[C@@]34O)O[C@@H](C)C1O	10	24h	8.71699163820002	TRUE	236	FALSE	-5.706971103246457	13.207299394343114	2	5.315	769.96042
euspeclibcmpd465	Spectrum	Train	KHXBULXCCPIELT-DCIPZJNNSA-N	O=C1/C(=C/c2cccs2)CCC/C1=C\c1cccs1	10	24h	36.6128030947216	TRUE	399	FALSE	0.1081171248542005	0.1218397263363594	1	5.044	286.41175
euspeclibcmpd945	Spectrum	Train	KEECCEWTUVWFCV-UHFFFAOYSA-N	CCN(CC)CCNC(=O)c1ccc(NC(C)=O)cc1	10	24h	-0.547644746753116	FALSE	54	FALSE	3.011811407497646	0.0900872792305538	4	0.994	277.36202
euspeclibcmpd1188	Spectrum	Train	ATCGGEJZONJOCL-UHFFFAOYSA-N	N=c1nc(-c2cc(Cl)ccc2Cl)[nH]c(=N)[nH]1	10	24h	0.144756519030383	FALSE	221	TRUE	2.866431067678988	-1.5531460833972768	1	2.706	256.09138
euspeclibcmpd541	Spectrum	Train	JDUYIZFMBRCCHQ-YMSYXYNZSA-N	CCC(=O)OCC(=O)[C@@]1(OC(=O)CC)[C@@H](C)CC2C3CC=C4CC(=O)C=C[C@]4(C)C3(F)[C@@H](O)C[C@@]21C	10	24h	-0.358507016088285	FALSE	7	FALSE	-8.07007938056657	7.6813487135358685	2	3.378	504.58758
euspeclibcmpd1700	Spectrum	Train	PYRZRPSTTNKOCS-QNSVNVJESA-N	COc1ccc2c(c1)O[C@@H]1COc3cc(OC)c(OC)cc3C1C2=O	10	24h	22.8042980651638	TRUE	304	FALSE	2.622538826456953	-0.5940969531302203	1	2.764	342.34261
euspeclibcmpd538	Spectrum	Train	WSPOMRSOLSGNFJ-VGOFMYFVSA-N	CN(C)CC/C=C1\c2ccccc2Sc2ccc(Cl)cc21	10	24h	-1.04170745134099	FALSE	110	FALSE	2.882499733618059	-1.6192019018257884	1	5.123	315.86021
euspeclibcmpd563	Spectrum	Train	UOZODPSAJZTQNH-FHJRSJOZSA-N	NC[C@@H]1O[C@H](O[C@@H]2[C@@H](CO)OC(O[C@@H]3[C@@H](O)[C@H](N)C[C@H](N)[C@H]3O[C@H]3O[C@H](CO)[C@@H](O)[C@H](O)[C@H]3N)[C@@H]2O)[C@H](N)[C@@H](O)[C@@H]1O	10	24h	-0.128838386094309	FALSE	64	FALSE	-1.884563328663036	4.559522654276918	0	-8.67	615.6285
euspeclibcmpd779	Spectrum	Train	OUZWUKMCLIBBOG-UHFFFAOYSA-N	CCOc1ccc2nc(S(N)(=O)=O)sc2c1	10	24h	1.74316363203214	FALSE	71	FALSE	4.159818109402819	-1.1378953049577063	4	1.493	258.3173
euspeclibcmpd489	Spectrum	Train	MQHLMHIZUIDKOO-AYHJJNSGSA-N	CCC(C)(C)c1ccc(CC(C)CN2C[C@H](C)O[C@H](C)C2)cc1	10	24h	1.74907263434223	FALSE	153	FALSE	0.1766268519691643	0.9695387171991242	0	5.299	317.50869
euspeclibcmpd1108	Spectrum	Train	ZEFNOZRLAWVAQF-UHFFFAOYSA-N	Cc1c(C(N)=O)cc([N+](=O)[O-])cc1[N+](=O)[O-]	10	24h	-0.426177318805714	FALSE	47	FALSE	1.572954207466289	-4.29310606613055	1	1.107	225.15828
euspeclibcmpd1771	Spectrum	Train	KLSJWNVTNUYHDU-UHFFFAOYSA-N	N=c1nc[nH][nH]1	10	24h	-0.33358916913107	FALSE	205	FALSE	0.8942624482581206	-2.0686649342009567	1	-0.815	84.07996
euspeclibcmpd1177	Spectrum	Train	OMWQUXGVXQELIX-UHFFFAOYSA-N	S=C=Nc1ccc(N=C=S)cc1	10	24h	20.553171963526	TRUE	218	TRUE	-0.443198783393381	-2.6873239961624265	1	3.348	192.26075
euspeclibcmpd1391	Spectrum	Train	JXUGSXOSZMZDGF-UHFFFAOYSA-N	CC(=O)Oc1ccc2c(c1OC(C)=O)OCC1(O)Cc3c(cc(OC(C)=O)c(OC(C)=O)c3OC(C)=O)C21	10	24h	-0.459649605906351	FALSE	289	FALSE	0.7670112844562966	0.2269916271407421	1	1.498	528.46155
euspeclibcmpd1562	Spectrum	Train	SLJWCCMDGTZEGQ-UHFFFAOYSA-N	O=C1CC(=O)c2ccccc2C1=O	10	24h	9.53626108709767	TRUE	310	FALSE	-0.1152872986739209	-2.09770051377764	1	1.2	174.15284
euspeclibcmpd1774	Spectrum	Train	KJQFBVYMGADDTQ-UHFFFAOYSA-N	CCCCS(=N)(=O)CCC(N)C(=O)O	10	24h	-0.549890361196514	FALSE	315	TRUE	-1.8728710609701744	-0.8339716243248794	3	-2.18	222.30512
euspeclibcmpd455	Spectrum	Train	UZHSEJADLWPNLE-YOODTLSXSA-N	C=CCN1CCC23c4c5ccc(O)c4OC2C(=O)CC[C@@]3(O)[C@H]1C5	10	24h	-0.148487302079852	FALSE	111	FALSE	0.6575439724608297	4.3633190675127	0	1.453	327.37434
euspeclibcmpd2459	Spectrum	Train	HCAJEUSONLESMK-UHFFFAOYSA-N	O=S(=O)(O)NC1CCCCC1	10	24h	0.0532093993268139	FALSE	433	TRUE	-1.95836253612714	-0.521731970962718	3	0.829	179.23732
euspeclibcmpd2304	Spectrum	Train	PPJXIHLNYDVTDI-UHFFFAOYSA-N	O=C(NC(O)C(Cl)(Cl)Cl)NC(O)C(Cl)(Cl)Cl	10	24h	0.188756650833399	FALSE	131	FALSE	-1.4560393706170764	-1.1647461803232342	3	1.885	354.83074
euspeclibcmpd957	Spectrum	Train	SNICXCGAKADSCV-JTQLQIEISA-N	CN1CCC[C@H]1c1cccnc1	10	24h	8.21355094545618	TRUE	307	FALSE	3.085618406240867	-2.0440093929665952	1	1.242	162.23155
euspeclibcmpd164	Spectrum	Train	JTPUMZTWMWIVPA-UHFFFAOYSA-O	CC(C)[N+](C)(CCC(C(N)=O)(c1ccccc1)c1ccccc1)C(C)C	10	24h	0.396336971188215	FALSE	206	FALSE	0.5290875719854149	-1.678159265838043	1	2.785	353.52092
euspeclibcmpd1339	Spectrum	Train	ZFAHNWWNDFHPOH-UHFFFAOYSA-N	C=CCSCC(N)C(=O)O	10	24h	-0.439878135794049	FALSE	291	FALSE	-2.151004417666152	-1.1734182399484276	3	-2.279	161.22204
euspeclibcmpd1419	Spectrum	Train	ZLRBWFOLQZYJPC-UHFFFAOYSA-N	COC1=CC(=O)C(=O)C=C1C=CCc1ccccc1	10	24h	9.05311371380734	TRUE	306	FALSE	-0.3932669274097979	0.5016959597149611	3	2.778	254.28056
euspeclibcmpd951	Spectrum	Train	VHVPQPYKVGDNFY-ZPGVKDDISA-N	CCC(C)n1ncn(-c2ccc(N3CCN(c4ccc(OC[C@H]5CO[C@](Cn6cncn6)(c6ccc(Cl)cc6Cl)O5)cc4)CC3)cc2)c1=O	10	24h	2.70828230565635	TRUE	178	TRUE	8.846282671492045	2.9306307349620413	4	6.434	705.63342
euspeclibcmpd865	Spectrum	Train	FMRHJJZUHUTGKE-GFCCVEGCSA-N	CCCC[C@@H](CC)COC(=O)c1ccccc1O	10	24h	-0.260349385400033	FALSE	175	FALSE	-1.167005582663868	-0.4428407245244214	3	4.46	250.33338
euspeclibcmpd502	Spectrum	Train	VABCILAOYCMVPS-UHFFFAOYSA-N	CC(=O)CC(c1ccc([N+](=O)[O-])cc1)c1c(O)c2ccccc2oc1=O	10	24h	-0.425012772673144	FALSE	105	TRUE	5.433092512900435	-1.7597398253666263	4	2.721	353.3255
euspeclibcmpd26	Spectrum	Train	VEQOALNAAJBPNY-UHFFFAOYSA-N	Cc1cc(=O)n(-c2ccccc2)n1C	10	24h	0.212232489903702	FALSE	321	FALSE	2.80895491519144	-1.8602804190978257	1	1.218	188.22578
euspeclibcmpd1219	Spectrum	Train	ICKFFNBDFNZJSX-UHFFFAOYSA-N	CN(C)CCN(Cc1ccc(Cl)cc1)c1ccccn1	10	24h	-0.832695247289414	FALSE	67	FALSE	5.376151692942049	-1.225686076433074	4	3.767	289.8031
euspeclibcmpd1209	Spectrum	Train	LCQLHJZYVOQKHU-UHFFFAOYSA-N	NC(=O)NC(CCC(=O)O)C(=O)O	10	24h	0.184153320909144	FALSE	276	FALSE	-1.018017160980811	-0.0273484807077588	3	-1.169	190.154
euspeclibcmpd341	Spectrum	Train	MHWLWQUZZRMNGJ-UHFFFAOYSA-N	CCn1cc(C(=O)O)c(=O)c2ccc(C)nc21	10	24h	-0.326173265978742	FALSE	191	FALSE	4.9768947901206495	-0.4183174042733341	4	1.176	232.23528
euspeclibcmpd192	Spectrum	Train	QXKHYNVANLEOEG-UHFFFAOYSA-N	COc1c2occc2cc2ccc(=O)oc12	10	24h	-0.197952912319742	FALSE	244	FALSE	5.166262838614308	-1.8465333661647936	4	2.187	216.18952
euspeclibcmpd243	Spectrum	Train	FVZOWYAGOBUKNQ-BDQMTFAOSA-N	C[C@]12CC(=O)C3C(CC=C4CC(=O)C=C[C@@]43C)C1CC[C@]2(O)C(=O)CO	10	24h	-0.18835723352219	FALSE	231	FALSE	-7.264130652009994	6.573216940961869	2	0.796	358.42814
euspeclibcmpd2383	Spectrum	Train	IIDJRNMFWXDHID-UHFFFAOYSA-N	O=P(O)(O)C(O)(Cc1cccnc1)P(=O)(O)O	10	24h	-0.243826590246931	FALSE	170	FALSE	1.8556460161663524	-0.5075276297570214	1	-0.263	283.11226
euspeclibcmpd2135	Spectrum	Train	QYIXCDOBOSTCEI-ONUATZFWSA-N	CC(C)CCCC(C)C1CCC2C3CC[C@H]4C[C@@H](O)CC[C@]4(C)C3CC[C@]12C	10	24h	0.00623052648421906	FALSE	376	TRUE	-7.001587348285126	3.17194325975551	2	7.626	388.66942
euspeclibcmpd1005	Spectrum	Train	ZXRVKCBLGJOCEE-UHFFFAOYSA-N	O=c1[nH]oc2c1CCNC2	10	24h	-0.162389532117182	FALSE	355	FALSE	3.163280743884411	1.1502255734734232	4	-1.144	140.13991
euspeclibcmpd1156	Spectrum	Train	JMMOZGZYGBYHRY-PUWPABHHSA-N	CC(=O)[C@@]1(O)CCC2C3=CC(Cl)=C4CC(=O)C5CC5[C@]4(C)C3CC[C@@]21C	10	24h	-0.344587641935793	FALSE	86	FALSE	-6.434678713685378	5.376759828699247	2	2.708	374.90097
euspeclibcmpd1670	Spectrum	Train	PJJFYUAXYSKODT-UHFFFAOYSA-N	COc1ccc2oc(-c3ccccc3OC)cc(=O)c2c1	10	24h	3.61618237034052	TRUE	316	FALSE	5.896981066307204	-1.5128199489297958	4	3.103	282.29065
euspeclibcmpd2264	Spectrum	Train	SWSYPNSIMBAUFR-UHFFFAOYSA-N	CN(C)CC(=O)OCC(=O)C(O)C(O)C(O)C(O)O	10	24h	-0.422287744606467	FALSE	300	FALSE	-1.9762779221025404	1.7438296449972013	3	-2.828	281.25976
euspeclibcmpd1715	Spectrum	Train	HKEAFJYKMMKDOR-YWFAZRBLSA-N	O=c1c(-c2ccc(O)cc2)coc2c(C3O[C@H](CO)[C@@H](O)[C@H](O)[C@H]3O)c(O)ccc12	10	24h	-0.564414717112771	FALSE	262	FALSE	3.4716247289569773	3.608780058408543	0	-9.e-003	416.3781
euspeclibcmpd2402	Spectrum	Train	KAJQOJBJABVIDU-JORUCDAYSA-N	CC(=O)OCC(=O)[C@@]1(O)CCC2C3CC=C4CC(=O)C=C[C@]4(C)[C@@]3(F)[C@@H](O)C[C@@]21C	10	24h	-0.200607639851882	FALSE	400	FALSE	-9.25162070672431	8.780714594320049	2	1.346	420.47116
euspeclibcmpd10	Spectrum	Train	INVGWHRKADIJHF-UHFFFAOYSA-N	C[n+]1cc2c3c(ccc2c2ccc4cc5c(cc4c21)OCO5)OCO3	10	24h	0.319664347083336	FALSE	199	FALSE	3.005235603334554	-1.4461289471886458	1	3.987	332.32946
euspeclibcmpd1080	Spectrum	Train	DJUFPMUQJKWIJB-UHFFFAOYSA-N	COc1ccc2[nH]c3cc(Cl)ccc3c(=Nc3cc(CN4CCCC4)c(O)c(CN4CCCC4)c3)c2n1	10	24h	9.11558295334048	TRUE	108	FALSE	9.11137233162036	2.378483892944351	4	6.083	518.04967
euspeclibcmpd252	Spectrum	Train	ZGUGWUXLJSTTMA-UHFFFAOYSA-N	CN(C)CCCN1c2ccccc2Sc2ccccc21	10	24h	0.743686505371402	FALSE	57	TRUE	1.006994586540345	-2.042862003623452	1	4.075	284.4191
euspeclibcmpd1940	Spectrum	Train	ODLCLZLDYDHRGT-UHFFFAOYSA-N	CC(=O)OC1CC(OC(C)=O)C2(C)C(CC(OC(C)=O)C3(C)C2CCC2(C)C(c4ccoc4)OC(=O)C4OC423)C1(C)C	10	24h	0.483306644964353	FALSE	340	TRUE	-0.4141737833426207	4.214148149472996	0	2.804	586.66988
euspeclibcmpd348	Spectrum	Train	VGLGVJVUHYTIIU-UHFFFAOYSA-N	C=CCSCC1Nc2cc(Cl)c(S(N)(=O)=O)cc2S(=O)(=O)N1	10	24h	-0.336371840067086	FALSE	112	FALSE	1.5630277317472712	0.5474870441059214	1	1.168	383.89455
euspeclibcmpd2238	Spectrum	Train	KWTWDQCKEHXFFR-FZMZJTMJSA-N	CC[C@H](c1cccc(O)c1)[C@@H](C)CN(C)C	10	24h	-0.409986379971784	FALSE	22	FALSE	1.3318320836632376	-0.4395786764499886	1	3.466	221.33852
euspeclibcmpd2158	Spectrum	Train	WSEQXVZVJXJVFP-FQEVSTJZSA-N	CN(C)CCC[C@@]1(c2ccc(F)cc2)OCc2cc(C#N)ccc21	10	24h	0.664487842660571	FALSE	33	FALSE	3.3335099780097	-0.8508908008223816	4	3.721	324.39194
euspeclibcmpd322	Spectrum	Train	HUCJFAOMUPXHDK-UHFFFAOYSA-N	Cc1cc(C(C)(C)C)cc(C)c1CC1=NCCN1	10	24h	-0.608104969530397	FALSE	70	TRUE	1.2715259698296306	-1.9839074675913608	1	3.524	244.37516
euspeclibcmpd2176	Spectrum	Train	LYRBZVWRTAFWPO-YGALCCOOSA-N	C#C[C@]1(O)CC[C@H]2[C@@H]3CC=C4CC(=O)CCC4C3CC[C@@]21CC	10	24h	0.144623056959563	FALSE	401	FALSE	-7.668752721653984	5.039601146861211	2	4.35	312.44582
euspeclibcmpd2015	Spectrum	Train	UXZFQZANDVDGMM-UHFFFAOYSA-N	Oc1c(I)cc(I)c2cccnc12	10	24h	1.61630927107622	FALSE	348	TRUE	3.862861386571966	-3.317699961391435	1	2.93	396.95104
euspeclibcmpd1658	Spectrum	Train	FGANMDNHTVJAHL-UHFFFAOYSA-N	COc1c2ccoc2nc2c(OC)c(OCC(O)C(C)(C)O)ccc12	10	24h	25.9954288213998	TRUE	53	FALSE	4.378868771359379	0.9542265313271874	4	2.002	347.36244
euspeclibcmpd1759	Spectrum	Train	NILQLFBWTXNUOE-UHFFFAOYSA-N	NC1(C(=O)O)CCCC1	10	24h	-0.415127801781888	FALSE	434	FALSE	-2.3498904127060047	-1.5964042794413398	3	-2.174	129.15704
euspeclibcmpd1300	Spectrum	Train	OEBRKCOSUFCWJD-UHFFFAOYSA-N	COP(=O)(OC)OC=C(Cl)Cl	10	24h	1.0783794573832	FALSE	171	FALSE	-0.774106371412	-1.98461131655936	1	0.473	220.97574
euspeclibcmpd1971	Spectrum	Train	WZXZCWIUJRKDJF-UHFFFAOYSA-N	CC(=O)OC1(C(C)=O)CCC2C3=CC(Cl)=C4CC(=O)C5CC5C4(C)C3CCC21C	10	24h	-0.16265400393815	FALSE	40	FALSE	-6.005387163724269	4.827243583509384	2	3.087	416.93765
euspeclibcmpd1500	Spectrum	Train	AAWZDTNXLSGCEK-WYWMIBKRSA-N	O=C(O)[C@]1(O)C[C@@H](O)[C@@H](O)[C@H](O)C1	10	24h	-0.118758436512995	FALSE	434	FALSE	-2.255361596216624	-0.9659165134959437	3	-2.367	192.16658
euspeclibcmpd225	Spectrum	Train	TUEWQXNXQFRUTK-IICKNWFISA-N	CN(C)C1C(=O)C(C(N)=O)C(=O)[C@@]2(O)C(=O)C3C(=O)c4c(O)cccc4[C@@](C)(O)[C@H]3[C@H](O)[C@@H]12	10	24h	-0.444036519120194	FALSE	16	FALSE	2.0466105998792976	2.4120208757673542	0	-2.007	460.43395
euspeclibcmpd318	Spectrum	Train	XSQUKJJJFZCRTK-UHFFFAOYSA-N	NC(N)=O	10	24h	-0.0792821072415039	FALSE	431	FALSE	-1.9101953803722844	-2.406128256040605	3	-1.043	60.05526
euspeclibcmpd2346	Spectrum	Train	XUHLIQGRKRUKPH-UHFFFAOYSA-N	C=CC[S+]([O-])CC(N)C(=O)O	10	24h	-0.227873698024782	FALSE	273	FALSE	-1.9625182119761984	-0.8567751473926704	3	-3.073	177.22144
euspeclibcmpd491	Spectrum	Train	LZCDAPDGXCYOEH-UHFFFAOYSA-N	COc1ccc(-c2ccc3cc(C(=O)O)ccc3c2)cc1C12CC3CC(CC(C3)C1)C2	10	24h	3.07616207484072	TRUE	163	FALSE	2.9614665972772274	-1.223765792154012	1	6.279	412.52011
euspeclibcmpd803	Spectrum	Train	HOMGKSMUEGBAAB-UHFFFAOYSA-N	O=P1(NCCCl)OCCCN1CCCl	10	24h	-0.374609596117257	FALSE	19	FALSE	-2.534197666415908	-0.0750951063250647	3	0.144	261.08596
euspeclibcmpd1472	Spectrum	Train	FFWOKTFYGVYKIR-UHFFFAOYSA-N	COc1cc(O)c2c(c1)C(=O)c1cc(C)cc(O)c1C2=O	10	24h	0.0189183777840277	FALSE	288	FALSE	1.578315494111068	-2.2171539523333266	1	2.794	284.26347
euspeclibcmpd786	Spectrum	Train	OMSIWXSUNPHFMK-BXLKFAEVSA-N	CCCCC(=O)O[C@]1(C(=O)CO)CCC2C3CC=C4CC(=O)CC[C@]4(C)C3[C@@H](O)C[C@@]21C	10	24h	-0.697637289525205	FALSE	145	TRUE	-9.01283256831367	7.040645445538732	2	2.82	446.57631
euspeclibcmpd1727	Spectrum	Train	CHERCCPWQNZOOH-UHFFFAOYSA-N	O=C1CC(=O)c2c(c(O)c3ccccc3c2O)C1=O	10	24h	8.97909777466648	TRUE	310	TRUE	0.7367907483972578	-1.3814791382567044	1	1.625	256.21032
euspeclibcmpd1951	Spectrum	Train	RFUSYMXYRAILPB-UHFFFAOYSA-N	COc1cc2oc3cc(OC)c(OC)c(CC=C(C)C)c3c(=O)c2c(OC)c1CC=C(C)C	10	24h	13.2155055466659	TRUE	332	FALSE	4.239814113369761	-0.5808835338190433	4	6.611	452.53937
euspeclibcmpd329	Spectrum	Train	GOEMGAFJFRBGGG-UHFFFAOYSA-N	CCCC(=O)Nc1ccc(OCC(O)CNC(C)C)c(C(C)=O)c1	10	24h	-0.441524321625029	FALSE	362	FALSE	3.139615056144116	0.6941811397739024	4	1.615	336.42591
euspeclibcmpd2162	Spectrum	Train	SJZRECIVHVDYJC-UHFFFAOYSA-N	O=C(O)CCCO	10	24h	-0.551829220006085	FALSE	317	FALSE	-2.946701692358644	-1.2056749090873111	3	-0.308	104.10452
euspeclibcmpd427	Spectrum	Train	PBMSWVPMRUJMPE-UHFFFAOYSA-N	O=C(O)c1ccccc1C(=O)Nc1ccc(S(=O)(=O)N=c2[nH]ccs2)cc1	10	24h	0.583603407690655	FALSE	87	TRUE	4.391236633641007	-0.6547236199169169	4	0.976	403.43222
euspeclibcmpd1804	Spectrum	Train	LWFDMVFVKWWYFN-UHFFFAOYSA-N	O=C(O)c1nc2cc(Cl)c(Cl)cc2[nH]c1=O	10	24h	-0.360837196633291	FALSE	160	FALSE	3.611219962784321	0.1803827762606532	4	1.938	259.04566
euspeclibcmpd2112	Spectrum	Train	KXGVEGMKQFWNSR-XBEHKFBISA-N	CC(CCC(=O)O)[C@H]1CCC2C3CC[C@@H]4C[C@H](O)CC[C@]4(C)C3C[C@H](O)[C@@]21C	10	24h	-0.194717208434266	FALSE	245	FALSE	-6.87859734543458	4.567916508705712	2	4.082	392.572
euspeclibcmpd1120	Spectrum	Train	PQLXHQMOHUQAKB-UHFFFAOYSA-O	CCCCCCCCCCCCCCCCOP(=O)(O)OCC[N+](C)(C)C	10	24h	1.47453286634842	FALSE	207	TRUE	-2.0246458174179973	-0.3376047053752442	3	5.196	408.57594
euspeclibcmpd2073	Spectrum	Train	COXVTLYNGOIATD-UHFFFAOYSA-N	Cc1cc(-c2ccc(N=Nc3ccc4c(S(=O)(=O)O)cc(S(=O)(=O)O)c(N)c4c3O)c(C)c2)ccc1N=Nc1ccc2c(S(=O)(=O)O)cc(S(=O)(=O)O)c(N)c2c1O	10	24h	-1.02789249956411	FALSE	36	FALSE	4.072561102756622	-1.6797526383407653	4	6.23	872.87792
euspeclibcmpd1967	Spectrum	Train	WMOWJHFPSNZXSK-UHFFFAOYSA-N	COc1cc(O)c(C(=O)C=Cc2ccc(OC)c(O)c2)c(OC)c1	10	24h	23.8466601787925	TRUE	296	FALSE	2.1378483020109265	-1.3173382122209405	1	3.168	330.33191
euspeclibcmpd31	Spectrum	Train	IBIIDGIPJPTFBZ-UHFFFAOYSA-N	CCC(=O)OCC(=O)C1(OC(=O)CC)C(C)CC2C3CC=C4CC(=O)C=CC4(C)C3(Cl)C(O)CC21C	10	24h	-0.849782727480565	FALSE	7	TRUE	-8.07007938056657	7.6813487135358685	2	3.643	521.04217
euspeclibcmpd2209	Spectrum	Train	DPNGWXJMIILTBS-UHFFFAOYSA-N	c1cncc(C2=NCCC2)c1	10	24h	0	FALSE	170	FALSE	2.7552503057590534	-1.2902219562808168	1	0.935	146.1891
euspeclibcmpd1205	Spectrum	Train	IYVFNTXFRYQLRP-KXWMMQPZSA-N	C[C@H]1O[C@H](OC[C@@H]2O[C@H](Oc3c(-c4ccc(OCCO)c(OCCO)c4)oc4cc(OCCO)cc(O)c4c3=O)[C@@H](O)[C@H](O)[C@H]2O)[C@@H](O)[C@@H](O)[C@@H]1O	10	24h	-0.541842364840169	FALSE	190	FALSE	4.275075344480212	6.016192103380536	0	-2.1	742.67518
euspeclibcmpd796	Spectrum	Train	HKISVIYTVBXSEX-UHFFFAOYSA-N	Cn1c(O)cc(-c2ccccc2)c1O	10	24h	-0.501742883484524	FALSE	151	TRUE	0.3323938811991336	-1.9723664413527255	1	2.413	189.21054
euspeclibcmpd1860	Spectrum	Train	CNSUXOYAIZBGRY-UHFFFAOYSA-N	COC(=O)CC1C(C)(C)C(O)C2CC3=C4CC(O)OC(c5ccoc5)C4(C)CCC3C1(C)C2=O	10	24h	0.478838478878189	FALSE	365	FALSE	-1.0264804778947705	5.456632786938065	0	2.61	472.57053
euspeclibcmpd2045	Spectrum	Train	CVHZOJJKTDOEJC-UHFFFAOYSA-N	O=C1NS(=O)(=O)c2ccccc21	10	24h	-0.210049561601481	FALSE	36	FALSE	0.6598684039122508	-1.3720890338337477	1	0.359	183.1845
euspeclibcmpd721	Spectrum	Train	IPVQLZZIHOAWMC-QNZGPFAYSA-N	CCCC(NC(C)C(=O)N1C(C(=O)O)C[C@@H]2CCCC[C@@H]21)C(=O)OCC	10	24h	-0.40401574746266	FALSE	135	FALSE	-3.0033251835161527	2.7587849336756447	3	-0.268	368.46777
euspeclibcmpd2451	Spectrum	Train	DWYMPOCYEZONEA-UHFFFAOYSA-N	O=P(O)(O)F	10	24h	-0.139569113754543	FALSE	164	FALSE	-2.0659799000995203	-2.511353843194017	3	-0.179	99.98624
euspeclibcmpd259	Spectrum	Train	WKSAUQYGYAYLPV-UHFFFAOYSA-N	CCc1[nH]c(=N)[nH]c(=N)c1-c1ccc(Cl)cc1	10	24h	1.02155572715716	FALSE	221	FALSE	2.1069711662258253	-0.3967147330926005	1	2.278	248.71141
euspeclibcmpd1067	Spectrum	Train	FSKFPVLPFLJRQB-UHFFFAOYSA-N	Cc1ccc(C(=O)C(C)CN2CCCCC2)cc1	10	24h	1.17852982043675	FALSE	416	FALSE	1.1842902699105355	-1.2052415875445714	1	3.69	245.35992
euspeclibcmpd2415	Spectrum	Train	NEWMWGLPJQHSSQ-GLQYJHRBSA-N	CC(=O)O[C@@H]1C[C@@]23C[C@@]24CC[C@H](O[C@@H]2OC[C@@H](O)[C@H](O)[C@H]2O)C(C)(C)C4CCC3[C@]2(C)C[C@@H]3OC4(C[C@@H](C)[C@@H]3[C@@]12C)O[C@H](O)[C@]1(C)O[C@H]41	10	24h	0.583060598883132	FALSE	305	FALSE	-6.594734558210428	9.00048406730664	2	1.813	676.83394
euspeclibcmpd1591	Spectrum	Train	XLRKFSDSKCYZBE-AVSGQJOCSA-N	COC(=O)C[C@H]1C(C)(C)C(=O)C2CC3=C(CC[C@]4(C)C3=CC(=O)O[C@H]4c3ccoc3)[C@@]1(C)C2=O	10	24h	0.351789812534895	FALSE	365	FALSE	0.5050804069750977	4.266112358817308	0	3.532	466.52289
euspeclibcmpd1389	Spectrum	Train	WROKSYFOSDWFHL-AWNWIZKESA-N	CC(=O)O[C@H]1C[C@@H](OC(C)=O)C(C)(C)C2CC(=O)[C@]3(C)C(CC[C@@]4(C)C(C(=O)O)OC(=O)C5OC543)[C@]21C	10	24h	-0.386325072940892	FALSE	340	FALSE	-3.496915487090789	5.770649120982187	2	1.426	520.56873
euspeclibcmpd488	Spectrum	Train	FIADGNVRKBPQEU-UHFFFAOYSA-N	CN1CCC(=C2c3ccccc3CCc3sccc32)CC1	10	24h	0.0302583989812738	FALSE	383	FALSE	4.20376233364574	-0.2014232651134883	4	4.338	295.44174
euspeclibcmpd273	Spectrum	Train	SKIVFJLNDNKQPD-UHFFFAOYSA-N	CC(=O)NS(=O)(=O)c1ccc(N)cc1	10	24h	-0.607975494308472	FALSE	196	FALSE	0.7930197591487779	-1.5652514304804792	1	-0.222	214.2416
euspeclibcmpd1041	Spectrum	Train	ORNBQBCIOKFOEO-SBYZJYLQSA-N	CC(=O)C1CCC2C3CC=C4C[C@@H](O)CC[C@]4(C)C3CC[C@]12C	10	24h	0.814629310903201	FALSE	302	FALSE	-7.438760522106582	4.94046830527142	2	3.624	316.47758
euspeclibcmpd565	Spectrum	Train	MVFGUOIZUNYYSO-UHFFFAOYSA-N	CCCNC(C)C(=O)Nc1ccccc1C	10	24h	-0.400443282650441	FALSE	201	FALSE	1.5871164530195907	-1.4941601718073505	1	2.263	220.3107
euspeclibcmpd709	Spectrum	Train	IQPSEEYGBUAQFF-UHFFFAOYSA-N	COc1ccnc(C[S+]([O-])c2nc3cc(OC(F)F)ccc3[nH]2)c1OC	10	24h	0.763199333188722	FALSE	381	FALSE	7.47027502831204	0.6300681065678861	4	3.055	383.3698
euspeclibcmpd1623	Spectrum	Train	BSFUDCIRZBAPDS-UHFFFAOYSA-N	C=C1CCC2C(CC2(C)C)C(=O)CCC1O	10	24h	-0.579325887794053	FALSE	336	FALSE	-5.834360161885559	3.6150193767495353	2	2.437	222.32328
euspeclibcmpd1227	Spectrum	Train	JPYQFYIEOUVJDU-UHFFFAOYSA-N	O=C(CCCl)NCc1ccccc1	10	24h	-0.57029469258385	FALSE	226	TRUE	-0.4872017286890892	-0.2193185890225545	1	1.738	197.66138
euspeclibcmpd1964	Spectrum	Train	IMPPSJRGMZYGJW-UHFFFAOYSA-N	COc1cc(OC)c2c(=O)c(-c3ccc4c(c3)OCO4)coc2c1	10	24h	0.515429868113529	FALSE	255	FALSE	4.911913649441712	-0.1940963919305151	4	2.601	326.30015
euspeclibcmpd700	Spectrum	Train	SLVMESMUVMCQIY-UHFFFAOYSA-N	CN1CCCCC1CCN1c2ccccc2Sc2ccc([S+](C)[O-])cc21	10	24h	-0.502624793203842	FALSE	57	FALSE	1.8909372582174075	-0.5454338475780911	1	4.769	386.57393
euspeclibcmpd711	Spectrum	Train	XVAMCHGMPYWHNL-UHFFFAOYSA-N	CCCCC(CC)COc1ccc(-c2nc(-c3ccc(OC)cc3)nc(-c3ccc(OCC(CC)CCCC)cc3O)n2)c(O)c1	10	24h	-0.225103782685984	FALSE	163	FALSE	0.9633305383244636	0.4745725614172128	1	10.305	627.81276
euspeclibcmpd414	Spectrum	Train	WDPGUNUWRTWBQU-CSSBOAHCSA-N	CC1(C)O[C@@H]2CC3C4CC(F)=C5CC(=O)C=CC5(C)C4C(O)CC3(C)[C@]2(C(=O)CO)O1	10	24h	0.0845828093832348	FALSE	29	FALSE	-6.963886559270193	8.186852081223606	2	0.381	434.49774
euspeclibcmpd1831	Spectrum	Train	QVVPJFBYFYYVDM-UHFFFAOYSA-N	COc1ccc(C2COc3c(ccc(O)c3OC)C2)c(OC)c1O	10	24h	1.65112233271982	FALSE	249	FALSE	2.2759607564540776	0.0008972409861661	1	3.162	332.34779
euspeclibcmpd1114	Spectrum	Train	QGNJRVVDBSJHIZ-QHLGVNSISA-N	CC(=O)OC/C=C(C)/C=C/C=C(C)/C=C/C1=C(C)CCCC1(C)C	10	24h	0.440468207405773	FALSE	58	FALSE	-6.461928346587513	2.295471424714801	2	5.695	328.48827
euspeclibcmpd51	Spectrum	Train	JCKYGMPEJWAADB-UHFFFAOYSA-N	O=C(O)CCCc1ccc(N(CCCl)CCCl)cc1	10	24h	-0.411840908183449	FALSE	12	TRUE	0.9979603965429374	-0.9101313157075602	1	3.899	304.21216
euspeclibcmpd685	Spectrum	Train	ADEBPBSSDYVVLD-UHFFFAOYSA-N	COc1cc2c(cc1OC)C(=O)C(CC1CCN(Cc3ccccc3)CC1)C2	10	24h	-0.760344814119144	FALSE	153	FALSE	3.369543976666447	0.1077691726172175	4	4.569	379.49196
euspeclibcmpd1131	Spectrum	Train	XZTYGFHCIAKPGJ-UHFFFAOYSA-N	CN(C)CCOC(=O)COc1ccc(Cl)cc1	10	24h	-0.392581400436359	FALSE	109	FALSE	1.4939557281753235	-1.7273943591522931	1	2.323	257.71334
euspeclibcmpd1045	Spectrum	Train	JJCQSGDBDPYCEO-XVZSLQNASA-N	NC[C@@H]1CC[C@@H](N)[C@@H](O[C@@H]2[C@@H](N)C[C@@H](N)[C@H](O[C@H]3O[C@H](CO)[C@@H](O)[C@H](N)[C@H]3O)[C@H]2O)O1	10	24h	-0.0322374989759427	FALSE	64	FALSE	-3.1284742783604647	4.610600623777172	2	-5.77	451.51507
euspeclibcmpd159	Spectrum	Train	NDDAHWYSQHTHNT-UHFFFAOYSA-N	CC1Cc2ccccc2N1NC(=O)c1ccc(Cl)c(S(N)(=O)=O)c1	10	24h	-0.417723118033074	FALSE	112	FALSE	2.518169297342075	-0.5965788642193852	1	2.664	365.83454
euspeclibcmpd666	Spectrum	Train	XWVOEFLBOSSYGM-UHFFFAOYSA-N	COc1cc(C(=O)N2CCOCC2)cc(OC)c1OC	10	24h	0.128909787614122	FALSE	341	FALSE	0.4770468347392888	-0.8180555525835791	1	0.882	281.30436
euspeclibcmpd1264	Spectrum	Train	XRBMKGUDDJPAMH-UHFFFAOYSA-N	CC(=O)Oc1c(C)cccc1C(=O)O	10	24h	-0.392606015229806	FALSE	5	FALSE	1.3602887213229513	-2.675043754275938	1	1.713	194.18399
euspeclibcmpd389	Spectrum	Train	CFJMRBQWBDQYMK-UHFFFAOYSA-N	CCN(CC)CCOCCOC(=O)C1(c2ccccc2)CCCC1	10	24h	-0.0174350322311537	FALSE	81	TRUE	0.2938229623266393	-0.6727494021908313	1	3.845	333.46504
euspeclibcmpd1007	Spectrum	Train	SNWQKAWITMVCQW-UHFFFAOYSA-N	CC(=O)NS(=O)(=O)c1ccc(NC(=O)c2ccccc2C(=O)O)cc1	10	24h	-0.556951243973796	FALSE	87	FALSE	2.7396358261769502	-1.5121445728651446	1	0.939	362.35716
euspeclibcmpd2002	Spectrum	Train	VHNLJRRECIZZPX-UHFFFAOYSA-N	Cc1cc(O)c(C)c(O)c1C(=O)O	10	24h	-0.247361295632781	FALSE	346	TRUE	0.5694521969121944	-2.4911215522436305	1	1.948	182.1733
euspeclibcmpd648	Spectrum	Train	OPGSFDUODIJJGF-JBUZINEHSA-N	CC1/C=C/C=C/C=C/C=C/C=C/C=C/C=C/C(OC2O[C@H](C)[C@@H](O)[C@H](N)[C@@H]2O)CC(O)C(C(=O)O)C(O)CC(=O)CC(O)CC(O)CC(O)CC(=O)CCCC(=O)CC(=O)OC1C(C)CC(C)C(O)CC(=O)c1ccc(N)cc1	10	24h	1.21755830075071	FALSE	49	FALSE	-2.265925058237302	9.498818980192128	2	-0.722	1109.30085
euspeclibcmpd393	Spectrum	Train	UXVSDVSUISWXKD-UHFFFAOYSA-N	COC(=O)C1=C(C)N=C(C)C(C(=O)OCCN(C)Cc2ccccc2)C1c1cccc([N+](=O)[O-])c1	10	24h	-0.374637291488264	FALSE	102	FALSE	2.3670020896168937	0.8656051774637147	4	3.543	479.52495
euspeclibcmpd1676	Spectrum	Train	VEJJMTHWRMKGKN-SJRAPUSDSA-N	COC(=O)[C@@]1(C)CCC[C@]2(C)c3ccc(O)c(C(C)C)c3CCC12	10	24h	1.45858014511595	FALSE	299	FALSE	-0.5438153719231622	1.6845691530738918	0	5.373	330.4611
euspeclibcmpd495	Spectrum	Train	ZKWQQXZUCOBISE-BELFMAMVSA-N	CCC(C)[C@H]1O[C@]2(C=C[C@@H]1C)C[C@@H]1C[C@@H](C/C=C(\C)[C@@H](OC3C[C@H](OC)C(O[C@H]4C[C@H](OC)[C@@H](NC(C)=O)[C@H](C)O4)[C@H](C)O3)[C@@H](C)/C=C/C=C3\CO[C@@H]4[C@H](O)C(C)=CC(C(=O)O1)[C@]34O)O2	10	24h	0.587922418254918	FALSE	236	FALSE	-4.578248970297515	15.097945118293897	2	4.424	914.1288
euspeclibcmpd861	Spectrum	Train	JRURYQJSLYLRLN-UHFFFAOYSA-N	CCN(CC)C(=O)C(C#N)=Cc1cc(O)c(O)c([N+](=O)[O-])c1	10	24h	-0.942316064340548	FALSE	47	FALSE	0.2286577777122987	-1.1885777030087918	1	1.658	305.28599
euspeclibcmpd8	Spectrum	Train	WKEDVNSFRWHDNR-UHFFFAOYSA-N	O=C(Nc1ccccc1)c1ccccc1O	10	24h	0.747273671172317	FALSE	394	FALSE	1.854565310819881	-2.57247356274178	1	2.372	213.23194
euspeclibcmpd2445	Spectrum	Train	KWMLJOLKUYYJFJ-IVMDWMLBSA-N	O=C(O)C(O)[C@H](O)[C@H](O)[C@H](O)[C@H](O)CO	10	24h	-0.00235673351822425	FALSE	357	FALSE	-3.402991753513115	0.011630558994775	3	-3.324	226.18125
euspeclibcmpd809	Spectrum	Train	CMHHMUWAYWTMGS-UHFFFAOYSA-N	CCCCOc1cc(C(=O)OCCN(CC)CC)ccc1N	10	24h	16.2484102159505	TRUE	154	TRUE	2.836741947057907	-1.6203059507577429	1	3.087	308.41582
euspeclibcmpd75	Spectrum	Train	UIKROCXWUNQSPJ-VIFPVBQESA-N	CN1C(=O)CC[C@H]1c1cccnc1	10	24h	-0.302875422003147	FALSE	170	FALSE	0.6220814670726726	-0.3961774988866621	1	0.296	176.21507
euspeclibcmpd1619	Spectrum	Train	DGXLEDCXMIJNPJ-UHFFFAOYSA-N	CCCCCC(=O)Cc1cc(O)cc(O)c1C(=O)Oc1cc(CC(=O)CCCCC)c(C(=O)O)c(OC)c1	10	24h	-0.365560454154149	FALSE	286	FALSE	2.3166863050472326	1.0427730596888811	4	5.992	528.59073
euspeclibcmpd1232	Spectrum	Train	BAQAVOSOZGMPRM-QBMZZYIRSA-N	OC[C@H]1O[C@H](O[C@]2(CCl)O[C@H](CCl)[C@@H](O)[C@@H]2O)[C@H](O)[C@@H](O)[C@H]1Cl	10	24h	-0.465346837723998	FALSE	402	FALSE	-3.007010531203922	4.470808733476964	2	-0.697	397.63345
euspeclibcmpd1037	Spectrum	Train	NYMGNSNKLVNMIA-UHFFFAOYSA-N	CC(C)NNC(=O)c1ccncc1	10	24h	0.415215283250265	FALSE	195	TRUE	2.4420242192635278	-0.7351092110359623	1	0.121	179.21902
euspeclibcmpd532	Spectrum	Train	JUQLTPCYUFPYKE-UHFFFAOYSA-N	Cc1nc2sccn2c(=O)c1CCN1CCC(=C(c2ccc(F)cc2)c2ccc(F)cc2)CC1	10	24h	7.86172488188187	TRUE	97	FALSE	7.457522116288141	0.5164243292532453	4	5.047	477.5687
euspeclibcmpd169	Spectrum	Train	XMAYWYJOQHXEEK-NASUQTAISA-N	CC(=O)N1CCN(c2ccc(OCC3CO[C@](Cn4ccnc4)(c4ccc(Cl)cc4Cl)O3)cc2)CC1	10	24h	0.674197102079406	FALSE	178	FALSE	5.748801402560433	2.2893947266456145	4	3.61	531.43091
euspeclibcmpd2262	Spectrum	Train	GPRBEKHLDVQUJE-QMTHXVAHSA-N	CON=C(C(=O)N[C@@H]1C(=O)N2C(C(=O)O)=C(COC(C)=O)CS[C@H]12)c1csc(=N)[nH]1	10	24h	-0.172554203634684	FALSE	106	FALSE	1.7973841170284657	8.874190698558078	5	-1.347	455.46547
euspeclibcmpd972	Spectrum	Train	UIEATEWHFDRYRU-UHFFFAOYSA-N	CC(C)COCC(CN(Cc1ccccc1)c1ccccc1)N1CCCC1	10	24h	-0.387056164794583	FALSE	72	FALSE	1.3789860339462563	0.1023698168385913	1	5.265	366.53956
euspeclibcmpd1238	Spectrum	Train	HPMRFMKYPGXPEP-UHFFFAOYSA-N	c1ccc2c(c1)OCC(C1=NCCN1)O2	10	24h	0.160313274851736	FALSE	229	TRUE	1.566264039136752	-1.052599800946019	1	0.89	204.22518
euspeclibcmpd1662	Spectrum	Train	XPCTZQVDEJYUGT-UHFFFAOYSA-N	Cc1occc(=O)c1O	10	24h	-0.468660136070579	FALSE	220	FALSE	2.2353486698008744	-1.846970445256403	1	-0.222	126.11004
euspeclibcmpd1097	Spectrum	Train	HXYVTAGFYLMHSO-UHFFFAOYSA-N	CCCCCCCCCCCCCCCC(=O)NCCO	10	24h	-0.436236003735624	FALSE	230	FALSE	-2.126264681486002	1.7651110630901905	3	5.431	299.49188
euspeclibcmpd1246	Spectrum	Train	PAHZPHDAJQIETD-UHFFFAOYSA-N	O=C(CCCCCCCC(=O)NCCO)NCCO	10	24h	0.215578465193791	FALSE	230	TRUE	-1.7365361073576977	1.593559379899475	3	-1.e-003	274.35654
euspeclibcmpd1217	Spectrum	Train	SIXLXDIJGIWWFU-UHFFFAOYSA-N	Cc1ncc(CSSCc2cnc(C)c(O)c2CO)c(CO)c1O	10	24h	-0.667478652004053	FALSE	224	TRUE	2.210216133317714	0.3858870622829867	4	1.123	368.47099
euspeclibcmpd977	Spectrum	Train	RDOIQAHITMMDAJ-UHFFFAOYSA-N	CN(C)C(=O)C(CCN1CCC(O)(c2ccc(Cl)cc2)CC1)(c1ccccc1)c1ccccc1	10	24h	-0.120450663977987	FALSE	33	FALSE	0.8541346695759033	0.1358827608007037	1	4.635	477.03752
euspeclibcmpd553	Spectrum	Train	SGUAFYQXFOLMHL-UHFFFAOYSA-N	CC(CCc1ccccc1)NCC(O)c1ccc(O)c(C(N)=O)c1	10	24h	0.0441914975020456	FALSE	98	FALSE	2.072433729641083	-0.0078428744891991	1	2.355	328.40546
euspeclibcmpd2321	Spectrum	Train	JMIAZDVHNCCPDM-HQBJOTRLSA-N	COC(=O)C1=CO[C@@H](C)C2CN3CC[C@]4(C(=O)Nc5ccccc54)C3C[C@H]12	10	24h	-0.259863578988438	FALSE	72	FALSE	2.076869097304435	2.8469702044863565	0	1.162	368.42626
euspeclibcmpd2292	Spectrum	Train	ASUTZQLVASHGKV-JDFRZJQESA-N	COc1ccc2c3c1O[C@H]1C[C@@H](O)C=C[C@@]31CCN(C)C2	10	24h	0.484159725824811	FALSE	404	TRUE	2.921930147411956	2.1684746335892475	0	1.442	287.35354
euspeclibcmpd2293	Spectrum	Train	MCWFXQXXVFZOIE-UHFFFAOYSA-N	COC(=O)c1cc(OC)c(=O)c2c(OC)c(OC)ccc2c1	10	24h	-0.421092096570239	FALSE	285	FALSE	2.7607212785884294	-1.7115635667823552	1	1.81	304.29464
euspeclibcmpd479	Spectrum	Train	MCGSCOLBFJQGHM-HNHGDDPOSA-N	N=c1[nH]c(=NC2CC2)c2ncn(C3C=C[C@@H](CO)C3)c2[nH]1	10	24h	-0.254299910559189	FALSE	101	FALSE	3.441634565601786	5.200456615643125	0	0.201	286.33232
euspeclibcmpd1765	Spectrum	Train	DBUHUWAIMGXDHQ-WZYPUKSHSA-N	C[C@@]12CC[C@@H]3[C@@](COC(=O)c4ccccc4)(O[C@@H]4O[C@H](CO)[C@@H](O)[C@H](O)[C@H]4O)C(O1)O[C@]3(O)C2	10	24h	-0.423105033741099	FALSE	305	FALSE	-1.421038707991232	5.912873845134623	0	-0.361	482.47769
euspeclibcmpd1635	Spectrum	Train	LNQCUTNLHUQZLR-OZJWLQQPSA-N	COc1cc(-c2coc3cc(O[C@@H]4O[C@H](CO)[C@@H](O)[C@H](O)[C@H]4O)c(OC)c(O)c3c2=O)cc(O)c1OC	10	24h	-0.456818041232054	FALSE	248	FALSE	4.044520135531168	6.116852701778358	0	0.161	522.45543
euspeclibcmpd787	Spectrum	Train	OKOVSTKGUBOSTB-UHFFFAOYSA-N	CCOC(=O)N=c1[nH]c2ccccc2[nH]1	10	24h	-0.0390717002381696	FALSE	137	FALSE	0.017085106315814	0.2095715070276366	1	1.729	205.21324
euspeclibcmpd527	Spectrum	Train	HDWIHXWEUNVBIY-UHFFFAOYSA-N	NS(=O)(=O)c1cc2c(cc1C(F)(F)F)NC(Cc1ccccc1)NS2(=O)=O	10	24h	0.0905394889243226	FALSE	36	FALSE	3.1294843845338383	-0.430899268171779	4	1.861	421.41456
euspeclibcmpd2024	Spectrum	Train	VFTRKSBEFQDZKX-UHFFFAOYSA-N	c1ccc2c(Cc3c[nH]c4ccccc34)c[nH]c2c1	10	24h	18.2792364107302	TRUE	351	TRUE	4.22486019364384	0.4829562470013812	4	4.391	246.30646
euspeclibcmpd873	Spectrum	Train	UXOWGYHJODZGMF-MHKFTUFMSA-N	COCCCOc1cc(C[C@@H](C[C@H](N)[C@@H](O)CC(C(=O)NCC(C)(C)C(N)=O)C(C)C)C(C)C)ccc1OC	10	24h	0.194201238839944	FALSE	155	FALSE	2.396883241099234	5.77520855731434	0	3.327	551.75831
euspeclibcmpd161	Spectrum	Train	CDAISMWEOUEBRE-GPIVLXJGSA-N	O[C@H]1[C@H](O)[C@@H](O)[C@H](O)[C@@H](O)[C@H]1O	10	24h	-0.185417979879412	FALSE	308	FALSE	-2.8271481902026	-1.7806409306074844	3	-3.065	180.15588
euspeclibcmpd49	Spectrum	Train	FPKAKDFODIEPHD-UHFFFAOYSA-N	CC1=C(C(=O)O)N2C(=O)C(=NC(=O)C(N)C3CC=CCC3)C2SC1	10	24h	-0.298991909694887	FALSE	158	FALSE	-3.710160825415928	5.969447157787968	2	-1.283	349.40475
euspeclibcmpd2329	Spectrum	Train	LNIQZRIHAMVRJA-UHFFFAOYSA-N	COc1ccc2c(=O)c(-c3ccc(O)cc3)coc2c1	10	24h	0.489785688283673	FALSE	257	FALSE	5.366450970754903	-0.5500904043442173	4	2.608	268.26407
euspeclibcmpd1312	Spectrum	Train	FESHLGPIHDQLIM-UHFFFAOYSA-N	NCCCC(N)CC(=O)NCC1NC(=O)C(CO)NC(=O)C(N)CNC(=O)C(C2CCN=C(N)N2)NC(=O)C(C=NC(N)=O)NC1=O	10	24h	0	FALSE	186	FALSE	2.282765460816636	8.50253739506949	5	-8.368	668.70586
euspeclibcmpd183	Spectrum	Train	GLVAUDGFNGKCSF-UHFFFAOYSA-N	S=c1[nH]cnc2[nH]cnc12	10	24h	59.533144636806	TRUE	41	TRUE	3.322064172410423	-0.549974499089423	4	8.9e-002	152.17706
euspeclibcmpd1555	Spectrum	Train	YEBAWWHAYLCCGQ-SSDOTTSWSA-N	CC1=c2c(C)c(O)c(C(=O)O)c(O)c2=CO[C@@H]1C	10	24h	1.136763642904	FALSE	204	FALSE	-0.5362214963900022	1.1171516776782282	0	0.787	250.24725
euspeclibcmpd1977	Spectrum	Train	CNDZOPXQZSXGSK-UHFFFAOYSA-N	COc1ccc2c(=O)c(OC)c(-c3ccccc3)oc2c1	10	24h	0.482890721305928	FALSE	285	FALSE	4.867729030039665	-1.52461844062764	4	2.808	282.29066
euspeclibcmpd2117	Spectrum	Train	AAASNKNLMQBKFV-UHFFFAOYSA-N	COc1cc(OC)c2c(=O)c(O)c(-c3ccc(OC)c(OC)c3)oc2c1	10	24h	-0.571720514793891	FALSE	285	FALSE	5.2844981673699785	-0.6033054071999612	4	2.533	358.34201
euspeclibcmpd1360	Spectrum	Train	LHYHMMRYTDARSZ-UHFFFAOYSA-N	CC1=CC2C(C(C)C)CCC(C)(O)C2CC1	10	24h	-0.571448599772198	FALSE	349	FALSE	-5.597386237914788	2.4557102208959534	2	3.778	222.36633
euspeclibcmpd2185	Spectrum	Train	UVZUFUGNHDDLRQ-RTRPYPPLSA-N	CC(C)CCCC(C)[C@H]1CCC2C3CC=C4C[C@@H](OC(=O)c5ccccc5)CC[C@]4(C)C3CC[C@@]21C	10	24h	-0.486867531561453	FALSE	389	FALSE	-5.887401877209871	4.746573002997005	2	9.419	490.75959
euspeclibcmpd2263	Spectrum	Train	QCHFTSOMWOSFHM-PEHGTWAWSA-N	CCC1C(=O)OC[C@@H]1Cc1cncn1C	10	24h	0.438563743011224	FALSE	9	FALSE	0.9596812105993776	2.444516887253389	0	0.965	208.25694
euspeclibcmpd1123	Spectrum	Train	NOOLISFMXDJSKH-KXUCPTDWSA-N	CC(C)[C@@H]1CC[C@@H](C)C[C@H]1O	10	24h	0.0318550874375722	FALSE	181	FALSE	-3.639956983115734	-0.562058500007365	3	2.779	156.2652
euspeclibcmpd956	Spectrum	Train	JWPGJSVJDAJRLW-UHFFFAOYSA-N	N=C(N)N1CCc2ccccc2C1	10	24h	-0.369911086173251	FALSE	222	FALSE	1.907510774878356	-1.8757873865777783	1	1.082	175.23031
euspeclibcmpd15	Spectrum	Train	OFCNXPDARWKPPY-UHFFFAOYSA-N	O=c1[nH]cnc2[nH]ncc12	10	24h	0.378176453940369	FALSE	41	FALSE	3.5283114519673537	0.109135698391771	4	-0.681	136.11146
euspeclibcmpd1342	Spectrum	Train	XUCIJNAGGSZNQT-SWRVSKMJSA-N	N#CC(O[C@@H]1O[C@H](CO[C@@H]2O[C@H](CO)[C@@H](O)[C@H](O)[C@H]2O)[C@@H](O)[C@H](O)[C@H]1O)c1ccccc1	10	24h	-0.305432767275119	FALSE	402	FALSE	-1.0900447566905307	4.863587190282706	0	-2.403	457.42848
euspeclibcmpd667	Spectrum	Train	UFULAYFCSOUIOV-UHFFFAOYSA-N	NCCS	10	24h	0.46523177865072	FALSE	208	FALSE	-1.9679328630487984	-2.48019002165808	3	-0.216	77.14868
euspeclibcmpd598	Spectrum	Train	GUGOEEXESWIERI-UHFFFAOYSA-N	CC(C)(C)c1ccc(C(O)CCCN2CCC(C(O)(c3ccccc3)c3ccccc3)CC2)cc1	10	24h	-1.88750673786211	FALSE	117	TRUE	1.4140515927157074	-0.6021564467342176	1	6.498	471.67344
euspeclibcmpd1708	Spectrum	Train	FLEXCYTURSFUNC-UHFFFAOYSA-N	COc1ccc2c(c1)OCc1c-2oc2cc(OC)ccc12	10	24h	13.5556675570173	TRUE	21	FALSE	5.461920064815088	-0.0010442988226225	4	3.647	282.29066
euspeclibcmpd211	Spectrum	Train	UUKWKUSGGZNXGA-UHFFFAOYSA-N	NC(=O)c1cc([N+](=O)[O-])cc([N+](=O)[O-])c1	10	24h	1.8461356757482	FALSE	47	TRUE	1.1335440358822892	-4.022622236614347	1	0.62	211.1317
euspeclibcmpd111	Spectrum	Train	FGXWKSZFVQUSTL-UHFFFAOYSA-N	O=c1[nH]c2ccccc2n1CCCN1CCC(n2c(=O)[nH]c3cc(Cl)ccc32)CC1	10	24h	0.231821491376296	FALSE	26	TRUE	6.955623528373836	1.9960200525837093	4	2.453	425.91125
euspeclibcmpd2186	Spectrum	Train	YBGZDTIWKVFICR-NRMKIYEFSA-N	CCCC[C@@H](CC)COC(=O)/C=C/c1ccc(OC)cc1	10	24h	1.34967639213717	FALSE	175	FALSE	-2.0194509105683016	0.6341231451109215	3	5.153	290.39724
euspeclibcmpd2257	Spectrum	Train	LVDKZNITIUWNER-UHFFFAOYSA-N	O=[N+]([O-])C(Br)(CO)CO	10	24h	6.25304842189022	TRUE	38	FALSE	-1.8895741926158385	-2.670721531874434	3	5.6e-002	199.98804
euspeclibcmpd633	Spectrum	Train	VTWNBHBLWRWSOB-BHPVMOEKSA-N	CCC(=O)O[C@]1(C(=O)CCl)[C@@H](C)CC2C3CC=C4CC(=O)C=C[C@]4(C)[C@@]3(F)[C@@H](O)C[C@@]21C	10	24h	0.491581912831894	FALSE	7	FALSE	-7.749089918016943	8.076067549102627	2	3.537	466.96998
euspeclibcmpd973	Spectrum	Train	PAZJSJFMUHDSTF-UHFFFAOYSA-N	C=CCc1ccccc1OCC(O)CNC(C)C	10	24h	-0.703363523579131	FALSE	362	FALSE	2.1933152734762955	0.0868344915441755	1	2.639	249.34862
euspeclibcmpd2155	Spectrum	Train	PROQIPRRNZUXQM-YDGSGPMOSA-N	C[C@]12CCC3c4ccc(O)cc4CCC3C1C[C@@H](O)[C@@H]2O	10	24h	-0.253342588223532	FALSE	380	TRUE	-1.6136927844255171	1.611717992391691	3	2.871	288.38136
euspeclibcmpd206	Spectrum	Train	PGBHMTALBVVCIT-JZFNLLFKSA-N	NC[C@@H]1O[C@H](O[C@@H]2[C@@H](CO)OC(O[C@@H]3[C@@H](O)[C@H](N)C[C@H](N)[C@H]3OC3O[C@H](CN)[C@@H](O)[C@H](O)[C@H]3N)[C@@H]2O)[C@H](N)[C@@H](O)[C@@H]1O	10	24h	0.688096825339887	FALSE	64	FALSE	-1.8589429611996595	4.000788778374634	0	-8.959	614.64374
euspeclibcmpd187	Spectrum	Train	VKYKSIONXSXAKP-UHFFFAOYSA-N	C1N2CN3CN1CN(C2)C3	10	24h	9.98905518066933	TRUE	43	TRUE	-1.781135773403904	-2.6820584323896703	3	8.5e-002	140.18627
euspeclibcmpd220	Spectrum	Train	DIVDFFZHCJEHGG-UHFFFAOYSA-N	NCCc1cc(O)c(O)cc1O	10	24h	-0.287920766673449	FALSE	403	FALSE	1.147657329413422	-2.0953535264410466	1	0.531	169.17784
euspeclibcmpd2277	Spectrum	Train	DQWQITFUWFBXON-UHFFFAOYSA-N	COC(=O)c1cc(O)c(=O)c2c(O)c(O)ccc2c1	10	24h	-0.814516323459017	FALSE	309	FALSE	2.2536221604468363	-1.4494899985052072	1	1.133	262.2149
euspeclibcmpd62	Spectrum	Train	JIVPVXMEBJLZRO-UHFFFAOYSA-N	NS(=O)(=O)c1cc(C2(O)NC(=O)c3ccccc32)ccc1Cl	10	24h	-0.0713629718981691	FALSE	112	FALSE	2.110228047233808	-0.1478281857328754	1	1.383	338.76614
euspeclibcmpd121	Spectrum	Train	BFPYWIDHMRZLRN-OQPPHWFISA-N	C#C[C@]1(O)CCC2C3CCc4cc(O)ccc4C3CC[C@@]21C	10	24h	0.170279483047354	FALSE	380	FALSE	-3.035397552621095	3.289730304512437	2	4.886	296.40336
euspeclibcmpd2143	Spectrum	Train	LAINPTZBIXYTIZ-UHFFFAOYSA-N	O=C(O)c1ccccc1-c1c2cc(I)c(=O)c(I)c-2oc2c(I)c(O)c(I)cc12	10	24h	0.0354756612992787	FALSE	287	FALSE	6.24074058083148	-2.7404063260276272	4	4.78	835.8924
euspeclibcmpd1418	Spectrum	Train	HEMSJKZDHNSSEW-UHFFFAOYSA-N	Cc1cc(OC(=O)c2c(C)cc(O)cc2O)cc(O)c1C(=O)O	10	24h	-0.334678112717333	FALSE	346	FALSE	3.285377681423638	-1.6120723966585682	4	3.138	318.27816
euspeclibcmpd706	Spectrum	Train	FHIVAFMUCKRCQO-UHFFFAOYSA-N	CCOP(=S)(OCC)Oc1cc(C)nc(C(C)C)n1	10	24h	-0.234474522760956	FALSE	192	FALSE	0.79941063554715	-0.405624933540409	1	3.136	304.3455
euspeclibcmpd513	Spectrum	Train	YBJHBAHKTGYVGT-UHFFFAOYSA-N	O=C(O)CCCCC1SCC2NC(=O)NC21	10	24h	-0.118300798272066	FALSE	213	FALSE	-2.2213419112954598	1.4749948721091508	3	0.67	244.31064
euspeclibcmpd793	Spectrum	Train	UJRRDDHEMZLWFI-UHFFFAOYSA-N	CC(=O)N=c1[nH]cc([N+](=O)[O-])s1	10	24h	0.152432688917121	FALSE	149	TRUE	1.015330059743758	-1.7614890555269744	1	0.56	187.1765
euspeclibcmpd2014	Spectrum	Train	HPLNTJVXWMJLNJ-UHFFFAOYSA-N	N#CC(=Cc1cccc(O)c1)C(=O)O	10	24h	0.195479610626153	FALSE	314	FALSE	1.1973257645502418	-1.7927117568939266	1	1.524	189.16748
euspeclibcmpd2071	Spectrum	Train	IYBLVRRCNVHZQJ-UHFFFAOYSA-N	O=c1cc(-c2ccccc2)oc2cccc(O)c12	10	24h	-0.0824866714080166	FALSE	271	FALSE	4.859985332546321	-2.20603838658637	4	2.894	238.2381
euspeclibcmpd2157	Spectrum	Train	NHZLNPMOSADWGC-UHFFFAOYSA-N	Nc1ccc(S(=O)(=O)N=c2cnc3ccccc3[nH]2)cc1	10	24h	0.000647571620963217	FALSE	84	FALSE	4.79644336516391	-0.0071832963739871	4	0.774	300.33568
euspeclibcmpd2460	Spectrum	Train	RJFAYQIBOAGBLC-BYPYZUCNSA-N	C[Se]CC[C@H](N)C(=O)O	10	24h	-0.840323620831032	FALSE	315	FALSE	-2.423214515304564	-1.567563450654278	3	-2.244	196.10634
euspeclibcmpd2407	Spectrum	Train	DWRJQFGWIHQEOC-UHFFFAOYSA-N	O=C(O)C1CC(=O)C(O)C(O)C1	10	24h	-0.320567839370733	FALSE	407	FALSE	-2.350584275930629	0.0232979056011615	3	-1.256	174.1513
euspeclibcmpd2243	Spectrum	Train	FLDPBMANMDLQTH-UHFFFAOYSA-N	CN(CCOc1ccc(Cc2sc(=O)[nH]c2O)cc1)c1ccccn1	10	24h	0.516971357745756	FALSE	82	FALSE	6.599119678249416	2.225165420069337	4	3.488	357.42675
euspeclibcmpd1139	Spectrum	Train	CKSJXOVLXUMMFF-UHFFFAOYSA-N	CCCCCCOc1ccccc1C(N)=O	10	24h	0.590284231032934	FALSE	210	TRUE	0.5285823034600476	-1.5261401773225691	1	3.056	221.29546
euspeclibcmpd268	Spectrum	Train	UNFWWIHTNXNPBV-WXKVUWSESA-N	CN[C@H]1[C@@H](O)[C@@H](NC)[C@H](O)[C@H]2O[C@@H]3O[C@H](C)CC(=O)[C@]3(O)O[C@H]12	10	24h	-0.124913470704836	FALSE	60	FALSE	-1.8660308900019464	3.935403846854924	0	-2.33	332.34956
euspeclibcmpd2107	Spectrum	Train	QNKIRTADURZGPG-UHFFFAOYSA-N	COc1ccccc1-c1cc(=O)c2c(OC)cccc2o1	10	24h	2.20116387305399	TRUE	316	FALSE	5.036244444026881	-1.2686020347309108	4	3.103	282.29066
euspeclibcmpd1072	Spectrum	Train	TYNLGDBUJLVSMA-UHFFFAOYSA-N	CC(=O)Oc1cccc2c1C(=O)c1c(OC(C)=O)cc(C(=O)O)cc1C2=O	10	24h	4.68200171019907	TRUE	5	FALSE	1.7064557588309506	-1.2899000405644534	1	1.973	368.29378
euspeclibcmpd1179	Spectrum	Train	OAYRYNVEFFWSHK-UHFFFAOYSA-N	O=c1[nH]c(=O)c2ccccc2o1	10	24h	-0.0849624646588696	FALSE	210	FALSE	1.772110710078866	-2.0332385344507062	1	1.212	163.13019
euspeclibcmpd852	Spectrum	Train	LOUVESMXBKJVJH-FWCIAMIISA-N	CCCCC/C=C/CCC(=O)N[C@H]1[C@H](Oc2c3cc4cc2Oc2ccc(cc2Cl)[C@@H](O[C@@H]2O[C@H](CO)[C@@H](O)[C@H](O)[C@H]2NC(C)=O)c2[nH]c(O)c(c5ccc(O)c(c5)c5c(OC6O[C@H](CO)[C@@H](O)[C@H](O)[C@@H]6O)cc(O)cc5c(=C(O)O)[nH]c2O)NC(=O)[C@@H]4NC(=O)[C@H]2NC(=O)C(Cc4ccc(c(Cl)c4)O3)NC(=O)[C@H](N)c3ccc(O)c(c3)Oc3cc(O)cc2c3)O[C@H](CO)[C@@H](O)[C@@H]1O	10	24h	-0.162214670245582	FALSE	68	FALSE	10.42077260831129	16.044136331544987	5	2.113	1877.64239
euspeclibcmpd2260	Spectrum	Train	QYIXCDOBOSTCEI-IBNFECRNSA-N	CC(C)CCCC(C)C1CCC2C3CC[C@H]4C[C@H](O)CC[C@]4(C)C3CC[C@]12C	10	24h	-0.324705298254434	FALSE	376	FALSE	-7.001587348285126	3.17194325975551	2	7.626	388.66942
euspeclibcmpd579	Spectrum	Train	OVBPIULPVIDEAO-UHFFFAOYSA-N	N=c1[nH]c(=O)c2nc(CNc3ccc(C(=O)NC(CCC(=O)O)C(=O)O)cc3)cnc2[nH]1	10	24h	0.101230574784531	FALSE	166	FALSE	8.484220579693503	3.4303930020617264	4	-0.232	441.39745
euspeclibcmpd1618	Spectrum	Train	PDAYUJSOJIMKIS-SNAWJCMRSA-N	CC(=O)Oc1ccc(/C=C/c2cc(OC(C)=O)cc(OC(C)=O)c2)cc1	10	24h	1.59394637575366	FALSE	391	FALSE	0.0693229426185834	-2.157107088719787	1	3.119	354.35332
euspeclibcmpd1626	Spectrum	Train	UQSRXQMIXSZGLA-UHFFFAOYSA-N	CCOC(=O)c1c(C)cc(O)cc1O	10	24h	-0.454124247398418	FALSE	294	TRUE	0.6477853278077685	-1.2937605946924349	1	2.036	196.19988
euspeclibcmpd274	Spectrum	Train	SEEPANYCNGTZFQ-UHFFFAOYSA-N	Nc1ccc(S(=O)(=O)N=c2nccc[nH]2)cc1	10	24h	-0.478567962492299	FALSE	61	FALSE	3.789985600187576	-1.1330836821310777	4	-0.289	250.277
euspeclibcmpd335	Spectrum	Train	RJMIEHBSYVWVIN-UHFFFAOYSA-N	CC(C(=O)O)c1ccc(N2Cc3ccccc3C2=O)cc1	10	24h	-0.116618575187707	FALSE	73	TRUE	1.5956491806956477	-1.769624814483304	1	2.701	281.3059
euspeclibcmpd1109	Spectrum	Train	FVIRKMTVCDDJNM-UHFFFAOYSA-N	CC(=O)C(N)C(O)O	10	24h	-0.111501005188072	FALSE	300	FALSE	-1.4335187366774362	-1.194216991365491	3	-1.81	119.11915
euspeclibcmpd398	Spectrum	Train	XOXHILFPRYWFOD-UHFFFAOYSA-N	Nc1ccc(S(=O)(=O)N=c2ccc(Cl)n[nH]2)cc1	10	24h	-0.684115513251427	FALSE	84	FALSE	2.505380439724669	-1.2237518384098176	1	0.268	284.72205
euspeclibcmpd825	Spectrum	Train	GHASVSINZRGABV-UHFFFAOYSA-N	O=c1[nH]cc(F)c(=O)[nH]1	10	24h	-0.601615663251479	FALSE	131	FALSE	1.6909486422799351	-1.13260523220859	1	-1.102	130.07722
euspeclibcmpd1181	Spectrum	Train	NJDUWAXIURWWLN-UHFFFAOYSA-N	O=C1c2ccccc2C(=O)C1c1ccc(Cl)cc1	10	24h	0.145196741468038	FALSE	219	TRUE	1.1165162266434658	-2.974586512605974	1	3.483	256.68376
euspeclibcmpd142	Spectrum	Train	HSRJKNPTNIJEKV-UHFFFAOYSA-N	COc1ccccc1OCC(O)CO	10	24h	-0.122224515431672	FALSE	426	FALSE	0.0346457440076489	-0.4374881480227697	1	0.747	198.21576
euspeclibcmpd246	Spectrum	Train	DBABZHXKTCFAPX-UHFFFAOYSA-N	CCCN(CCC)S(=O)(=O)c1ccc(C(=O)O)cc1	10	24h	0.251562983618944	FALSE	32	FALSE	-0.2275653960322323	-1.7569711536733124	1	2.321	285.35926
euspeclibcmpd1259	Spectrum	Train	QLNWXBAGRTUKKI-UHFFFAOYSA-N	CC(=O)Nc1cccc(O)c1	10	24h	-0.0593924427162246	FALSE	201	FALSE	0.4692343231341807	-1.476236208322796	1	0.708	151.16256
euspeclibcmpd1069	Spectrum	Train	NSKGQURZWSPSBC-VCUPSGBRSA-N	NC[C@H]1O[C@H](O[C@H]2C(O[C@@H]3O[C@H](CO)[C@@H](O)[C@H]3O)[C@@H](O)[C@H](N)C[C@@H]2N)[C@H](N)[C@@H](O)[C@@H]1O	10	24h	-0.383850651636255	FALSE	64	FALSE	-1.9913171059169856	4.63238990702401	0	-6.633	454.47265
euspeclibcmpd2224	Spectrum	Train	USWORSUDJQKUJO-WDGVYQEPSA-N	CC1=C2CC(=O)C=C[C@]2(C)C2C(C1)C1CC[C@](O)(C(=O)COC(=O)CCC(=O)O)[C@@]1(C)C[C@@H]2O	10	24h	-0.845144823274239	FALSE	150	FALSE	-7.410383341133193	7.498313190682551	2	1.509	474.54335
euspeclibcmpd1745	Spectrum	Train	HSQGMTRYSIHDAC-UHFFFAOYSA-N	CC(C)CC(N)C(=O)NC(C)C(=O)O	10	24h	0.124501970026433	FALSE	203	FALSE	-0.8595949109139972	1.187826087516389	3	-2.386	202.25081
euspeclibcmpd1481	Spectrum	Train	TUNPUFVIDYHQCT-BQYQJAHWSA-N	COC1=CC(/C=C/c2ccccc2)OC(=O)C1	10	24h	-0.205567659104491	FALSE	306	FALSE	-1.1232610976135966	0.6231872044117021	3	2.191	230.25915
euspeclibcmpd792	Spectrum	Train	ZFMITUMMTDLWHR-UHFFFAOYSA-N	N=c1[nH]c(N2CCCCC2)cc(N)[n+]1[O-]	10	24h	-0.2341396592264	FALSE	89	FALSE	2.0030760827467944	0.4349118076956172	1	-0.167	209.2483
euspeclibcmpd576	Spectrum	Train	NJBFOOCLYDNZJN-UHFFFAOYSA-N	O=C(CCBr)N1CCN(C(=O)CCBr)CC1	10	24h	2.5902276935056	TRUE	89	FALSE	-2.948719596621844	-1.0712636401366369	3	0.647	356.05423
euspeclibcmpd2418	Spectrum	Train	KGZAOSLMBZSSTE-UHFFFAOYSA-N	COc1c2c(cc3c1OCO3)CC[N+](C)=C2	10	24h	0.208649993036843	FALSE	199	FALSE	1.9373168720353389	-0.7090455340357781	1	1.778	220.24446
euspeclibcmpd995	Spectrum	Train	XXPANQJNYNUNES-UHFFFAOYSA-N	CN1Cc2c(N)cccc2C(c2ccccc2)C1	10	24h	-0.175524362342239	FALSE	141	FALSE	2.5780181389158354	-2.2565499760810748	1	2.583	238.32751
euspeclibcmpd1249	Spectrum	Train	XMGQYMWWDOXHJM-UHFFFAOYSA-N	C=C(C)C1CC=C(C)CC1	10	24h	-0.262495869454348	FALSE	232	TRUE	-4.900946197013516	-0.0387401452517179	3	3.502	136.23404
euspeclibcmpd1986	Spectrum	Train	KCINGKZYPYEEGX-UHFFFAOYSA-N	COC1=CC(=O)C(C(=O)c2ccccc2)=CC1=O	10	24h	-0.558609698009074	FALSE	306	FALSE	-0.2652791508408219	0.3444786780321969	1	1.74	242.2268
euspeclibcmpd394	Spectrum	Train	RGPDEAGGEXEMMM-UHFFFAOYSA-N	CN1CCOC(c2ccccc2)c2ccccc2C1	10	24h	0.155743958124305	FALSE	420	FALSE	1.8348838581898803	-1.1248880460119408	1	3.138	253.33886
euspeclibcmpd1638	Spectrum	Train	VCNDHJFYRZQMHX-KPKJPENVSA-N	COc1ccc2c(c1)OC/C(=C\c1ccc(OC)c(O)c1)C2=O	10	24h	19.3389773793086	TRUE	296	FALSE	1.7926392357932963	-0.4387567348551707	1	3.124	312.31663
euspeclibcmpd1610	Spectrum	Train	JOZKFWLRHCDGJA-LLVKDONJSA-N	CC(=O)OCC[C@H](C)CCC=C(C)C	10	24h	1.13387321347613	FALSE	275	FALSE	-5.598713601113929	0.9830169854821276	3	3.428	198.30188
euspeclibcmpd242	Spectrum	Train	DKHHQUXEXCKMMT-AUGMLKDDSA-N	CC(=O)OCC(=O)[C@@]1(O)CCC2C3CC=C4CC(=O)C=CC4(C)C3[C@@H](O)C[C@@]21C	10	24h	-0.457654249905395	FALSE	150	FALSE	-8.437504289375191	7.66194951434323	2	1.217	402.48069
euspeclibcmpd286	Spectrum	Train	XWTYSIMOBUGWOL-UHFFFAOYSA-N	CC(C)(C)NCC(O)c1cc(O)cc(O)c1	10	24h	-0.0994810699399365	FALSE	212	FALSE	1.0513983377756904	-1.4377105144713822	1	1.304	225.28416
euspeclibcmpd66	Spectrum	Train	YNNUSGIPVFPVBX-NHCUHLMSSA-N	CN1CCC[C@@H]1CCO[C@](C)(c1ccccc1)c1ccc(Cl)cc1	10	24h	0.908730911862094	FALSE	108	FALSE	1.591418234633565	-0.5684613087074291	1	4.806	343.89024
euspeclibcmpd1683	Spectrum	Train	GADFHZPEJJBGDD-UHFFFAOYSA-N	O=C1C=Cc2c(c(O)c3ccccc3c2O)C1=O	10	24h	0.75166215180408	FALSE	310	FALSE	1.0797511528489885	-1.2558728284583287	1	2.172	240.21092
euspeclibcmpd219	Spectrum	Train	QVYRGXJJSLMXQH-UHFFFAOYSA-N	Cc1ccccc1C(OCCN(C)C)c1ccccc1	10	24h	-0.22929317262876	FALSE	420	FALSE	1.550430485452864	-1.6268220064512713	1	3.871	269.38132
euspeclibcmpd659	Spectrum	Train	RWTNPBWLLIMQHL-UHFFFAOYSA-N	CC(C)(C(=O)O)c1ccc(C(O)CCCN2CCC(C(O)(c3ccccc3)c3ccccc3)CC2)cc1	10	24h	-0.1230779346473	FALSE	117	FALSE	2.2909432741967306	0.2128679200415969	4	2.607	501.65636
euspeclibcmpd2375	Spectrum	Train	CEJLBZWIKQJOAT-UHFFFAOYSA-N	O=c1[nH]c(=O)n(Cl)c(=O)n1Cl	10	24h	0.318732547070133	FALSE	174	FALSE	1.5766140780225766	-2.0363004038420964	1	0.518	197.96434
euspeclibcmpd18	Spectrum	Train	XSDQTOBWRPYKKA-UHFFFAOYSA-N	N=C(N)NC(=O)c1nc(Cl)c(=N)[nH]c1N	10	24h	1.0743145925905	FALSE	3	TRUE	4.195734917813319	0.4590361567248071	4	-1.891	229.62702
euspeclibcmpd1291	Spectrum	Train	CPTBDICYNRMXFX-UHFFFAOYSA-N	CNNCc1ccc(C(=O)NC(C)C)cc1	10	24h	0.00884117084864141	FALSE	195	FALSE	1.7481184115173718	0.332576297605272	1	0.738	221.29876
euspeclibcmpd1516	Spectrum	Train	XMVQWNRDPAAMJB-UHFFFAOYSA-N	O=C(O)CCCCCCCCCCCCC1C=CCC1	10	24h	10.5964492269668	TRUE	356	FALSE	-3.611367302422008	-0.2298694496035454	3	6.284	280.44548
euspeclibcmpd1128	Spectrum	Train	GZSOSUNBTXMUFQ-YFAPSIMESA-N	COc1ccc(-c2cc(=O)c3c(O)cc(O[C@@H]4O[C@H](CO[C@@H]5O[C@@H](C)[C@H](O)[C@@H](O)[C@H]5O)[C@@H](O)[C@H](O)[C@H]4O)cc3o2)cc1O	10	24h	-0.0591343857022196	FALSE	242	FALSE	5.214344814899812	5.801375846630224	0	-0.395	608.54468
euspeclibcmpd1151	Spectrum	Train	WZHJKEUHNJHDLS-STDCAVTESA-N	CN1CC(CNC(=O)OCc2ccccc2)C[C@H]2c3cccc4c3c(cn4C)CC21	10	24h	-0.465542076649847	FALSE	211	TRUE	5.892032713808543	4.359003629741904	4	4.249	403.51666
euspeclibcmpd1251	Spectrum	Train	BJDCWCLMFKKGEE-SUZORCHOSA-N	C[C@@H]1CC[C@H]2[C@@H](C)C(O)O[C@@H]3O[C@]4(C)CC[C@@H]1[C@@]23OO4	10	24h	3.33458542766707	TRUE	132	FALSE	-3.1623268415444	2.7579384056040284	3	1.621	284.34806
euspeclibcmpd615	Spectrum	Train	YQNQNVDNTFHQSW-UHFFFAOYSA-N	CC(=O)Oc1ccccc1C(=O)N=c1[nH]cc([N+](=O)[O-])s1	10	24h	2.78748231571621	TRUE	149	FALSE	3.488266750111729	-1.3399650764091944	4	1.992	307.28196
euspeclibcmpd1035	Spectrum	Train	PBBGSZCBWVPOOL-UHFFFAOYSA-N	CCC(c1ccc(O)cc1)C(CC)c1ccc(O)cc1	10	24h	1.58672909913821	FALSE	22	FALSE	-0.5538059959758151	-1.5074788330543971	1	5.192	270.36608
euspeclibcmpd1732	Spectrum	Train	KWVISVAMQJWJSZ-SNCAVQOYSA-N	C[C@H]1C2[C@H](C[C@H]3C4CC=C5C[C@@H](O)CC[C@]5(C)C4CC[C@]23C)O[C@]12CC[C@@H](C)CN2	10	24h	0.173284017323064	FALSE	302	FALSE	-6.614778277258573	7.437652822563613	2	4.367	413.63582
euspeclibcmpd2320	Spectrum	Train	VFQVOTVAPPYKEC-UHFFFAOYSA-N	CC(=O)Oc1cc(-c2coc3cc(OC(C)=O)c(OC(C)=O)c(OC(C)=O)c3c2=O)cc(OC(C)=O)c1OC(C)=O	10	24h	-0.507838197282003	FALSE	255	FALSE	3.750553976952276	-0.0094705287009226	4	1.472	570.45517
euspeclibcmpd202	Spectrum	Train	BAWFJGJZGIEFAR-NNYOXOHSSA-O	N=c1[nH]cnc2c1ncn2[C@@H]1O[C@H](COP(=O)(O)OP(=O)(O)OC[C@H]2O[C@@H]([n+]3cccc(C(N)=O)c3)[C@H](O)[C@@H]2O)[C@@H](O)[C@H]1O	10	24h	-0.304907249791164	FALSE	368	FALSE	8.716617453475875	11.044708741024994	5	-3.363	664.43304
euspeclibcmpd970	Spectrum	Train	RRUDCFGSUDOHDG-UHFFFAOYSA-N	CC(O)=NO	10	24h	-0.0554656308315213	FALSE	37	FALSE	-2.096374587866433	-1.80633337064009	3	-0.138	75.06659
euspeclibcmpd1124	Spectrum	Train	RLGQACBPNDBWTB-UHFFFAOYSA-N	CCCCCCCCCCCCCCCC[N+](C)(C)C	10	24h	7.68578798032974	TRUE	165	FALSE	-2.9347695902912934	-2.6060241960865707	3	5.768	284.54348
euspeclibcmpd2220	Spectrum	Train	BKYWAYNSDFXIPL-JWQCQUIFSA-N	CC(=O)Oc1cc(OC(C)=O)c2c(c1)O[C@H](c1ccc(OC(C)=O)c(OC(C)=O)c1)[C@H](OC(C)=O)C2	10	24h	0	FALSE	391	TRUE	0.8183779018675331	0.0405994555091764	1	2.439	500.45145
euspeclibcmpd682	Spectrum	Train	FABPRXSRWADJSP-MEDUHNTESA-N	COc1c(N2C[C@@H]3CCCN[C@@H]3C2)c(F)cc2c(=O)c(C(=O)O)cn(C3CC3)c12	10	24h	-0.574777312403389	FALSE	115	FALSE	6.218800816522359	1.6992011358383277	4	-0.702	401.43136
euspeclibcmpd1736	Spectrum	Train	RHBGITBPARBDPH-ZPUQHVIOSA-N	O=C(O)/C=C/C=C/c1ccc2c(c1)OCO2	10	24h	-0.462186144609956	FALSE	293	FALSE	0.6825816517196122	-1.3109762964227378	1	2.163	218.20539
euspeclibcmpd1526	Spectrum	Train	PFNFFQXMRSDOHW-UHFFFAOYSA-N	NCCCNCCCCNCCCN	10	24h	0.00434376223877314	FALSE	272	FALSE	-1.5536948190462412	-2.259995225706961	3	-1.504	202.34024
euspeclibcmpd2116	Spectrum	Train	JTWOMNBEOCYFNV-MPXNVAGNSA-N	CC1(C)SC2C(NC(=O)[C@@H](NC(=O)N3CCNC3=O)c3ccccc3)C(=O)N2C1C(=O)O	10	24h	-0.414769460596611	FALSE	363	FALSE	2.0466207073424627	5.885556602306945	0	4.e-003	461.49151
euspeclibcmpd1587	Spectrum	Train	ROWFSYNHZPRCKO-RJDQEXAUSA-N	CC(=O)O[C@@H]1CC2C(C)(C)C(=O)CC[C@]2(C)C2CC[C@@]3(C)[C@H](c4ccoc4)OC(=O)C4OC43[C@@]21C	10	24h	32.0544148472849	TRUE	340	FALSE	-1.6752056217598597	5.120335329374518	0	3.372	484.58123
euspeclibcmpd2369	Spectrum	Train	LBHIOVVIQHSOQN-UHFFFAOYSA-N	O=C(NCCO[N+](=O)[O-])c1cccnc1	10	24h	0.163942322826767	FALSE	390	FALSE	3.6362832033657617	-1.0328245017957085	4	1.758	211.17476
euspeclibcmpd1556	Spectrum	Train	YLOYKYXNDHOHHT-UHFFFAOYSA-N	COC(=O)c1c(C)cc(OC(=O)c2c(C)cc(O)c(C=O)c2O)c(C)c1O	10	24h	12.4985663204566	TRUE	287	FALSE	2.6714951810958683	-1.5540273450490878	1	3.609	374.34141
euspeclibcmpd2458	Spectrum	Train	ZREIPSZUJIFJNP-UHFFFAOYSA-K	O=C1O[Bi](O)Oc2ccccc21	10	24h	0.155409081091749	FALSE	10	FALSE	0.6147614372667317	-1.4949521028042103	1	0.971	362.09257
euspeclibcmpd862	Spectrum	Train	FMCKLHPPSGUBEM-UHFFFAOYSA-N	CCCCCCCCCCCCCCCC(=O)OCC(O)c1oc(O)c(O)c1O	10	24h	-0.777351738413208	FALSE	187	FALSE	-1.6731049218777536	0.9164476039730328	3	6.378	414.53291
euspeclibcmpd1504	Spectrum	Train	DFPMSGMNTNDNHN-KTEXIAFXSA-N	C[C@@H]1O[C@@H](O[C@@H]2[C@@H](O)[C@H](O)[C@@H](CO)O[C@@H]2Oc2cc(O)c3c(c2)O[C@H](c2ccc(O)cc2)CC3=O)[C@H](O)[C@H](O)[C@H]1O	10	24h	-0.24932086229556	FALSE	242	FALSE	0.2779555323793115	6.318342805910321	0	-0.415	580.53458
euspeclibcmpd542	Spectrum	Train	DOUYETYNHWVLEO-UHFFFAOYSA-N	CC(C)Cn1cnc2c(=N)[nH]c3ccccc3c21	10	24h	-0.549893556370531	FALSE	151	FALSE	5.658746566017435	1.8804069275065	4	2.362	240.30364
euspeclibcmpd1803	Spectrum	Train	ZHXRDXTYPCPBTI-UHFFFAOYSA-N	O=C(O)CCCN1C(=O)c2cccc3cccc(c23)C1=O	10	24h	-0.0255277052962711	FALSE	318	TRUE	0.3152023596104054	-0.9984859043215742	1	1.821	283.27872
euspeclibcmpd1270	Spectrum	Train	YVPXVXANRNDGTA-WDYNHAJCSA-N	COc1ccc2cc1Oc1ccc(cc1)C[C@H]1c3c(cc4c(c3Oc3cc5c(cc3OC)CCN(C)[C@@H]5C2)OCO4)CCN1C	10	24h	4.84882141707994	TRUE	268	FALSE	4.615903267002333	-0.2339988794054878	4	7.019	606.70741
euspeclibcmpd408	Spectrum	Train	GPTONYMQFTZPKC-UHFFFAOYSA-N	COc1cnc(=NS(=O)(=O)c2ccc(N)cc2)[nH]c1	10	24h	-0.160680505851918	FALSE	61	FALSE	4.655733255968595	-0.2016785954262694	4	-0.601	280.30298
euspeclibcmpd705	Spectrum	Train	QCDFBFJGMNKBDO-UHFFFAOYSA-N	Oc1c(I)cc(Cl)c2cccnc12	10	24h	2.8726605748426	TRUE	348	FALSE	3.862861386571966	-3.317699961391435	1	3.016	305.49957
euspeclibcmpd1532	Spectrum	Train	SUQFMFHTLHMZNM-SLBLICBISA-N	CC(=O)O[C@H]1C[C@@H](OC(C)=O)C(C)(C)C2C[C@@H](OC(C)=O)[C@@]3(C)C4=CC(=O)O[C@@H](c5ccoc5)[C@]4(C)CCC3[C@]21C	10	24h	0.00530110194009111	FALSE	340	FALSE	-1.1268906212185084	3.622245952154315	0	3.672	570.67048
euspeclibcmpd1632	Spectrum	Train	QVCMHGGNRFRMAD-WDDLGXIYSA-N	CC1C(=O)O[C@@H]2CCN3CC=C(COC(=O)[C@](C)(O)[C@]1(C)O)[C@H]23	10	24h	-0.339235033822461	FALSE	329	FALSE	-3.742562637365989	4.62029984139747	2	-1.5e-002	325.35692
euspeclibcmpd492	Spectrum	Train	SGRYPYWGNKJSDL-UHFFFAOYSA-N	CC(C)c1ccc2oc3[nH]c(=N)c(C(=O)O)cc3c(=O)c2c1	10	24h	1.11848034311351	FALSE	239	FALSE	5.176551010908019	-0.3893118238421748	4	2.291	298.29335
euspeclibcmpd1325	Spectrum	Train	BHQCQFFYRZLCQQ-WVWOBNCHSA-N	CC(CCC(=O)O)C1CC[C@H]2C3[C@H](C[C@H](O)C12C)C1(C)CC[C@@H](O)C[C@H]1C[C@H]3O	10	24h	-0.323222947584549	FALSE	245	TRUE	-6.7912834491675245	4.58191714972533	2	2.912	408.5714
euspeclibcmpd1483	Spectrum	Train	AIONOLUJZLIMTK-AWEZNQCLSA-N	COc1ccc([C@@H]2CC(=O)c3c(O)cc(O)cc3O2)cc1O	10	24h	0.0162868565094892	FALSE	247	FALSE	2.5450975577982677	-0.4046347857477816	1	2.357	302.27875
euspeclibcmpd2286	Spectrum	Train	VYFYYTLLBUKUHU-UHFFFAOYSA-N	NCCc1ccc(O)c(O)c1	10	24h	9.35548727497951	TRUE	403	TRUE	1.0506233974667605	-2.494958373702074	1	0.773	153.17844
euspeclibcmpd1422	Spectrum	Train	SMOFGXHPWCTYQD-UHFFFAOYSA-N	COc1ccc(-c2coc3cc(O)ccc3c2=O)c(O)c1O	10	24h	-0.52631586828492	FALSE	257	FALSE	5.449782164244475	0.1351321023578148	4	2.124	300.26288
euspeclibcmpd944	Spectrum	Train	YLJREFDVOIBQDA-UHFFFAOYSA-N	N=c1c2c([nH]c3ccccc13)CCCC2	10	24h	-0.0540976763599712	FALSE	320	FALSE	3.817032989459792	0.5610853284426623	4	2.836	198.26366
euspeclibcmpd403	Spectrum	Train	BGRJTUBHPOOWDU-UHFFFAOYSA-N	CCN1CCCC1CNC(=O)c1cc(S(N)(=O)=O)ccc1OC	10	24h	0.263015329890878	FALSE	237	FALSE	4.54982890814529	1.5662462628840357	4	0.704	341.42581
euspeclibcmpd1524	Spectrum	Train	CADNMISJDLVPCK-UHFFFAOYSA-N	CCCCCCCCCCCCC(C(=O)O)C(C)C(=O)O	10	24h	0.455643936064727	FALSE	407	FALSE	-3.2298069219527874	-1.1362459834867575	3	5.584	300.43358
euspeclibcmpd550	Spectrum	Train	MFZWMTSUNYWVBU-UHFFFAOYSA-N	CCN(CC)CCNc1ccc(CO)c2sc3ccccc3c(=O)c12	10	24h	13.770723143993	TRUE	54	FALSE	6.663013014166053	0.4879786623709577	4	3.563	356.48175
euspeclibcmpd154	Spectrum	Train	DMDGGSIALPNSEE-UHFFFAOYSA-N	NS(=O)(=O)c1cc2c(cc1C(F)(F)F)NCNS2(=O)=O	10	24h	-0.213671722326917	FALSE	36	TRUE	2.42962550119194	-2.027791050831324	1	-2.e-003	331.29202
euspeclibcmpd1756	Spectrum	Train	APMORJJNVZMVQK-XNWIYYODSA-N	C[C@@H]1CC(Cl)CCC1C(=O)OC(C)(C)C	10	24h	-0.159003752631691	FALSE	333	FALSE	-3.7788095574343736	0.5999657185101751	3	3.298	232.74693
euspeclibcmpd1023	Spectrum	Train	BXNANOICGRISHX-UHFFFAOYSA-N	CCOP(=S)(OCC)Oc1ccc2c(C)c(Cl)c(=O)oc2c1	10	24h	1.0213484610173	FALSE	192	FALSE	4.471316873802568	-0.7352377357053542	4	3.893	362.7656
euspeclibcmpd1961	Spectrum	Train	RDTZJWYGGFSECH-UHFFFAOYSA-N	CC(=O)C12OC(C)(c3ccccc3)OC1CC1C3CC=C4CC(=O)CCC4(C)C3CCC12C	10	24h	5.88476894262384	TRUE	56	FALSE	-5.59067152958185	6.152187572977318	2	4.094	448.59373
euspeclibcmpd1403	Spectrum	Train	AFSHKCWTGFDXJR-YSRXEZNTSA-N	CCC(C)[C@H]1O[C@]2(C=C[C@@H]1C)C[C@@H]1C[C@@H](C/C=C(\C)[C@@H](OC3C[C@H](OC)C(O[C@H]4C[C@H](OC)[C@@H](O)[C@H](C)O4)[C@H](C)O3)[C@@H](C)/C=C/C=C3\CO[C@@H]4[C@H](OC)C(C)=CC(C(=O)O1)[C@]34O)O2	10	24h	5.68882420991662	TRUE	236	FALSE	-4.946171788019447	14.332008397978448	2	5.101	887.10346
euspeclibcmpd473	Spectrum	Train	FKENQMMABCRJMK-LWOQYNTDSA-N	CC1(C)C(C(=O)O)N2C(=O)C[C@H]2S1(=O)=O	10	24h	-0.400174783744622	FALSE	354	FALSE	-3.2710062323100746	0.2258160487526432	3	-0.671	233.24164
euspeclibcmpd2121	Spectrum	Train	WFJIVOKAWHGMBH-UHFFFAOYSA-N	CCCCCCc1ccc(O)cc1O	10	24h	3.7347896263269	TRUE	180	FALSE	0.0262472001939744	-1.4799070965060783	1	4.113	194.27012
euspeclibcmpd2323	Spectrum	Train	FVTCRASFADXXNN-MBNYWOFBSA-N	Cc1cc2nc3c(=O)[nH]c(=O)nc-3n(C[C@@H](O)[C@@H](O)[C@@H](O)COP(=O)(O)O)c2cc1C	10	24h	-0.0697354648688099	FALSE	408	TRUE	4.875887035061704	5.169555124917686	0	-0.327	456.3438
euspeclibcmpd312	Spectrum	Train	UFLGIAIHIAPJJC-UHFFFAOYSA-N	CN(C)CCN(Cc1ccccc1)c1ccccn1	10	24h	-0.754002803393287	FALSE	67	TRUE	4.355770904456559	-0.9599864716026738	4	3.102	255.35804
euspeclibcmpd812	Spectrum	Train	RZZPDXZPRHQOCG-INCVAACISA-O	C[N+](C)(C)CCOP(=O)(O)OP(=O)(O)OC[C@H]1OC(n2ccc(=N)[nH]c2=O)[C@H](O)[C@@H]1O	10	24h	-0.665302757635765	FALSE	379	FALSE	5.077757502142788	8.624939221578854	5	-3.932	489.3319
euspeclibcmpd1171	Spectrum	Train	CWXYHOHYCJXYFQ-UHFFFAOYSA-N	O=C(O)CCNC(=O)c1ccccc1	10	24h	-0.393463456588873	FALSE	397	FALSE	1.3705416839002285	-0.7561669944307783	1	0.767	193.19924
euspeclibcmpd2187	Spectrum	Train	OGSPWJRAVKPPFI-UHFFFAOYSA-N	NCCCC(O)(P(=O)(O)O)P(=O)(O)O	10	24h	-0.613338583034398	FALSE	79	FALSE	-1.88519205054566	-0.3590148398916758	3	-1.203	249.09604
euspeclibcmpd1383	Spectrum	Train	NMLBREXWQRPOJH-CRAIPNDOSA-N	COc1ccc([C@H]2Oc3cc(OC)cc(OC)c3C[C@H]2O)cc1	10	24h	0	FALSE	254	TRUE	1.194606607851978	-0.6678186183886504	1	2.94	316.34839
euspeclibcmpd2104	Spectrum	Train	ZKLPARSLTMPFCP-UHFFFAOYSA-N	O=C(O)COCCN1CCN(C(c2ccccc2)c2ccc(Cl)cc2)CC1	10	24h	-0.4090230203002	FALSE	369	TRUE	2.243291443565998	-0.3890375132506656	1	0.453	388.88779
euspeclibcmpd1606	Spectrum	Train	OFMXGFHWLZPCFL-FPLNXRRSSA-N	CC1C(=O)CCC2[C@]1(C)CCC1[C@@]2(C)CC[C@@]2(C)C3CC(C)(C)CC[C@]3(C)CC[C@]12C	10	24h	-0.26105222345738	FALSE	250	FALSE	-4.979939455772776	1.0721305584155454	3	7.443	426.71739
euspeclibcmpd336	Spectrum	Train	HJJPJSXJAXAIPN-UHFFFAOYSA-N	COC(=O)C1=CCCN(C)C1	10	24h	-0.361665031202301	FALSE	169	FALSE	-2.5807059848708858	0.3078344905840262	3	0.743	155.19432
euspeclibcmpd1559	Spectrum	Train	YOTCKRFNSMJTGD-YMKRBKLTSA-N	COC(=O)C[C@H]1C(C)(C)[C@@H](OC(C)=O)C2CC3=C4CC(=O)O[C@@H](c5ccoc5)[C@]4(C)CCC3[C@@]1(C)C2=O	10	24h	0.833082323938955	FALSE	365	FALSE	-1.0017864159431078	4.765419280505389	0	3.352	512.59133
euspeclibcmpd1166	Spectrum	Train	BOVGTQGAOIONJV-UHFFFAOYSA-N	Cc1ccc(S(=O)(=O)NC(=O)NN2CC3CCCC3C2)cc1	10	24h	-0.135916121698598	FALSE	215	TRUE	0.4975477436630098	0.8411360660029668	0	1.905	323.41053
euspeclibcmpd1972	Spectrum	Train	WUADCCWRTIWANL-UHFFFAOYSA-N	COc1ccc(-c2coc3cc(O)cc(O)c3c2=O)cc1	10	24h	-0.251837550605264	FALSE	257	FALSE	5.010210426687909	0.4114788890116149	4	2.366	284.26347
euspeclibcmpd2018	Spectrum	Train	AMTSLHRSERHBCF-UHFFFAOYSA-N	C=C1CC2OC2(C)CCC2C1CC2(C)C	10	24h	-0.0260843615687572	FALSE	347	FALSE	-5.549697293701252	2.1210510869228862	2	3.063	206.32387
euspeclibcmpd24	Spectrum	Train	APKFDSVGJQXUKY-BFZQMCKISA-N	CC1OC(O[C@H]2/C=C/C=C/C=C/C=C/C=C/C=C/C=C/[C@H](C)[C@@H](O)[C@@H](C)[C@H](C)OC(=O)CC(O)CC(O)CCC(O)C(O)CC(O)C[C@]3(O)C[C@H](O)C(C(=O)O)C(C2)O3)C(O)[C@H](N)C1O	10	24h	1.97487448056324	TRUE	49	FALSE	-3.9335055531816687	9.30420885309953	2	-2.617	924.07902
euspeclibcmpd1462	Spectrum	Train	PSFDQSOCUJVVGF-UHFFFAOYSA-N	Cc1nccc2c1[nH]c1ccccc12	10	24h	-0.274640390186186	FALSE	267	TRUE	4.364896636813928	-0.1291444325048016	4	2.455	182.2212
euspeclibcmpd683	Spectrum	Train	SPFYMRJSYKOXGV-UHFFFAOYSA-N	CCN1CCN(c2cc3c(cc2F)c(=O)c(C(=O)O)cn3C2CC2)CC1	10	24h	-0.543578795886718	FALSE	115	FALSE	6.628854753619055	0.1757856536881377	4	-0.715	359.39468
euspeclibcmpd805	Spectrum	Train	PWNMXPDKBYZCOO-UHFFFAOYSA-N	Cc1oc(=O)oc1CN1CCN(c2cc3c(cc2F)c(=O)c(C(=O)O)c2n3C(C)S2)CC1	10	24h	-0.454944017266963	FALSE	392	FALSE	8.733510307279879	0.7976364660005886	4	3.1e-002	461.4634
euspeclibcmpd868	Spectrum	Train	AVWWVJUMXRXPNF-UHFFFAOYSA-N	C[N+](C)(CCOc1ccccc1)Cc1ccccc1	10	24h	2.61515064906099	TRUE	8	FALSE	1.554817179658348	-2.289343558950417	1	2.181	256.36268
euspeclibcmpd1252	Spectrum	Train	TZBJGXHYKVUXJN-UHFFFAOYSA-N	O=c1c(-c2ccc(O)cc2)coc2cc(O)cc(O)c12	10	24h	7.05019332161235	TRUE	257	FALSE	4.042186646472645	-0.3182952540100887	4	2.14	270.2369
euspeclibcmpd2426	Spectrum	Train	BKYWAYNSDFXIPL-LOSJGSFVSA-N	CC(=O)Oc1cc(OC(C)=O)c2c(c1)O[C@H](c1ccc(OC(C)=O)c(OC(C)=O)c1)[C@@H](OC(C)=O)C2	10	24h	-0.397351931689368	FALSE	391	FALSE	0.8183779018675331	0.0405994555091764	1	2.439	500.45145
euspeclibcmpd2110	Spectrum	Train	ASUSRJLYZAZXFH-UHFFFAOYSA-N	CC(=O)OC=C1CSC2C(NC(=O)CSc3ccncc3)C(=O)N2C1C(=O)O	10	24h	0.0966435912193847	FALSE	409	FALSE	1.3513296162770492	5.230754486985081	0	-0.581	423.46338
euspeclibcmpd1395	Spectrum	Train	WJHQHAFOOMOTBJ-LQZRZJIASA-N	COC(=O)C[C@H]1C(C)(C)[C@@H](O)C2CC3=C4C=C(OC)O[C@@H](c5ccoc5)[C@]4(C)CCC3[C@@]1(C)C2=O	10	24h	1.94328075944007	FALSE	365	FALSE	-1.2814339258031977	6.431469722762667	0	3.674	484.58124
euspeclibcmpd2068	Spectrum	Train	JBGKVNQFVAJOGC-UHFFFAOYSA-N	Cc1cc(O)c2c(O)c3c(O)cccc3cc2c1	10	24h	2.58267170682735	TRUE	4	FALSE	1.3341975314142225	-2.808330688414719	1	3.406	240.25398
euspeclibcmpd695	Spectrum	Train	ODKSFYDXXFIFQN-UHFFFAOYSA-N	N=C(N)NCCCC(N)C(=O)O	10	24h	-0.363211195173915	FALSE	276	FALSE	-1.0723708110729235	0.8913001131912899	3	-3.831	174.20096
euspeclibcmpd2457	Spectrum	Train	KCXVZYZYPLLWCC-UHFFFAOYSA-N	O=C(O)CN(CCN(CC(=O)O)CC(=O)O)CC(=O)O	10	24h	-0.0932062970583786	FALSE	167	FALSE	-1.8147008151652844	-1.7945480799130311	3	-7.685	292.24264
euspeclibcmpd1581	Spectrum	Train	HBUSSRFEMJUONI-WFZCBACDSA-N	C[C@]12C=CC(=O)CC1=CCC1C2CC[C@]2(C)C(=O)CCC12	10	24h	-0.0300858959779277	FALSE	56	FALSE	-6.888429857287076	4.173268167281592	2	3.129	284.39266
euspeclibcmpd1552	Spectrum	Train	IYGYMKDQCDOMRE-ZWKOTPCHSA-N	CN1CCc2cc3c(cc2[C@H]1C1OC(=O)c2c1ccc1c2OCO1)OCO3	10	24h	-0.0937540402093515	FALSE	280	TRUE	3.226992278149291	-0.3687694457495072	4	2.829	367.35207
euspeclibcmpd1569	Spectrum	Train	YPIDZFLQKNEKRA-UHFFFAOYSA-N	COc1cc(O)c(C)c(O)c1	10	24h	0.197613580199071	FALSE	283	FALSE	0.9020255192376918	-2.367721086126095	1	1.815	154.16319
euspeclibcmpd342	Spectrum	Train	IUWVALYLNVXWKX-UHFFFAOYSA-N	CCCCOC(=O)c1ccc(N)cc1	10	24h	0.379688832652656	FALSE	75	TRUE	-0.2681147621353625	-2.6667122672691908	1	2.267	193.2423
euspeclibcmpd378	Spectrum	Train	OPXLLQIJSORQAM-UHFFFAOYSA-N	COC(=O)N=c1[nH]c2ccc(C(=O)c3ccccc3)cc2[nH]1	10	24h	19.3198806515482	TRUE	137	FALSE	1.739081566686647	0.1750407639195544	1	2.784	295.29272
euspeclibcmpd2351	Spectrum	Train	YYFGRAGNYHYWEZ-UHFFFAOYSA-N	O=C(NCCCN1CCOCC1)c1ccc(Cl)cc1	10	24h	0.240160609677936	FALSE	369	FALSE	2.995779758027512	-0.1327673722114933	4	1.591	282.76586
euspeclibcmpd817	Spectrum	Train	LKJPYSCBVHEWIU-UHFFFAOYSA-N	CC(O)(CS(=O)(=O)c1ccc(F)cc1)C(=O)Nc1ccc(C#N)c(C(F)(F)F)c1	10	24h	-0.242261288299683	FALSE	78	FALSE	2.8494050043402366	-0.6868662047266948	4	2.926	430.37337
euspeclibcmpd1222	Spectrum	Train	MVHXUCZGVIIWIV-JORUCDAYSA-N	CC(=O)OCC(=O)[C@@]1(O)CCC2C3CC=C4CC(=O)C=C[C@]4(C)[C@@]3(Cl)[C@@H](Cl)C[C@@]21C	10	24h	-0.429813247199156	FALSE	400	FALSE	-9.149324739710885	8.437244293779868	2	2.815	455.37141
euspeclibcmpd1625	Spectrum	Train	CBTHKWVPSIGKMI-UHFFFAOYSA-N	COc1cc(OC)c2c(=O)c(OC)c(-c3ccccc3)oc2c1	10	24h	1.57505027052114	FALSE	285	FALSE	4.354144191657462	-1.1894089662888254	4	2.791	312.31664
euspeclibcmpd1083	Spectrum	Train	JYJTVFIEFKZWCJ-UHFFFAOYSA-N	CC1CCc2c(N3CCC(O)CC3)c(F)cc3c(=O)c(C(=O)O)cn1c23	10	24h	-0.148272637869966	FALSE	183	FALSE	5.987682703814297	1.8274799262936083	4	1.865	360.37944
euspeclibcmpd305	Spectrum	Train	LMJSLTNSBFUCMU-UHFFFAOYSA-N	NS(=O)(=O)c1cc2c(cc1Cl)NC(C(Cl)Cl)NS2(=O)=O	10	24h	-0.276186270327661	FALSE	112	FALSE	1.6511408924094322	0.209329652737147	1	1.046	380.65581
euspeclibcmpd421	Spectrum	Train	GBXSMTUPTTWBMN-UHFFFAOYSA-N	CCOC(=O)C(CCc1ccccc1)NC(C)C(=O)N1CCCC1C(=O)O	10	24h	0.165782326724505	FALSE	135	FALSE	-0.7229021031444691	2.390484828188624	0	-0.541	376.44672
euspeclibcmpd1118	Spectrum	Train	JBDGDEWWOUBZPM-UHFFFAOYSA-N	Nc1c(Br)cc(Br)cc1CNC1CCC(O)CC1	10	24h	-0.575451665930092	FALSE	108	FALSE	0.8968792052607097	0.055848105715238	1	2.739	378.10281
euspeclibcmpd574	Spectrum	Train	GWBPFRGXNGPPMF-UHFFFAOYSA-N	CC(=O)Nc1ccc(S(=O)(=O)Nc2ccc([N+](=O)[O-])cc2)cc1	10	24h	-0.693208372612129	FALSE	78	FALSE	1.5135864851986942	-3.4278813454274912	1	1.332	335.33511
euspeclibcmpd1534	Spectrum	Train	QANMHLXAZMSUEX-UHFFFAOYSA-N	c1coc(CN=c2[nH]cnc3[nH]cnc23)c1	10	24h	0.143648190650693	FALSE	41	FALSE	5.324343831930431	0.9081390807515186	4	0.216	215.21136
euspeclibcmpd247	Spectrum	Train	REQCZEXYDRLIBE-UHFFFAOYSA-N	CCN(CC)CCNC(=O)c1ccc(N)cc1	10	24h	-0.329576902609599	FALSE	54	TRUE	3.077248362878467	-0.6962511346688661	4	1.127	235.32534
euspeclibcmpd1642	Spectrum	Train	FNZSVEHJZREFPF-UHFFFAOYSA-N	CCCCCC(CC(=O)O)C(=O)O	10	24h	-0.141107658033751	FALSE	407	FALSE	-3.281580558888786	-1.124530470244521	3	1.928	188.22094
euspeclibcmpd2322	Spectrum	Train	HGWPFSBHDACWNL-UHFFFAOYSA-N	C[N+]1([O-])C2CCC1CC(OC(=O)C(CO)c1ccccc1)C2	10	24h	-0.247285408501149	FALSE	148	FALSE	-0.9074484929483668	0.7546629563418219	3	0.913	305.36882
euspeclibcmpd444	Spectrum	Train	XRCFXMGQEVUZFC-UHFFFAOYSA-N	COc1ccc(C2C(=O)c3ccccc3C2=O)cc1	10	24h	-0.0394361948666852	FALSE	219	FALSE	1.2959321013731773	-2.4100261324214003	1	2.803	252.26467
euspeclibcmpd61	Spectrum	Train	RNPLSXLZRGPQCU-DTZUAICNSA-N	CN(C)C1C(=O)C(C(N)=O)C(=O)[C@@]2(O)C(=O)C3C(=O)c4c(O)ccc(Cl)c4[C@@](C)(O)[C@H]3C[C@@H]12	10	24h	0.0407198184606977	FALSE	16	TRUE	1.89273573148478	2.4991162730475818	0	-0.343	478.87961
euspeclibcmpd102	Spectrum	Train	IZEKFCXSFNUWAM-UHFFFAOYSA-N	OCCN(CCO)c1nc(N2CCCCC2)c2nc(N(CCO)CCO)nc(N3CCCCC3)c2n1	10	24h	-0.596800273170482	FALSE	168	FALSE	1.0155072533776952	-0.5247463437450832	1	2.483	504.62559
euspeclibcmpd2103	Spectrum	Train	GOVWOKSKFSBNGD-UHFFFAOYSA-N	CCOc1cc(NC(C)=O)ccc1C(=O)OC	10	24h	0.254884841158857	FALSE	71	FALSE	1.4878795059219303	-1.0211350172464613	1	1.138	237.2518
euspeclibcmpd588	Spectrum	Train	UEJJHQNACJXSKW-UHFFFAOYSA-N	O=C1CCC(N2C(=O)c3ccccc3C2=O)C(=O)N1	10	24h	-0.192083395190904	FALSE	226	FALSE	0.0446388100913361	1.561505142740519	0	9.7e-002	258.2295
euspeclibcmpd2109	Spectrum	Train	RUDATBOHQWOJDD-ZLEVCPGMSA-N	C[C@H](CCC(=O)O)[C@H]1CCC2C3C(CC[C@@]21C)[C@@]1(C)CC[C@@H](O)C[C@H]1C[C@@H]3O	10	24h	-0.351508106929185	FALSE	245	FALSE	-6.367353007217398	4.116279426117481	2	4.014	392.572
euspeclibcmpd678	Spectrum	Train	PSIFNNKUMBGKDQ-UHFFFAOYSA-N	CCCCc1nc(Cl)c(CO)n1Cc1ccc(-c2ccccc2-c2nn[nH]n2)cc1	10	24h	-0.235237103362927	FALSE	134	FALSE	5.264307235967149	1.4118416201931807	4	4.681	422.91061
euspeclibcmpd2091	Spectrum	Train	OLXZPDWKRNYJJZ-GFCOJPQKSA-N	N=c1[nH]cnc2c1ncn2C1C[C@H](O)[C@@H](CO)O1	10	24h	-0.0836275763228317	FALSE	368	FALSE	4.417569783621921	7.952405205664473	5	-1.428	251.24191
euspeclibcmpd280	Spectrum	Train	NCEXYHBECQHGNR-UHFFFAOYSA-N	O=C(O)c1cc(N=Nc2ccc(S(=O)(=O)N=c3cccc[nH]3)cc2)ccc1O	10	24h	-0.613893568282377	FALSE	397	FALSE	3.9802848643412094	-0.1978128975584259	4	2.199	398.39256
euspeclibcmpd498	Spectrum	Train	KHPKQFYUPIUARC-UHFFFAOYSA-N	Cc1ccc(Nc2c(F)cccc2Cl)c(CC(=O)O)c1	10	24h	1.1670620674866	FALSE	104	TRUE	3.0515326439826493	-3.151431666269198	1	4.4	293.72062
euspeclibcmpd1213	Spectrum	Train	PWPJGUXAGUPAHP-UHFFFAOYSA-N	O=C(NC(=O)c1c(F)cccc1F)Nc1cc(Cl)c(OC(F)(F)C(F)C(F)(F)F)cc1Cl	10	24h	13.091911459823	TRUE	223	TRUE	2.9811121826792744	-0.6357730045547603	4	6.538	511.15024
euspeclibcmpd1796	Spectrum	Train	KSPIYJQBLVDRRI-UHFFFAOYSA-N	CCC(C)C(NC)C(=O)O	10	24h	-0.00697290138947338	FALSE	203	FALSE	-2.172484563362227	-1.060535270861142	3	-1.656	145.1995
euspeclibcmpd41	Spectrum	Train	RYYVLZVUVIJVGH-UHFFFAOYSA-N	Cn1c(=O)c2c(ncn2C)n(C)c1=O	10	24h	0.0171582653072312	FALSE	9	TRUE	3.972606611247575	1.2639941858858488	4	-0.1	194.19059
euspeclibcmpd1694	Spectrum	Train	OXGUCUVFOIWWQJ-IWSUUXMFSA-N	CC1O[C@@H](Oc2c(-c3ccc(O)c(O)c3)oc3cc(O)cc(O)c3c2=O)[C@H](O)[C@H](O)[C@H]1O	10	24h	-0.349671698891721	FALSE	190	FALSE	3.830932560523366	4.954505197951926	0	0.589	448.37689
euspeclibcmpd2198	Spectrum	Train	JQMQKOQOLPGBBE-XFEHHWMLSA-N	CC(C)CCCC(C)C1CCC2C3CC(=O)C4C[C@@H](O)CC[C@]4(C)C3CC[C@]12C	10	24h	-0.502362610474106	FALSE	376	FALSE	-7.260975482455501	4.334667701547385	2	6.414	402.65293
euspeclibcmpd603	Spectrum	Train	ORFOPKXBNMVMKC-UHFFFAOYSA-O	CC(C)(ON=C(C(=O)NC1C(=O)N2C(C(=O)O)=C(C[n+]3ccccc3)CSC12)c1csc(=N)[nH]1)C(=O)O	10	24h	-0.204842604724653	FALSE	106	FALSE	3.67821529771535	9.547544552189189	5	0.344	547.58401
euspeclibcmpd1027	Spectrum	Train	SFBODOKJTYAUCM-UHFFFAOYSA-N	CC(C)Oc1ccc2c(=O)c(-c3ccccc3)coc2c1	10	24h	0.0670378264915698	FALSE	255	FALSE	4.534448364264396	-0.3802254246430293	4	3.576	280.31784
euspeclibcmpd373	Spectrum	Train	HYYBABOKPJLUIN-UHFFFAOYSA-N	Cc1cccc(Nc2ccccc2C(=O)O)c1C	10	24h	2.68653799027146	TRUE	312	FALSE	1.9545007924643631	-3.3055970994124344	1	3.982	241.28509
euspeclibcmpd665	Spectrum	Train	SSOLNOMRVKKSON-UHFFFAOYSA-N	CC(C)N=C(N)N=C(N)Nc1ccc(Cl)cc1	10	24h	-0.770005366371771	FALSE	15	FALSE	1.2002819363501214	-1.3278041037681718	1	2.226	253.73124
euspeclibcmpd1136	Spectrum	Train	YODZTKMDCQEPHD-UHFFFAOYSA-N	OCCSCCO	10	24h	-0.193675249576517	FALSE	208	TRUE	-2.918428626617704	-1.642022084811354	3	-0.284	122.18599
euspeclibcmpd2249	Spectrum	Train	NDAUXUAQIAJITI-UHFFFAOYSA-N	CC(C)(C)NCC(O)c1ccc(O)c(CO)c1	10	24h	-0.119186902985985	FALSE	212	FALSE	1.491133747658799	-1.251215832965891	1	0.941	239.31074
euspeclibcmpd539	Spectrum	Train	SSKFWBSXNIWCBH-VCHYOVAHSA-N	C(=C/N1CCN(C(c2ccccc2)c2ccccc2)CC1)\Cc1ccccc1	10	24h	3.79109802361165	TRUE	352	FALSE	1.6786137488284347	-1.20543216139836	1	5.447	368.51392
euspeclibcmpd1346	Spectrum	Train	KSEBMYQBYZTDHS-UHFFFAOYSA-N	COc1cc(C=CC(=O)O)ccc1O	10	24h	-0.141538232352179	FALSE	301	FALSE	1.438946998422053	-1.3990883071633224	1	1.669	194.18399
euspeclibcmpd2345	Spectrum	Train	WBXPDJSOTKVWSJ-UHFFFAOYSA-N	N=c1[nH]c(=O)c2c(CCc3ccc(C(=O)NC(CCC(=O)O)C(=O)O)cc3)c[nH]c2[nH]1	10	24h	-0.108229252228182	FALSE	166	FALSE	4.914971637512506	4.808877016602986	0	1.144	427.41063
euspeclibcmpd1739	Spectrum	Train	UGNWTBMOAKPKBL-UHFFFAOYSA-N	O=C1C(Cl)=C(Cl)C(=O)C(Cl)=C1Cl	10	24h	25.8216342574509	TRUE	164	FALSE	-2.6987087316852385	-2.242225950273183	3	2.162	245.875
euspeclibcmpd894	Spectrum	Train	HUYWAWARQUIQLE-UHFFFAOYSA-N	CCC(NC(C)C)C(O)c1ccc(O)c(O)c1	10	24h	-0.845331109712679	FALSE	124	FALSE	0.5895274414763378	-1.5747905452933144	1	2	239.31074
euspeclibcmpd2365	Spectrum	Train	AQHHHDLHHXJYJD-AWEZNQCLSA-N	CC(C)NC[C@H](O)COc1cccc2ccccc12	10	24h	-0.966751748787445	FALSE	362	FALSE	1.66966912206786	-0.8773165049389826	1	2.54	259.34344
euspeclibcmpd544	Spectrum	Train	IDYZIJYBMGIQMJ-UHFFFAOYSA-N	CCn1cc(C(=O)O)c(=O)c2cc(F)c(N3CCNCC3)nc21	10	24h	-0.38248589880891	FALSE	191	FALSE	6.817998886500255	0.2714810092693474	4	-1.483	320.31888
euspeclibcmpd1243	Spectrum	Train	UOWZUVNAGUAEQC-UHFFFAOYSA-N	O=C(O)Cc1cc(I)c(Oc2ccc(O)c(I)c2)c(I)c1	10	24h	8.97623551619863	TRUE	76	FALSE	2.674994582665475	-2.708144042280883	1	4.547	621.93227
euspeclibcmpd1239	Spectrum	Train	HDOUGSFASVGDCS-UHFFFAOYSA-N	NCc1cccnc1	10	24h	-0.223651158682361	FALSE	224	FALSE	2.338341394588028	-2.932146427935812	1	-0.215	108.14112
euspeclibcmpd815	Spectrum	Train	CCTOEXCQYMSSED-VXYXHYNYSA-N	CC(=O)C1CCC2C3=CC=C4CC(=O)CC[C@@]4(C)C3CC[C@]12C	10	24h	1.45311043101862	FALSE	56	FALSE	-6.228405286364959	2.767631087576252	2	3.188	312.44582
euspeclibcmpd2125	Spectrum	Train	PPDWQLSRZNCMRA-HIBZCRSPSA-N	CC(=O)OCC(=O)[C@@]1(O)[C@H](C)CC2C3CC=C4CC(=O)C=C[C@]4(C)[C@@]3(F)[C@@H](O)C[C@@]21C	10	24h	-0.394915116795938	FALSE	400	FALSE	-8.159934089745374	8.069603509572428	2	1.666	434.49774
euspeclibcmpd2372	Spectrum	Train	FHGJSJFIQNQBCK-UHFFFAOYSA-N	COc1ccc(C(=O)CCC(=O)O)c2ccccc12	10	24h	-0.454944017266964	FALSE	417	TRUE	2.0250785754676137	-1.3678780660529388	1	2.307	258.26926
euspeclibcmpd1939	Spectrum	Train	NKXVWNGAQLHQBZ-UHFFFAOYSA-N	CCC1(O)C=C(OC2CC(N(C)C)C(O)C(C)O2)c2c(cc3c(O)c4c(O)ccc(O)c4c(O)c3c2O)C1C(=O)OC	10	24h	97.704724186214	TRUE	339	TRUE	0.9895128484847246	6.185629257589752	0	2.542	585.59899
euspeclibcmpd257	Spectrum	Train	IPEHBUMCGVEMRF-UHFFFAOYSA-N	NC(=O)c1cnccn1	10	24h	-0.417893375217916	FALSE	168	FALSE	1.888001476055639	-1.5629943934304342	1	-1.041	123.1127
euspeclibcmpd2201	Spectrum	Train	RJQXTJLFIWVMTO-UHFFFAOYSA-N	COc1cccc(OC)c1C(=O)NC1C(=O)N2C1SC(C)(C)C2C(=O)O	10	24h	0.364194209598061	FALSE	419	FALSE	1.383260171846451	3.660358351604249	0	1.056	380.41549
euspeclibcmpd836	Spectrum	Train	OGWKCGZFUXNPDA-CUGARIAGSA-N	CC[C@]1(O)CC2CN(CCc3c([nH]c4ccccc34)[C@@](C(=O)OC)(c3cc4c(cc3OC)N(C=O)[C@H]3[C@@](O)(C(=O)OC)[C@H](OC(C)=O)[C@]5(CC)C=CCN6CC[C@]43[C@@H]65)C2)C1	10	24h	27.5028937770303	TRUE	69	FALSE	7.292735065508372	12.733034107268915	5	3.972	824.95764
euspeclibcmpd1734	Spectrum	Train	ORDAZKGHSNRHTD-FIWHBWSRSA-N	COc1cc2c(cc1OC)C1C(=O)c3ccc4c(c3O[C@@H]1CO2)C=CC(C)(C)O4	10	24h	12.7421774142255	TRUE	304	FALSE	3.141101129614097	0.7668098219999416	4	3.567	394.41717
euspeclibcmpd1608	Spectrum	Train	RMVZECFNOTWEKD-UHFFFAOYSA-N	COc1c(CC(=O)c2cc3c(cc2O)OC(C)(C)C(O)C3)ccc2c1C=CC(C)(C)O2	10	24h	7.77455255138812	TRUE	290	FALSE	1.9793483672729304	1.0904386268983115	0	3.928	424.48621
euspeclibcmpd193	Spectrum	Train	LZCOQTDXKCNBEE-UHFFFAOYSA-N	C[N+]1(C)C2CC(OC(=O)C(CO)c3ccccc3)CC1C1OC12	10	24h	-0.175959500143333	FALSE	148	FALSE	-1.387595829813794	1.398089134498801	3	-0.531	318.38746
euspeclibcmpd740	Spectrum	Train	IAOZJIPTCAWIRG-UHFFFAOYSA-N	COC(=O)C(Cc1ccccc1)NC(=O)C(N)CC(=O)O	10	24h	-0.355220330209366	FALSE	6	FALSE	1.9699205304221288	1.9301906874718355	0	-2.455	294.30312
euspeclibcmpd1039	Spectrum	Train	QHGUCRYDKWKLMG-UHFFFAOYSA-N	NCC(O)c1ccc(O)cc1	10	24h	-0.0826130296549928	FALSE	25	FALSE	0.2145366003192125	-2.1454941559358427	1	0.183	153.17844
euspeclibcmpd823	Spectrum	Train	UDWYQEMSGZBOBQ-IFLJZSRMSA-N	CN1CC(C(=O)N[C@]2(C)O[C@@]3(O)C4CCCN4C(=O)C(Cc4ccccc4)N3C2=O)=CC2c3cccc4[nH]cc(c34)CC21	10	24h	112.534691344885	TRUE	157	TRUE	6.125021386698165	11.31109269125368	5	3.16	581.66149
euspeclibcmpd2009	Spectrum	Train	IJRRZSHVLKYPPU-UHFFFAOYSA-N	CC(C)=C1CNC(C(=O)O)C1CC(=O)O	10	24h	0.265139779007568	FALSE	203	FALSE	-1.9521903176783928	-0.0337413485196915	3	-2.306	213.2304
euspeclibcmpd1782	Spectrum	Train	BZKORUNDAHVLAO-UHFFFAOYSA-N	COc1ccc2oc(-c3ccccc3)c(OC)c(=O)c2c1	10	24h	1.27709853565653	FALSE	285	FALSE	5.062611676618057	-1.2999079708660273	4	2.808	282.29066
euspeclibcmpd1617	Spectrum	Train	PFRGXCVKLLPLIP-UHFFFAOYSA-N	C=CCSSCC=C	10	24h	-0.329308842696404	FALSE	292	TRUE	-2.352979941829089	-2.2157444475363635	3	2.619	146.2736
euspeclibcmpd297	Spectrum	Train	JIVZKJJQOZQXQB-UHFFFAOYSA-N	c1ccc(CC2=NCCN2)cc1	10	24h	0.250918807853248	FALSE	70	FALSE	1.174603802952546	-2.1193907185750875	1	1.151	160.21568
euspeclibcmpd1493	Spectrum	Train	IOUVKUPGCMBWBT-QNDFHXLGSA-N	O=C(CCc1ccc(O)cc1)c1c(O)cc(O)cc1O[C@@H]1O[C@H](CO)[C@@H](O)[C@H](O)[C@H]1O	10	24h	-0.342851563125959	FALSE	242	FALSE	1.1442483732562545	5.193695335614407	0	0.827	436.40925
euspeclibcmpd2362	Spectrum	Train	UCHDWCPVSPXUMX-TZIWLTJVSA-N	CC(C)(O)c1ccccc1CC[C@@H](SCC1(CC(=O)O)CC1)c1cccc(/C=C/c2ccc3ccc(Cl)cc3n2)c1	10	24h	8.3172021986048	TRUE	342	FALSE	3.4772746429112478	1.7881794838562386	4	8.284	586.18323
euspeclibcmpd838	Spectrum	Train	PHWBOXQYWZNQIN-UHFFFAOYSA-N	Clc1ccccc1CN1CCc2sccc2C1	10	24h	0.704487841491655	FALSE	118	FALSE	4.463806358712259	-1.470257095131585	4	3.893	263.78566
euspeclibcmpd1221	Spectrum	Train	IQADUMSPOQKAAO-UHFFFAOYSA-N	CCN(CC)CCOCCOC(=O)C(CC)(CC)c1ccccc1	10	24h	-0.566279622002622	FALSE	81	FALSE	0.2671816250433591	-0.3485628517193735	1	4.217	335.48092
euspeclibcmpd1374	Spectrum	Train	APGBLEASYXGLCD-UKMRSNOCSA-N	C[C@@H]1O[C@@H](O[C@H]2CC[C@]3(C=O)C4CC[C@]5(C)C(c6coc(O)c6)CC[C@]5(O)C4CC[C@]3(O)C2)[C@H](O)[C@H](O)[C@H]1O	10	24h	7.47812691152045	TRUE	23	FALSE	-2.855490918995476	10.57870042580946	2	0.948	550.63778
euspeclibcmpd1679	Spectrum	Train	HVQAJTFOCKOKIN-UHFFFAOYSA-N	O=c1c(O)c(-c2ccccc2)oc2ccccc12	10	24h	1.29768037410303	FALSE	425	FALSE	4.584360231542694	-2.052305058908128	4	2.598	238.2381
euspeclibcmpd1034	Spectrum	Train	PTHLEKANMPKYDB-UHFFFAOYSA-N	CCC(=O)c1c(O)cc(O)cc1O	10	24h	0.366339758060497	FALSE	194	TRUE	-0.2147578781934573	-1.317029964420445	1	1.51	182.1733
euspeclibcmpd919	Spectrum	Train	QYHFILLIFQOIIA-UHFFFAOYSA-N	NC(=O)C1CCCN1C(=O)C(Cc1c[nH]cn1)NC(O)c1ccc(O)[nH]1	10	24h	0.144979924466002	FALSE	228	FALSE	5.441367227982633	7.923762759510639	5	-0.914	362.38367
euspeclibcmpd922	Spectrum	Train	PZMVOUYYNKPMSI-UHFFFAOYSA-N	CNCC(=O)c1ccc(O)c(O)c1	10	24h	-1.15553430531071	FALSE	25	FALSE	1.7269873279829202	-2.054753118976484	1	0.556	181.18854
euspeclibcmpd226	Spectrum	Train	XQYZDYMELSJDRZ-UHFFFAOYSA-N	COc1ccc(Cc2nccc3cc(OC)c(OC)cc23)cc1OC	10	24h	0.774084459793529	FALSE	200	FALSE	4.596581677201285	-1.7802661520292955	4	3.503	339.38503
euspeclibcmpd265	Spectrum	Train	SKZKKFZAGNVIMN-UHFFFAOYSA-N	NC(=O)c1ccccc1O	10	24h	-0.320142115001062	FALSE	47	FALSE	0.629586931512048	-1.982372870279681	1	0.59	137.13597
euspeclibcmpd1044	Spectrum	Train	CJDRUOGAGYHKKD-FYGXBCQKSA-N	CC[C@H]1C2CC3[C@@H]4N(C)c5ccccc5[C@]45C[C@@H](C2C5O)N3[C@@H]1O	10	24h	-0.296424539828852	FALSE	72	FALSE	1.24574646908483	2.953168174518351	0	1.932	326.43264
euspeclibcmpd76	Spectrum	Train	IWDCLRJOBJJRNH-UHFFFAOYSA-N	Cc1ccc(O)cc1	10	24h	-0.158785325069078	FALSE	188	FALSE	0.0156749479536865	-3.0437200858190803	1	2.074	108.13782
euspeclibcmpd856	Spectrum	Train	VYGQUTWHTHXGQB-FFHKNEKCSA-N	CCCCCCCCCCCCCCCC(=O)OC/C=C(C)/C=C/C=C(C)/C=C/C1=C(C)CCCC1(C)C	10	24h	0.0198897094495572	FALSE	58	FALSE	-6.709991201508801	2.129638053215478	2	12.293	524.86039
euspeclibcmpd1073	Spectrum	Train	FFKUDWZICMJVPA-UHFFFAOYSA-N	O=C(O)c1ccccc1OP(=O)(O)O	10	24h	-0.578717222276014	FALSE	5	FALSE	0.8889477141983364	-2.139283810829621	1	0.963	218.10064
euspeclibcmpd971	Spectrum	Train	UXIGWFXRQKWHHA-UHFFFAOYSA-N	CNC(=O)c1c(I)c(NC(C)=O)c(I)c(C(=O)O)c1I	10	24h	-0.735134387316207	FALSE	160	FALSE	0.7886489794614076	-0.195931961897436	1	1.522	613.91357
euspeclibcmpd1716	Spectrum	Train	OPUFDNZTKHPZHM-UHFFFAOYSA-N	C=C(C)c1cc2cc(C(C)=O)c(O)cc2o1	10	24h	10.099826306083	TRUE	120	FALSE	3.2386662919602958	-0.8992720664132383	4	2.921	216.23258
euspeclibcmpd1375	Spectrum	Train	YLYYMILPFJXTBB-SDFDQKQISA-N	COc1ccc2c(c1O)[C@@]13CCN(C)[C@@H](C2)C1=CC(OC)C(=O)C3	10	24h	-0.171571857697894	FALSE	111	FALSE	3.700932845408653	2.875309165068707	0	1.583	329.39021
euspeclibcmpd2076	Spectrum	Train	XUKUURHRXDUEBC-KAYWLYCHSA-N	CC(C)c1c(C(=O)Nc2ccccc2)c(-c2ccccc2)c(-c2ccc(F)cc2)n1CC[C@@H](O)C[C@@H](O)CC(=O)O	10	24h	0.0135275255199295	FALSE	342	FALSE	4.506235489791825	1.1380850405897862	4	5.555	558.6398
euspeclibcmpd2334	Spectrum	Train	DYYIUCVAQGRACE-KGSXXDOSSA-N	CO[C@@H]1[C@@H](OC(N)=O)[C@@H](O)[C@H](Oc2ccc3c(=O)c(NC(=O)c4ccc(O)c(CC=C(C)C)c4)c(O)oc3c2C)OC1(C)C	10	24h	-0.255484089406696	FALSE	261	FALSE	7.1587649764722805	5.921082915739945	5	3.916	612.62434
euspeclibcmpd2242	Spectrum	Train	ITGPEIOMPWTSAR-UMGWKCFFSA-N	CC[C@@]1(C2O[C@@H](C3O[C@@](O)(CC)[C@H](C)C[C@@H]3C)C[C@@H]2C)CC[C@H]([C@]2(C)CCC3(C[C@H](O)[C@@H](C)[C@@H]([C@H](C)[C@@H](OC)[C@@H](C)C(=O)O)O3)O2)O1	10	24h	6.16687648353413	TRUE	396	TRUE	-4.403297969700683	8.804698173807543	2	4.637	668.89806
euspeclibcmpd807	Spectrum	Train	FBOUYBDGKBSUES-VXKWHMMOSA-N	O=C(O[C@H]1CN2CCC1CC2)N1CCc2ccccc2[C@@H]1c1ccccc1	10	24h	-0.131272329343986	FALSE	153	TRUE	1.201764384496922	1.032924039751108	0	4.029	362.46474
euspeclibcmpd953	Spectrum	Train	VWLHWLSRQJQWRG-UHFFFAOYSA-O	CC[N+](C)(C)c1cccc(O)c1	10	24h	0.118631072509081	FALSE	4	FALSE	-0.2903327775067278	-2.641493888925901	1	0.648	166.24014
euspeclibcmpd997	Spectrum	Train	SSQPWTVBQMWLSZ-AAQCHOMXSA-N	CC/C=C\C/C=C\C/C=C\C/C=C\C/C=C\CCCC(=O)OCC	10	24h	0.695613721725571	FALSE	187	TRUE	-4.531278089745929	-0.4794978874131379	3	6.569	330.50415
euspeclibcmpd2190	Spectrum	Train	ZAHQBPYQBHTECE-UHFFFAOYSA-N	Cc1c[nH]c(=NC(=O)C2C(=O)c3ccccc3S(=O)(=O)N2C)s1	10	24h	-0.367315212593057	FALSE	96	FALSE	2.83975553252901	1.5637474092756445	4	0.762	351.40072
euspeclibcmpd713	Spectrum	Train	YMDXSGBNCBQYGC-UHFFFAOYSA-N	CCOC(=O)C1=C(COCCN)N=C(C)C(C(=O)OC)C1c1ccccc1Cl	10	24h	22.5521286833797	TRUE	102	FALSE	0.5509658187209698	1.7323667108418794	0	1.631	408.87589
euspeclibcmpd1688	Spectrum	Train	JUVIOZPCNVVQFO-KDWTUPFUSA-N	C=C(C)[C@H]1Cc2c(ccc3c2O[C@@H]2COc4cc(OC)c(OC)cc4C2C3=O)O1	10	24h	63.1485911534784	TRUE	304	TRUE	2.7719873126114942	1.195662063588002	4	3.93	394.41717
euspeclibcmpd784	Spectrum	Train	INJOMKTZOLKMBF-UHFFFAOYSA-N	N=C(N)NC(=O)Cc1c(Cl)cccc1Cl	10	24h	1.93808348290554	FALSE	3	FALSE	1.9467107465995128	-1.4990400086567428	1	2.03	246.09326
euspeclibcmpd325	Spectrum	Train	WHTVZRBIWZFKQO-UHFFFAOYSA-N	CCN(CC)CCCC(C)N=c1cc[nH]c2cc(Cl)ccc12	10	24h	-0.156705362182481	FALSE	136	FALSE	5.380941316474484	1.982614278318368	4	3.994	319.87214
euspeclibcmpd1634	Spectrum	Train	UIUKQADPLSFRBN-HXYBGVPKSA-N	CC1(C)C(=O)C2O[C@@H]2[C@@]2(C)C1C[C@@H](O)[C@]1(C)C2CC[C@@]2(C)[C@H](c3ccoc3)OC(=O)C3OC321	10	24h	0.977218419346237	FALSE	331	FALSE	-0.6316164974576728	5.851912047447781	0	2.14	456.52807
euspeclibcmpd385	Spectrum	Train	WRJPSSPFHGNBMG-UHFFFAOYSA-N	CC(=O)OC1CN2CCC1CC2	10	24h	-0.0983044916166278	FALSE	153	FALSE	-2.353021776650776	0.3280069725585635	3	0.557	169.2209
euspeclibcmpd277	Spectrum	Train	VACCAVUAMIDAGB-UHFFFAOYSA-N	Cc1n[nH]c(=NS(=O)(=O)c2ccc(N)cc2)s1	10	24h	-0.640270132069607	FALSE	62	FALSE	2.694162735184265	-1.2290767497485136	1	0.434	270.3313
euspeclibcmpd1463	Spectrum	Train	FWKQNCXZGNBPFD-UHFFFAOYSA-N	Cc1ccc(C(C)C)cc2c(C)ccc1-2	10	24h	-0.455456413284914	FALSE	367	FALSE	0.0908518158578505	-2.796436086792692	1	4.905	198.30341
euspeclibcmpd885	Spectrum	Train	DUGOZIWVEXMGBE-UHFFFAOYSA-N	COC(=O)C(c1ccccc1)C1CCCCN1	10	24h	-0.181305170993174	FALSE	148	FALSE	0.6300285387772242	-0.4771188761064656	1	2.18	233.30616
euspeclibcmpd702	Spectrum	Train	XJGVXQDUIWGIRW-UHFFFAOYSA-N	CN1CCN(C2=Nc3ccccc3Oc3ccc(Cl)cc32)CC1	10	24h	0.0816149485881929	FALSE	176	FALSE	3.0199970648453176	-1.4774721778843958	1	3.433	327.80802
euspeclibcmpd1438	Spectrum	Train	NDTYTMIUWGWIMO-UHFFFAOYSA-N	C=C(C)C1CC=C(CO)CC1	10	24h	-0.369738196374419	FALSE	232	FALSE	-4.945049227313867	1.0064213039540064	3	2.411	152.23343
euspeclibcmpd2173	Spectrum	Train	AJNMXMZCRHTBEH-UHFFFAOYSA-N	Cc1[nH]c2ccccc2c1CN(C)C	10	24h	-0.240142821444011	FALSE	351	FALSE	4.859617938388963	0.8247118005890027	4	2.342	188.26884
euspeclibcmpd1984	Spectrum	Train	DXDRHHKMWQZJHT-UHFFFAOYSA-N	O=C(C=Cc1ccc(O)cc1)c1ccc(O)cc1O	10	24h	13.1454019114489	TRUE	345	TRUE	0.4384294334024578	-1.5224821533533934	1	2.975	256.25338
euspeclibcmpd547	Spectrum	Train	HNJJXZKZRAWDPF-UHFFFAOYSA-N	CN(C)CCN(Cc1cccs1)c1ccccn1	10	24h	-0.889224361835453	FALSE	67	FALSE	4.675773257412924	-0.4727329926016956	4	2.842	261.38576
euspeclibcmpd1042	Spectrum	Train	FDDDEECHVMSUSB-UHFFFAOYSA-N	Nc1ccc(S(N)(=O)=O)cc1	10	24h	-0.418420022295111	FALSE	196	TRUE	0.941313273897882	-2.784726970625034	1	-0.212	172.20492
euspeclibcmpd1954	Spectrum	Train	YXIWHUQXZSMYRE-UHFFFAOYSA-N	S=c1[nH]c2ccccc2s1	10	24h	-0.454944017266963	FALSE	217	FALSE	2.9024967190464324	-0.3557526970661275	4	3.269	167.2513
euspeclibcmpd2324	Spectrum	Train	HBMCQTHGYMTCOF-UHFFFAOYSA-N	CC(=O)Oc1ccc(O)cc1	10	24h	5.58618683219909	TRUE	114	FALSE	-0.28477745164552	-1.851335953307506	1	1.355	152.14732
euspeclibcmpd1057	Spectrum	Train	PTVWPYVOOKLBCG-UHFFFAOYSA-N	OCC(O)CN1CCN(c2ccccc2)CC1	10	24h	-0.559712991263879	FALSE	109	FALSE	0.6696642083412364	0.0789567942364929	1	0.899	236.3101
euspeclibcmpd2344	Spectrum	Train	YRZQHIVOIFJEEE-UHFFFAOYSA-N	N=c1[nH]cnc(=Nc2ccc(Cl)cc2)[nH]1	10	24h	0.163509918738461	FALSE	221	FALSE	3.3669240786716337	-0.5014297912994136	4	2.081	221.64632
euspeclibcmpd715	Spectrum	Train	WKEMJKQOLOHJLZ-UHFFFAOYSA-N	CN(C)CCc1c[nH]c2ccc(CS(=O)(=O)N3CCCC3)cc12	10	24h	-0.35225397939474	FALSE	133	TRUE	4.911397300935882	4.238894471499669	0	2.103	335.46429
euspeclibcmpd900	Spectrum	Train	XPZQPVYGEOEOKS-UHFFFAOYSA-N	CN=C(C[N+](=O)[O-])NCCSCc1csc(CN(C)C)n1	10	24h	-0.00145228168514428	FALSE	85	FALSE	4.169515200640444	-0.3002899184106891	4	0.746	331.45743
euspeclibcmpd898	Spectrum	Train	ICFJFFQQTFMIBG-UHFFFAOYSA-N	N=C(N)N=C(N)NCCc1ccccc1	10	24h	4.79225614652671	TRUE	143	FALSE	1.336638740623296	-0.92529605687191	1	0.957	205.2596
euspeclibcmpd456	Spectrum	Train	LDBTVAXGKYIFHO-UHFFFAOYSA-N	COc1ccc(Cc2c[nH]c(=N)[nH]c2=N)cc1OC	10	24h	-0.0910564437090118	FALSE	66	FALSE	3.552330702770922	0.7165362332151655	4	0.999	260.29173
euspeclibcmpd1050	Spectrum	Train	MXYUKLILVYORSK-UHFFFAOYSA-N	CN1C(CC(=O)c2ccccc2)CCCC1CC(O)c1ccccc1	10	24h	-0.349225567239012	FALSE	35	FALSE	1.030162384894878	-0.708074196463118	1	3.933	337.45528
euspeclibcmpd1102	Spectrum	Train	MROJXXOCABQVEF-UHFFFAOYSA-N	CC(=O)Nc1ccc(CC(=O)O)cc1	10	24h	-0.255073407377853	FALSE	201	FALSE	1.0395650753303824	-2.13705144799151	1	0.614	193.19924
euspeclibcmpd1012	Spectrum	Train	PCSWXVJAIHCTMO-UHFFFAOYSA-N	Cc1cc(=N)c2ccccc2n1CCCCCCCCCCn1c(C)cc(=N)c2ccccc21	10	24h	10.0140609891186	TRUE	168	FALSE	3.249194009891619	-1.8126320882015663	1	7.468	454.64952
euspeclibcmpd2177	Spectrum	Train	VQHSOMBJVWLPSR-WELRSGGNSA-N	OC[C@H](O)[C@@H](O)[C@H](O[C@@H]1O[C@H](CO)[C@@H](O)[C@H](O)[C@H]1O)[C@H](O)CO	10	24h	-0.452365429355789	FALSE	402	FALSE	-4.263380005857464	3.7945037942444495	2	-4.688	344.31235
euspeclibcmpd536	Spectrum	Train	OTGJPAOGHQFBMI-UHFFFAOYSA-N	CN1C(C(=O)N=c2cccc[nH]2)C(=O)c2sccc2S1(=O)=O	10	24h	-0.403917706257021	FALSE	96	FALSE	4.173515498982194	1.505773738410166	4	8.1e-002	337.37414
euspeclibcmpd1535	Spectrum	Train	MGXOUCDIFDIFHT-XVSDZCNTSA-N	CC1CCC2[C@@]3(C)C=CC(=O)C(C)(C)C3CC3OC(=O)C(=O)C1[C@]32C	10	24h	9.37851151903462	TRUE	344	FALSE	-4.544535368987209	3.2304750773007727	2	3.466	344.44461
euspeclibcmpd1750	Spectrum	Train	SKVPTPMWXJSBTF-UHFFFAOYSA-N	Cc1c(O)c(=O)n(-c2ccccc2)n1C	10	24h	-0.189709046119128	FALSE	321	FALSE	2.988697946744284	-1.0932193727618371	4	0.68	204.22518
euspeclibcmpd2098	Spectrum	Train	GUHXVSRRBMHSSC-UHFFFAOYSA-N	COc1cccc(-c2cc(=O)c3ccc(OC)cc3o2)c1	10	24h	1.56251642662897	FALSE	316	FALSE	5.837033367077639	-1.841142357677369	4	3.103	282.29066
euspeclibcmpd2368	Spectrum	Train	HJBWJAPEBGSQPR-GQCTYLIASA-N	COc1ccc(/C=C/C(=O)O)cc1OC	10	24h	-0.474889311324631	FALSE	301	FALSE	0.9352295174795736	-1.7727293903422927	1	1.894	208.21058
euspeclibcmpd821	Spectrum	Train	KDZAIKFHBUSULQ-UHFFFAOYSA-N	N#Cc1[nH]n(-c2c(Cl)cc(C(F)(F)F)cc2Cl)c(=N)c1[S+]([O-])C(F)(F)F	10	24h	-0.322673850435288	FALSE	78	FALSE	3.473675085916849	-0.1935036684456304	4	4.521	437.14777
euspeclibcmpd1546	Spectrum	Train	WMBWREPUVVBILR-WIYYLYMNSA-N	O=C(O[C@@H]1Cc2c(O)cc(O)cc2O[C@@H]1c1cc(O)c(O)c(O)c1)c1cc(O)c(O)c(O)c1	10	24h	1.25313296882734	FALSE	325	FALSE	2.3774045988134054	0.4949609994612056	4	3.097	458.37171
euspeclibcmpd1310	Spectrum	Train	OYSKUZDIHNKWLV-QOSFSYMVSA-N	CCCCCCCCCCCCCCCC(=O)O[C@@H]1[C@@H](O)[C@@H](O)[C@H]([C@H](NC(=O)C2C[C@@H](CCC)CN2C)[C@H](C)Cl)O[C@@H]1SC	10	24h	0.088616028180313	FALSE	17	FALSE	-1.5043082886778494	9.072021660592029	2	8.253	663.39182
euspeclibcmpd2152	Spectrum	Train	UHDGCWIWMRVCDJ-ZRTZXPPTSA-N	N=c1ccn(C2O[C@H](CO)[C@@H](O)[C@H]2O)c(=O)[nH]1	10	24h	-0.284845847755949	FALSE	379	TRUE	2.892087676331312	6.846690593222801	0	-2.396	243.21662
euspeclibcmpd59	Spectrum	Train	ZPEIMTDSQAKGNT-UHFFFAOYSA-N	CN(C)CCCN1c2ccccc2Sc2ccc(Cl)cc21	10	24h	0.609490695716698	FALSE	57	FALSE	2.207058689281338	-2.379609953403864	1	4.739	318.86415
euspeclibcmpd1976	Spectrum	Train	XUXBOSSCMLZGTA-UHFFFAOYSA-N	COc1ccc(C(=O)CC(=O)O)c2c1C=CC(C)(C)O2	10	24h	-0.440926039391367	FALSE	290	FALSE	1.6858373135610387	-0.430296203958375	1	2.151	276.28453
euspeclibcmpd1671	Spectrum	Train	RFDAIACWWDREDC-FLUXYBASSA-N	C[C@H](CCC(=O)NCC(=O)O)[C@H]1CCC2C3C(C[C@H](O)[C@@]21C)[C@@]1(C)CC[C@@H](O)CC1C[C@H]3O	10	24h	-0.257179303951792	FALSE	245	FALSE	-6.197550119358037	5.893649540147509	2	1.972	465.62271
euspeclibcmpd2356	Spectrum	Train	QUCZMUVAQHIOID-UHFFFAOYSA-N	COc1cc(C)c(C(=O)O)c(O)c1	10	24h	-0.209501134975264	FALSE	346	FALSE	1.9572824126400432	-2.5705929580517326	1	1.687	182.1733
euspeclibcmpd2268	Spectrum	Train	PPDWQLSRZNCMRA-DKNQJTFPSA-N	CC(=O)OCC(=O)[C@@]1(O)[C@@H](C)CC2C3CC=C4CC(=O)C=C[C@]4(C)[C@@]3(F)[C@@H](O)C[C@@]21C	10	24h	0.23871137381496	FALSE	400	TRUE	-8.159934089745374	8.069603509572428	2	1.666	434.49774
euspeclibcmpd29	Spectrum	Train	LMEKQMALGUDUQG-UHFFFAOYSA-N	Cn1cnc([N+](=O)[O-])c1Sc1ncnc2[nH]cnc12	10	24h	2.85939489125732	TRUE	234	FALSE	4.944501807811204	1.3282594561944987	4	1.074	277.26257
euspeclibcmpd575	Spectrum	Train	RAOCRURYZCVHMG-UHFFFAOYSA-N	CCCOc1ccc2[nH]c(=NC(=O)OC)[nH]c2c1	10	24h	5.08780368110603	TRUE	137	FALSE	1.45116035893585	1.8662289787060533	0	2.236	249.2658
euspeclibcmpd1490	Spectrum	Train	KIDHWZJUCRJVML-UHFFFAOYSA-N	NCCCCN	10	24h	1.10111748212459	FALSE	272	FALSE	-1.9451788160626475	-2.544440179323778	3	-0.835	88.15148
euspeclibcmpd750	Spectrum	Train	FPCCSQOGAWCVBH-UHFFFAOYSA-N	O=C(c1ccc(F)cc1)C1CCN(CCn2c(=O)[nH]c3ccccc3c2=O)CC1	10	24h	0.369116583789812	FALSE	26	FALSE	8.049465933993233	1.878855058243523	4	2.991	395.42678
euspeclibcmpd1661	Spectrum	Train	FPXDNBHTIDDFFN-UHFFFAOYSA-N	NC(C(=O)C(O)C(O)CO)C(O)O	10	24h	-0.408944249728356	FALSE	300	TRUE	-1.9218674173837105	0.785997028152763	3	-3.396	195.17052
euspeclibcmpd1126	Spectrum	Train	UUINNXPPLPDRQX-UHFFFAOYSA-N	CN(C)c1cnccn1	10	24h	0.449662708215032	FALSE	168	FALSE	1.102158019639311	-1.7711007062460165	1	0.23	123.15576
euspeclibcmpd1685	Spectrum	Train	KZNIFHPLKGYRTM-UHFFFAOYSA-N	O=c1cc(-c2ccc(O)cc2)oc2cc(O)cc(O)c12	10	24h	-0.332487516029018	FALSE	271	FALSE	4.6167767377216125	-1.1323030429909722	4	2.41	270.2369
euspeclibcmpd38	Spectrum	Train	KHOITXIGCFIULA-UHFFFAOYSA-N	CC(=O)Oc1ccc(C(c2ccc(OC(C)=O)cc2)c2ccccn2)cc1	10	24h	0.0226977176646944	FALSE	399	FALSE	2.7150411550370626	-0.9716435321736012	1	3.691	361.39056
euspeclibcmpd623	Spectrum	Train	LQCLVBQBTUVCEQ-VZMCFPGJSA-N	CO[C@H]1C[C@H](O[C@@H]2C(C)C(=O)O[C@H](C)[C@H](C)[C@H](OC(C)=O)C(C)C(=O)[C@@]3(CO3)C[C@H](C)[C@H](OC3O[C@H](C)C[C@H](N(C)C)[C@H]3OC(C)=O)[C@H]2C)O[C@@H](C)[C@@H]1OC(C)=O	10	24h	-0.159214296177143	FALSE	406	FALSE	-2.925253499218783	9.577079335803662	2	3.039	813.96838
euspeclibcmpd118	Spectrum	Train	DNXHEGUUPJUMQT-GUZDXLFXSA-N	C[C@]12CCC3c4ccc(O)cc4CCC3C1CCC2=O	10	24h	-0.384270812602131	FALSE	28	FALSE	-2.618380622538212	2.535421184930824	3	3.938	270.36608
euspeclibcmpd35	Spectrum	Train	NDTSRXAMMQDVSW-UHFFFAOYSA-N	NS(=O)(=O)c1cc2c(cc1Cl)N=C(CSCc1ccccc1)NS2(=O)=O	10	24h	-0.327362552173529	FALSE	112	FALSE	3.178122946179833	-0.5142647452381249	4	1.966	431.93735
euspeclibcmpd597	Spectrum	Train	RUVINXPYWBROJD-ONEGZZNKSA-N	C/C=C/c1ccc(OC)cc1	10	24h	-0.343604958060199	FALSE	335	FALSE	0.0722245697710052	-1.900025600474267	1	2.767	148.20168
euspeclibcmpd1450	Spectrum	Train	RAJWOBJTTGJROA-LWTCHCTNSA-N	C[C@]12CCC3C(CC[C@H]4CC(=O)CC[C@]34C)C1CCC2=O	10	24h	-0.253200839779761	FALSE	265	TRUE	-6.655134129879123	2.5044356810659325	2	3.402	288.42442
euspeclibcmpd511	Spectrum	Train	OMPJBNCRMGITSC-UHFFFAOYSA-N	O=C(OOC(=O)c1ccccc1)c1ccccc1	10	24h	-0.313877998744985	FALSE	421	FALSE	-0.0358937704803644	-2.9685672186658723	1	2.793	242.2268
euspeclibcmpd1544	Spectrum	Train	MRMHZWKIOFZZID-AUXGQDCESA-N	CC(=O)O[C@H]1C[C@@H](OC(C)=O)C(C)(C)C2C[C@@H](O)[C@]3(C)C(CC[C@@]4(C)[C@H](c5ccoc5)OC(=O)C5O[C@]543)[C@]21C	10	24h	0.389644341543052	FALSE	331	FALSE	-0.7807509601251994	5.166724246393144	0	2.425	544.63319
euspeclibcmpd1502	Spectrum	Train	ATHGHQPFGPMSJY-UHFFFAOYSA-N	NCCCCNCCCN	10	24h	-0.201713504748394	FALSE	272	TRUE	-1.5536948190462412	-2.259995225706961	3	-1.169	145.24586
euspeclibcmpd891	Spectrum	Train	LWOJLHGUZZEVRZ-VPFCKQHCSA-N	CC(C)/N=c1\cc2n(-c3ccc(Cl)cc3)c3ccccc3[nH]c-2cc1=Nc1ccc(Cl)cc1	10	24h	7.89200085649878	TRUE	217	FALSE	7.442695138808785	1.6949016107116897	4	7.137	473.39638
euspeclibcmpd824	Spectrum	Train	CUCMIJQKFCWAPD-UHFFFAOYSA-N	Oc1cn2c(n1)Nc1ccc(Cl)c(Cl)c1C2	10	24h	-0.78410294990503	FALSE	386	FALSE	4.810445808969838	-1.5321651592404135	4	3.394	256.08808
euspeclibcmpd370	Spectrum	Train	LPEPZBJOKDYZAD-UHFFFAOYSA-N	O=C(O)c1ccccc1Nc1cccc(C(F)(F)F)c1	10	24h	2.93612989597651	TRUE	312	FALSE	2.5912363400678213	-3.660566341283944	1	3.952	281.2299
euspeclibcmpd943	Spectrum	Train	QWGDMFLQWFTERH-UHFFFAOYSA-N	Clc1ccc2c(c1)C(N1CCNCC1)=Nc1ccccc1O2	10	24h	0.368697935970668	FALSE	176	TRUE	2.142191407843385	-1.7924755774270635	1	2.897	313.78143
euspeclibcmpd1769	Spectrum	Train	PEMIXOORXAHUSL-UHFFFAOYSA-N	COc1cc2oc3cc(OC)c(OC)c(C=CC(C)C)c3c(=O)c2c(O)c1CC=C(C)C	10	24h	-0.340268560323622	FALSE	332	FALSE	4.718208435788678	0.934954102850562	4	6.191	438.51279
euspeclibcmpd2333	Spectrum	Train	FPPNZSSZRUTDAP-UHFFFAOYSA-N	CC1(C)SC2C(NC(=O)C(C(=O)O)c3ccccc3)C(=O)N2C1C(=O)O	10	24h	0.114162170014758	FALSE	363	FALSE	0.8926990801972075	3.6962646773044097	0	0.73	378.39962
euspeclibcmpd1338	Spectrum	Train	FAMPSKZZVDUYOS-VHAXJKOXSA-N	C/C1=C/CC(C)(C)/C=C/C/C(C)=C/CC1	10	24h	0.112266332383195	FALSE	266	FALSE	-4.97016496331075	0.5940845673706905	3	5.035	204.35106
euspeclibcmpd304	Spectrum	Train	FNYLWPVRPXGIIP-UHFFFAOYSA-N	N=c1[nH]c(=N)c2nc(-c3ccccc3)c(=N)[nH]c2[nH]1	10	24h	-0.345513460884268	FALSE	3	FALSE	3.159726196858428	-0.4297352706938409	4	0.215	253.26263
euspeclibcmpd1609	Spectrum	Train	GTZCVFVGUGFEME-UHFFFAOYSA-N	O=C(O)C=C(CC(=O)O)C(=O)O	10	24h	-0.205936511593384	FALSE	356	FALSE	-1.266965677230317	-1.3704125217922918	3	-0.337	174.10823
euspeclibcmpd1699	Spectrum	Train	XHBZOAYMBBUURD-UHFFFAOYSA-N	COc1ccc(CC(=O)c2ccc(O)cc2O)cc1	10	24h	1.77350923436529	FALSE	256	FALSE	2.0561319062207737	-1.1185477110237834	1	2.768	258.26925
euspeclibcmpd466	Spectrum	Train	PWZUUYSISTUNDW-BOSQQAFTSA-N	C#C[C@]1(O)CCC2C3CCc4cc(OC5CCCC5)ccc4C3CC[C@@]21C	10	24h	0.485095483994517	FALSE	414	FALSE	-2.8856724821043698	4.746099894123825	2	6.514	364.52038
euspeclibcmpd116	Spectrum	Train	UOACKFBJUYNSLK-OCTSOESTSA-N	C[C@]12CCC3c4ccc(O)cc4CCC3C1CC[C@@H]2OC(=O)CCC1CCCC1	10	24h	-0.255886341182379	FALSE	28	TRUE	-3.456045473957334	3.8151110699870863	2	6.589	396.56223
euspeclibcmpd53	Spectrum	Train	WIIZWVCIJKGZOK-DTWKUNHWSA-N	O=C(N[C@@H](CO)[C@H](O)c1ccc([N+](=O)[O-])cc1)C(Cl)Cl	10	24h	-0.347496782148054	FALSE	13	FALSE	1.8279846975022969	0.1764144349209451	1	1.025	323.12937
euspeclibcmpd1134	Spectrum	Train	VZJFGSRCJCXDSG-UHFFFAOYSA-N	C[N+](C)(C)CCCCCC[N+](C)(C)C	10	24h	-0.198431836759238	FALSE	165	FALSE	-2.545041016162989	-2.7775758792772858	3	-0.697	202.38
euspeclibcmpd1115	Spectrum	Train	WPUKUEMZZRVAKZ-UHFFFAOYSA-N	CC[N+]1(C)CCCC(OC(=O)C(O)(c2ccccc2)c2ccccc2)C1	10	24h	0.0900715334252846	FALSE	206	TRUE	-0.7891493375845264	1.024725719063016	3	2.236	354.46262
euspeclibcmpd1117	Spectrum	Train	RQXCLMGKHJWMOA-UHFFFAOYSA-N	OC(CCN1CCCCC1)(c1ccccc1)c1ccccc1	10	24h	-0.609924248179303	FALSE	55	FALSE	0.767971701815584	-1.814525997461092	1	3.812	295.4186
euspeclibcmpd901	Spectrum	Train	ZFQMTVNLDNXRNQ-UHFFFAOYSA-O	CC[N+](CC)(CC(=O)Nc1c(C)cccc1C)Cc1ccccc1	10	24h	0.215272488192645	FALSE	119	FALSE	1.6615954790586185	-1.640837135660727	1	2.855	325.46776
euspeclibcmpd1928	Spectrum	Train	PEMKDARQKHHFQF-UHFFFAOYSA-N	CCC(CO)NC(=O)C1=CC2c3cccc4[nH]cc(c34)CC2N(C)C1	10	24h	-0.00830099858190589	FALSE	157	FALSE	5.870729171017088	9.771153236240982	5	2.206	339.43139
euspeclibcmpd1584	Spectrum	Train	FDGQSTZJBFJUBT-UHFFFAOYSA-N	O=c1[nH]cnc2[nH]cnc12	10	24h	0.248654114009068	FALSE	41	FALSE	3.322064172410423	-0.549974499089423	4	-0.81	136.11146
euspeclibcmpd203	Spectrum	Train	QZVCTJOXCFMACW-UHFFFAOYSA-N	CC(COc1ccccc1)N(CCCl)Cc1ccccc1	10	24h	3.84282613557312	TRUE	415	FALSE	0.8577400538909805	-0.3860472436048356	1	4.578	303.82638
euspeclibcmpd1333	Spectrum	Train	DSCFFEYYQKSRSV-CIXXMWBBSA-N	COC1C(O)C(O)C(O)[C@@H](O)C1O	10	24h	-0.524922860304274	FALSE	31	FALSE	-2.7727885983225677	0.4165979182248573	3	-2.656	194.18246
euspeclibcmpd679	Spectrum	Train	IBAQFPQHRJAVAV-WMEPKMGJSA-N	OCCN1C[C@@H](O)[C@@H](O)C(O)C1CO	10	24h	0.730397688017762	FALSE	43	FALSE	-0.7192005336319862	-0.0980492618895935	3	-2.444	207.22428
euspeclibcmpd119	Spectrum	Train	AVOLMBLBETYQHX-UHFFFAOYSA-N	C=C(CC)C(=O)c1ccc(OCC(=O)O)c(Cl)c1Cl	10	24h	14.02786606699	TRUE	183	FALSE	-0.4700149278692525	-0.8063178485208033	1	3.963	303.13797
euspeclibcmpd1797	Spectrum	Train	XJYLCCJIDYSFMB-UHFFFAOYSA-N	CC(=O)Nc1cc2ccccc2oc1=O	10	24h	0.24107329614307	FALSE	260	FALSE	3.10288542281839	-0.3150485567557149	4	0.724	203.19406
euspeclibcmpd881	Spectrum	Train	YXSLJKQTIDHPOT-UHFFFAOYSA-N	COc1ccc(CC2c3cc(OC)c(OC)cc3CC[N+]2(C)CCC(=O)OCCCCCOC(=O)CC[N+]2(C)CCc3cc(OC)c(OC)cc3C2Cc2ccc(OC)c(OC)c2)cc1OC	10	24h	0.608869867749688	FALSE	165	FALSE	1.2846372327756583	0.3994608298226946	1	5.81	929.14498
euspeclibcmpd554	Spectrum	Train	WXFIGDLSSYIKKV-RCOVLWMOSA-N	C[C@H](N)[C@H](O)c1cccc(O)c1	10	24h	0.505775706452465	FALSE	124	FALSE	0.7301034257036717	-1.6474393855798668	1	0.56	167.20501
euspeclibcmpd78	Spectrum	Train	SKYSRIRYMSLOIN-UHFFFAOYSA-N	CN(C)CCOC(=O)C(c1ccccc1)C1(O)CCCC1	10	24h	-0.34787718739796	FALSE	126	FALSE	-0.1261470710599912	0.8152319226234638	0	2.489	291.3853
euspeclibcmpd1841	Spectrum	Train	NLJVXZFCYKWXLH-UHFFFAOYSA-N	CC(C)CC1NC(=O)C(CCCN)NC(=O)C(C(C)C)NC(=O)C(Cc2ccc(O)cc2)NC(CCC(=O)O)C(=O)NC(CC(N)=O)C(=O)C(Cc2ccccc2)NC(=O)C(Cc2ccccc2)NC(=O)C2CCCN2C(=O)C(Cc2ccccc2)NC1=O	10	24h	2.8633561953463	TRUE	6	FALSE	5.888722269921512	12.494010204044155	5	0.188	1228.4363
euspeclibcmpd936	Spectrum	Train	FMJSMJQBSVNSBF-LJQANCHMSA-N	CCCC[C@@H](CC)COC(=O)C(C#N)=C(c1ccccc1)c1ccccc1	10	24h	0.649101556867643	FALSE	175	TRUE	-2.661868340159221	0.7751896949126096	3	6.487	361.47668
euspeclibcmpd581	Spectrum	Train	ACTOXUHEUCPTEW-BOISPSKTSA-N	CO[C@@H]1[C@@H](O[C@@H]2O[C@H](C)[C@@H](O[C@H]3C[C@@](C)(O)[C@H](O)[C@H](C)O3)[C@H](N(C)C)[C@H]2O)[C@@H](CC=O)C[C@@H](C)[C@@H](O[C@H]2CC[C@H](N(C)C)[C@@H](C)O2)/C=C/C=C/C[C@H](C)OC(=O)C[C@H]1O	10	24h	0.0936023145339805	FALSE	138	FALSE	-3.84136159071824	11.558590097938248	2	2.049	843.05266
euspeclibcmpd661	Spectrum	Train	ZGXJTSGNIOSYLO-UHFFFAOYSA-N	NCC(=O)CCC(=O)O	10	24h	0.39310353717637	FALSE	317	FALSE	-1.4390154823364874	-1.4083153704780624	3	-3.7	131.12985
euspeclibcmpd1001	Spectrum	Train	NLZUEZXRPGMBCV-UHFFFAOYSA-N	Cc1cc(C(C)(C)C)c(O)c(C(C)(C)C)c1	10	24h	14.4997660303467	TRUE	188	TRUE	0.2549959333661324	-3.060770594047906	1	4.875	220.35045
euspeclibcmpd855	Spectrum	Train	RTRQQBHATOEIAF-LZGMGDPASA-N	NC(=O)c1ncn(C2O[C@H](CO)[C@@H](O)[C@H]2O)c1N	10	24h	0.444592247462318	FALSE	368	FALSE	3.3529777010773	6.51667081684791	0	-2.913	258.23126
euspeclibcmpd1323	Spectrum	Train	QWIZNVHXZXRPDR-VZSOOJPNSA-N	OC[C@H]1O[C@@H](O[C@H]2[C@H](O)[C@@H](CO)O[C@@]2(CO)O[C@@H]2O[C@H](CO)[C@@H](O)[C@H](O)[C@H]2O)[C@H](O)[C@@H](O)[C@@H]1O	10	24h	0.146123698215798	FALSE	64	FALSE	-3.881832305542722	4.734847113609985	2	-6.058	504.43707
euspeclibcmpd303	Spectrum	Train	AIPSXDXZFKITIG-BPHAHLGOSA-N	CC1(C)O[C@@H]2CC3C4CC=C5CC(=O)C=C[C@]5(C)[C@@]4(F)[C@@H](O)C[C@]3(C)[C@]2(C(=O)CO)O1	10	24h	-0.908875224808475	FALSE	29	FALSE	-8.619076185964284	9.827728693424593	2	0.735	434.49774
euspeclibcmpd969	Spectrum	Train	JLYXXMFPNIAWKQ-GNIYUCBRSA-N	Cl[C@H]1[C@H](Cl)[C@@H](Cl)[C@@H](Cl)[C@H](Cl)[C@H]1Cl	10	24h	0.0503235829745114	FALSE	164	FALSE	-2.6032626365715883	-3.200909243876011	3	4.163	290.82984
euspeclibcmpd1802	Spectrum	Train	BHCBWJBSVOKHRJ-UHFFFAOYSA-N	COc1cc2c(cc1OC)-c1c(oc3c4c(ccc3c1=O)OC(C(C)C)C4)CO2	10	24h	-0.169355290178887	FALSE	304	FALSE	5.100904990823249	1.8203019302850871	4	4.079	394.41717
euspeclibcmpd296	Spectrum	Train	NLVFBUXFDBBNBW-PBSUHMDJSA-N	NC[C@H]1O[C@H](O[C@@H]2[C@@H](N)C[C@@H](N)[C@H](O[C@H]3O[C@H](CO)[C@@H](O)[C@H](N)[C@H]3O)[C@H]2O)[C@H](N)C[C@@H]1O	10	24h	0.0583706831770469	FALSE	64	TRUE	-2.9951742236946624	4.48739269406237	2	-6.86	467.51448
euspeclibcmpd1378	Spectrum	Train	OGBUMNBNEWYMNJ-UHFFFAOYSA-N	CCCCCCCCCCCCCCCCCCOCC(O)CO	10	24h	-0.274153825694238	FALSE	207	FALSE	-3.924887762145438	-0.0887705425476483	3	6.715	344.57226
euspeclibcmpd1277	Spectrum	Train	SHNUBALDGXWUJI-UHFFFAOYSA-N	OCc1ccccn1	10	24h	0.0554631006788511	FALSE	399	FALSE	1.4988417088796473	-1.98358220577632	1	0.289	109.12588
euspeclibcmpd1474	Spectrum	Train	AIZSNLNTIFEHJG-PIJUOVFKSA-N	N=c1[nH]c(=O)c2c([nH]1)=NCC(CNc1ccc(C(=O)N[C@H](CCC(=O)O)C(=O)O)cc1)N=2	10	24h	0.015968102486884	FALSE	166	FALSE	6.878068847060186	3.884094336057213	4	-0.45	443.41333
euspeclibcmpd760	Spectrum	Train	SECKRCOLJRRGGV-UHFFFAOYSA-N	CCCc1nc(C)c2c(=O)[nH]c(-c3cc(S(=O)(=O)N4CCN(CC)CC4)ccc3OCC)nn12	10	24h	-0.393064648363955	FALSE	189	FALSE	7.699402176858923	2.8194065599983973	4	2.348	488.60297
euspeclibcmpd139	Spectrum	Train	LGLFFNDHMLKUMI-UHFFFAOYSA-N	CN(C)c1ccc(C(=C2C=CC(=[N+](C)C)C=C2)c2ccc(N(C)C)cc2)cc1	10	24h	8.59812237648129	TRUE	326	FALSE	0.8294943507040228	-1.20491838731516	1	4.923	372.52579
euspeclibcmpd762	Spectrum	Train	VHGCDTVCOLNTBX-QGZVFWFLSA-N	CNCC[C@@H](Oc1ccccc1C)c1ccccc1	10	24h	-0.0640389838753075	FALSE	139	TRUE	1.5890977731913405	-2.4556739168001034	1	3.577	255.35474
euspeclibcmpd1594	Spectrum	Train	JQXXWBAHSBAIEK-SHQQJEAKSA-N	CC(=O)OC/C=C(\C)CC/C=C(\C)CC/C=C(\C)CC/C=C(\C)CC/C=C(\C)CC/C=C(\C)CC/C=C(\C)CC/C=C(\C)CCC=C(C)C	10	24h	-0.2666514261077	FALSE	187	FALSE	-5.258911095565804	0.7620680103959042	3	16.099	673.10513
euspeclibcmpd1257	Spectrum	Train	ROVGZAWFACYCSP-OSCNHQORSA-N	C=C/C=C\CC1=C(C)C(OC(=O)C2[C@@H](C=C(C)C)C2(C)C)CC1=O	10	24h	2.29525459024062	TRUE	275	FALSE	-5.369619867016279	4.469679370707339	2	4.511	328.44521
euspeclibcmpd846	Spectrum	Train	SUBDBMMJDZJVOS-UHFFFAOYSA-N	COc1ccc2[nH]c([S+]([O-])Cc3ncc(C)c(OC)c3C)nc2c1	10	24h	-0.299518267726477	FALSE	381	FALSE	7.41399744555455	0.59474335771836	4	3.222	345.41605
euspeclibcmpd2184	Spectrum	Train	NGBFQHCMQULJNZ-UHFFFAOYSA-N	Cc1cccc(N=c2cc[nH]cc2S(=O)(=O)NC(=O)NC(C)C)c1	10	24h	0	FALSE	179	FALSE	3.3841160786425464	2.1238525206927124	4	0.794	348.41999
euspeclibcmpd839	Spectrum	Train	OCINXEZVIIVXFU-UHFFFAOYSA-N	Cc1cc(-n2c(=O)[nH]c(=O)n(C)c2=O)ccc1Oc1ccc(SC(F)(F)F)cc1	10	24h	2.21854368346237	TRUE	184	FALSE	4.97580976497445	0.0839233084498372	4	6.052	425.38166
euspeclibcmpd1169	Spectrum	Train	FIPWRIJSWJWJAI-UHFFFAOYSA-N	CCCCOCCOCCOCc1cc2c(cc1CCC)OCO2	10	24h	0.0749821379411762	FALSE	269	FALSE	0.2196223946986685	-0.9881433453571584	1	3.867	338.4385
euspeclibcmpd595	Spectrum	Train	RZEKVGVHFLEQIL-UHFFFAOYSA-N	Cc1ccc(-c2cc(C(F)(F)F)nn2-c2ccc(S(N)(=O)=O)cc2)cc1	10	24h	2.01405475205661	TRUE	116	TRUE	4.072423395284116	-1.402165660676395	4	4.428	381.37216
euspeclibcmpd379	Spectrum	Train	CAJIGINSTLKQMM-UHFFFAOYSA-N	CCCOc1cc(N)ccc1C(=O)OCCN(CC)CC	10	24h	0.431218550009214	FALSE	154	FALSE	3.013794745101247	-0.539042983989778	4	2.631	294.38924
euspeclibcmpd100	Spectrum	Train	MEZZCSHVIGVWFI-UHFFFAOYSA-N	COc1ccc(C(=O)c2ccccc2O)c(O)c1	10	24h	1.63451418823172	FALSE	50	FALSE	1.576170634093126	-2.136902532293687	1	2.733	244.24267
euspeclibcmpd1437	Spectrum	Train	BRZYSWJRSDMWLG-WFDQBLTDSA-N	CN[C@@H]1[C@@H](O)C(OC2[C@@H](N)C[C@@H](N)[C@H](O[C@H]3O[C@H](C(C)O)[C@@H](O)[C@H](O)[C@H]3N)[C@H]2O)OC[C@]1(C)O	10	24h	-0.3539223391791	FALSE	93	FALSE	-2.9138340874470305	4.971407361456774	2	-5.619	496.55239
euspeclibcmpd95	Spectrum	Train	KFSMYZHQQKRKMN-SQYUYSJOSA-N	C[C@H]1O[C@@H](O[C@H]2[C@@H](O)C[C@H](O[C@H]3[C@@H](O)C[C@H](O[C@H]4CC[C@]5(C)C6CC[C@]7(C)C(c8coc(O)c8)CC[C@]7(O)C6CC[C@@H]5C4)O[C@@H]3C)O[C@@H]2C)C[C@H](O)[C@@H]1O	10	24h	-1.80630910067481	FALSE	23	TRUE	-3.3765357019336	10.977817173555806	2	3.569	764.93906
euspeclibcmpd2030	Spectrum	Train	LBBJNGFCXDOYMQ-UHFFFAOYSA-N	Cc1[nH]ccc2c1[nH]c1cc(=O)ccc12	10	24h	-0.81335777538004	FALSE	179	FALSE	4.54727714639186	0.6828733786486957	4	-0.439	198.2206
euspeclibcmpd1328	Spectrum	Train	FTVWIRXFELQLPI-ZDUSSCGKSA-N	O=C1C[C@@H](c2ccc(O)cc2)Oc2cc(O)cc(O)c21	10	24h	0.815343924897947	FALSE	247	TRUE	1.734545080092663	-0.8219906490880081	1	2.373	272.25278
euspeclibcmpd530	Spectrum	Train	DDNCQMVWWZOMLN-IRLDBZIGSA-N	CCOC(=O)C1=C[C@]2(CC)CCCN3CCc4c(n1c1ccccc41)[C@@H]32	10	24h	-0.338503031910528	FALSE	197	FALSE	3.2207156234569467	2.487493143644031	0	4.294	350.45404
euspeclibcmpd918	Spectrum	Train	NEYNJQRKHLUJRU-LJTAYKMUSA-N	CSCCC(NC(=O)[C@H](Cc1c[nH]c2ccccc12)NC(=O)CCNC(=O)OC(C)(C)C)C(=O)N[C@@H](CC(=O)O)C(=O)N[C@@H](Cc1ccccc1)C(N)=O	10	24h	-0.344880906437718	FALSE	337	FALSE	6.500878100143325	10.317280960572198	5	1.34	767.89146
euspeclibcmpd1709	Spectrum	Train	DCTLJGWMHPGCOS-UHFFFAOYSA-N	CC(C)=CCc1c2c(c3occ(-c4ccc(O)cc4)c(=O)c3c1O)C=CC(C)(C)O2	10	24h	1.14256896582384	FALSE	311	FALSE	4.421040123046499	2.609484545683752	4	5.026	404.45505
euspeclibcmpd626	Spectrum	Train	IOYZYMQFUSNATM-UHFFFAOYSA-N	CCCCCCCCCCCCCCCC[N+](C)(C)CCN(Cc1ccc(OC)cc1)c1ncccn1	10	24h	1.66648415333117	FALSE	165	FALSE	3.323107529163507	-0.3242239596874799	4	7.888	511.80529
euspeclibcmpd198	Spectrum	Train	IUBSYMUCCVWXPE-UHFFFAOYSA-N	COCCc1ccc(OCC(O)CNC(C)C)cc1	10	24h	0.381141856881764	FALSE	155	FALSE	2.271212832702685	0.018473550111859	1	1.757	267.3639
euspeclibcmpd72	Spectrum	Train	CTQMJYWDVABFRZ-UHFFFAOYSA-N	Oc1ccc(Cl)c2cccnc12	10	24h	-1.01961010940771	FALSE	348	FALSE	3.946327446131843	-2.898229332681965	1	2.438	179.60304
euspeclibcmpd650	Spectrum	Train	SWLMUYACZKCSHZ-UHFFFAOYSA-N	Clc1ccc(CCC(Cn2ccnc2)Sc2c(Cl)cccc2Cl)cc1	10	24h	26.6660766739241	TRUE	46	FALSE	4.896729766538615	-0.4745881237260351	4	6.496	411.77568
euspeclibcmpd2299	Spectrum	Train	YFGHCGITMMYXAQ-UHFFFAOYSA-N	NC(=O)C[S+]([O-])C(c1ccccc1)c1ccccc1	10	24h	0.327455118397489	FALSE	405	TRUE	0.447676616556691	-1.1805389915738704	1	2.05	273.3501
euspeclibcmpd1947	Spectrum	Train	XOJQNQGHSRZHSR-UHFFFAOYSA-N	COc1cc(C)c2c(c1C=O)Oc1c(c(C)c(O)c3c(O)oc(O)c13)OC2=O	10	24h	0.599799161570501	FALSE	423	FALSE	4.338700193790185	-0.8564002961577809	4	3.242	386.30905
euspeclibcmpd222	Spectrum	Train	WYWIFABBXFUGLM-UHFFFAOYSA-N	Cc1cc(C(C)(C)C)c(O)c(C)c1CC1=NCCN1	10	24h	0.260617838816442	FALSE	70	FALSE	2.373896139744456	-1.5640348475493435	1	3.282	260.37455
euspeclibcmpd1409	Spectrum	Train	AWEFUQDNSBBNCR-UHFFFAOYSA-N	CC(C)=CCOc1cc2oc(=O)ccc2cc1O	10	24h	0.175264299775401	FALSE	260	FALSE	4.047289575350559	-0.0391874532976856	4	3.106	246.25856
euspeclibcmpd998	Spectrum	Train	ULFRLSNUDGIQQP-UHFFFAOYSA-N	CN(C)CCc1c[nH]c2ccc(Cn3cncn3)cc12	10	24h	0.0247521826369792	FALSE	94	FALSE	8.01794705828328	4.191181680162955	4	2.067	269.34486
euspeclibcmpd145	Spectrum	Train	LNEPOXFFQSENCJ-UHFFFAOYSA-N	O=C(CCCN1CCC(O)(c2ccc(Cl)cc2)CC1)c1ccc(F)cc1	10	24h	-0.792054885060231	FALSE	33	TRUE	1.7399376304332057	-1.2826668543385709	1	3.887	375.86422
euspeclibcmpd1032	Spectrum	Train	ZDASUJMDVPTNTF-UHFFFAOYSA-N	Oc1c(Br)cc(Br)c2cccnc12	10	24h	4.38612384647623	TRUE	348	FALSE	3.862861386571966	-3.317699961391435	1	3.271	302.9501
euspeclibcmpd177	Spectrum	Train	OCJYIGYOJCODJL-UHFFFAOYSA-N	Cc1cccc(CN2CCN(C(c3ccccc3)c3ccc(Cl)cc3)CC2)c1	10	24h	-0.118692598739656	FALSE	352	FALSE	3.5155511686579826	-2.454746945688965	1	6.207	390.94828
euspeclibcmpd2195	Spectrum	Train	SDGKUVSVPIIUCF-UHFFFAOYSA-N	CC1CCCC(C)N1	10	24h	-0.414626592784588	FALSE	384	TRUE	-2.3914868082681187	-1.8896286978551609	3	1.456	113.2007
euspeclibcmpd981	Spectrum	Train	QIPQASLPWJVQMH-DTORHVGOSA-N	C[C@H]1CN(c2c(F)c(F)c3c(=O)c(C(=O)O)cn(C4CC4)c3c2F)C[C@@H](C)N1	10	24h	-0.465011775798781	FALSE	183	TRUE	4.197649797282091	0.8470219971297004	4	-0.104	395.3756
euspeclibcmpd180	Spectrum	Train	IMZOHRNGPZTCSG-RECANDQVSA-N	CC(=O)O[C@]1(C(C)=O)CCC2C3=CC(C)=C4CC(=O)CCC4(C)C3CCC21C	10	24h	0.561734161132371	FALSE	40	TRUE	-6.008843111221795	4.164101336471987	2	3.278	384.50847
euspeclibcmpd429	Spectrum	Train	ZAIPMKNFIOOWCQ-UHFFFAOYSA-N	CC1=C(C(=O)O)N2C(=O)C(NC(=O)C(N)c3ccccc3)C2SC1	10	24h	0.0268164086326152	FALSE	11	FALSE	1.0922568791588267	5.42872346061253	0	-2.255	347.38888
euspeclibcmpd1036	Spectrum	Train	DTOUUUZOYKYHEP-UHFFFAOYSA-N	CCCCC(CC)CN1CN(CC(CC)CCCC)CC(C)(N)C1	10	24h	14.1649385147153	TRUE	43	FALSE	-1.188986289858236	1.0375357711459303	3	5.697	339.6021
euspeclibcmpd439	Spectrum	Train	HJLSLZFTEKNLFI-UHFFFAOYSA-N	CCS(=O)(=O)CCn1c([N+](=O)[O-])cnc1C	10	24h	0.003674128518603	FALSE	234	FALSE	2.473384683314974	-0.4527541573057819	1	0.149	247.27152
euspeclibcmpd567	Spectrum	Train	RXZBMPWDPOLZGW-HNIPVBPYSA-N	CC[C@H]1OC(=O)C(C)[C@@H](O[C@H]2C[C@@](C)(OC)[C@@H](O)[C@H](C)O2)[C@H](C)[C@@H](O[C@@H]2O[C@H](C)C[C@H](N(C)C)[C@H]2O)[C@](C)(O)CC(C)C(=NOCOCCOC)C(C)[C@@H](O)[C@]1(C)O	10	24h	-0.00751547777260751	FALSE	406	FALSE	-4.134426405118175	11.53318625933451	2	1.619	837.04654
euspeclibcmpd364	Spectrum	Train	XUFQPHANEAPEMJ-UHFFFAOYSA-N	N=C(N)N=c1[nH]c(CSCCC(=N)NS(N)(=O)=O)cs1	10	24h	0.317214742500324	FALSE	222	FALSE	2.2410536303191884	1.8367636736977289	0	-1.42	337.44539
euspeclibcmpd800	Spectrum	Train	XEFQLINVKFYRCS-UHFFFAOYSA-N	Oc1cc(Cl)ccc1Oc1ccc(Cl)cc1Cl	10	24h	3.84815326668851	TRUE	51	FALSE	1.7995069961639143	-2.5633836286467946	1	5.141	289.54178
euspeclibcmpd1602	Spectrum	Train	DUECABXXAMFFBH-CYBMUJFWSA-N	C=C(C)[C@H]1COc2cc3oc(=O)ccc3cc2O1	10	24h	-0.276708793672988	FALSE	260	FALSE	4.1021024450456105	0.5470953082403328	4	2.777	244.24268
euspeclibcmpd1173	Spectrum	Train	WZHCOOQXZCIUNC-UHFFFAOYSA-N	CC1CC(OC(=O)C(O)c2ccccc2)CC(C)(C)C1	10	24h	-0.156525135741263	FALSE	35	FALSE	-2.872243662326646	1.2505034604159135	3	3.636	276.37066
euspeclibcmpd288	Spectrum	Train	MUHBBHLZPHKTTR-VUMGMMBSSA-N	CN(C)C1C(=O)C(C(N)=O)C(=O)[C@@]2(O)C(=O)C3C(=O)c4c(O)cccc4[C@@](C)(O)[C@H]3C[C@@H]12	10	24h	0.166755683074103	FALSE	16	FALSE	1.3859121929219622	2.658638870526088	0	-1.008	444.43456
euspeclibcmpd462	Spectrum	Train	XXUXXCZCUGIGPP-WLRTZDKTSA-N	O=C(N/N=C/c1ccc([N+](=O)[O-])o1)c1cc([N+](=O)[O-])cc([N+](=O)[O-])c1O	10	24h	3.58127922319548	TRUE	30	FALSE	4.01984290106182	-2.277910700813151	4	1.644	365.21208
euspeclibcmpd2447	Spectrum	Train	OEYIOHPDSNJKLS-UHFFFAOYSA-N	C[N+](C)(C)CCO	10	24h	-0.413786194178828	FALSE	430	TRUE	-2.024746296613376	-2.4712440545825896	3	-1.575	104.17076
euspeclibcmpd126	Spectrum	Train	RRAFCDWBNXTKKO-UHFFFAOYSA-N	C=CCc1ccc(O)c(OC)c1	10	24h	1.30147651973009	FALSE	269	FALSE	1.5081437629115508	-1.1219761424492258	1	2.579	164.20107
euspeclibcmpd509	Spectrum	Train	LRLKZVMLJBNNPE-SNAWJCMRSA-N	COc1cc(/C=C/C(N)=O)cc(OC)c1OC	10	24h	0.123842452568032	FALSE	235	FALSE	1.057682729398481	-1.0228378209426103	1	1.25	237.2518
euspeclibcmpd2207	Spectrum	Train	JAUOIFJMECXRGI-UHFFFAOYSA-N	Clc1ccc2c(c1)CCc1cccnc1C2=C1CCNCC1	10	24h	1.43107654659566	FALSE	383	FALSE	4.479216276617128	-1.1281198549895344	4	4.213	310.82056
euspeclibcmpd234	Spectrum	Train	KJFMBFZCATUALV-UHFFFAOYSA-N	O=C1OC(c2ccc(O)cc2)(c2ccc(O)cc2)c2ccccc21	10	24h	1.6222579183792	FALSE	142	FALSE	0.9585154572899668	-2.024909430419216	1	4.006	318.32276
euspeclibcmpd875	Spectrum	Train	PCZOHLXUXFIOCF-SGFUJYLFSA-N	CCC(C)C(=O)O[C@H]1C[C@@H](C)C=C2C=C[C@H](C)[C@H](CC[C@@H]3C[C@@H](O)CC(=O)O3)[C@H]21	10	24h	-0.147496085876381	FALSE	161	TRUE	-6.15867562137109	5.744101723844841	2	4.218	404.53964
euspeclibcmpd514	Spectrum	Train	GFGSZUNNBQXGMK-UHFFFAOYSA-N	NC(=O)c1ccc([N+](=O)[O-])cc1Cl	10	24h	-0.558851986777035	FALSE	47	FALSE	2.0550148505625008	-4.374278972557553	1	1.391	200.5792
euspeclibcmpd2381	Spectrum	Train	LQOLIRLGBULYKD-UHFFFAOYSA-N	Cc1onc(-c2ccccc2Cl)c1C(=O)NC1C(=O)N2C1SC(C)(C)C2C(=O)O	10	24h	-0.0694564336964282	FALSE	419	TRUE	3.4267261752069578	4.351647385126522	0	2.3	435.88131
euspeclibcmpd689	Spectrum	Train	GJJFMKBJSRMPLA-UHFFFAOYSA-N	CCN(CC)C(=O)C1(c2ccccc2)CC1CN	10	24h	-0.728918065147745	FALSE	146	FALSE	0.4319010305942337	-0.745343671340978	1	1.288	246.34798
euspeclibcmpd771	Spectrum	Train	WRMNZCZEMHIOCP-UHFFFAOYSA-N	OCCc1ccccc1	10	24h	-0.961677745831002	FALSE	143	TRUE	-0.1522828129032539	-2.1647271066227107	1	1.546	122.1644
euspeclibcmpd1830	Spectrum	Train	MCKDVEPRTDUOEQ-UHFFFAOYSA-N	CCC(=O)OCC(=O)C1(OC(=O)CC)C(C)CC2C3C(Cl)C=C4CC(=O)C=CC4(C)C3C(O)CC21C	10	24h	-0.727358552364808	FALSE	7	FALSE	-5.744794727978173	6.667435039175499	2	3.42	521.04218
euspeclibcmpd950	Spectrum	Train	GDLBFKVLRPITMI-UHFFFAOYSA-N	CC1=NS(=O)(=O)c2cc(Cl)ccc2N1	10	24h	-0.780493775994317	FALSE	160	FALSE	1.7031426903857387	-1.362573720197994	1	0.55	230.67138
euspeclibcmpd471	Spectrum	Train	DZZWHBIBMUVIIW-IENPIDJESA-N	CC1CN(c2c(F)c(N)c3c(=O)c(C(=O)O)cn(C4CC4)c3c2F)C[C@H](C)N1	10	24h	-0.141868320424974	FALSE	183	FALSE	5.127077583550899	1.173565040880124	4	-1.056	392.39978
euspeclibcmpd866	Spectrum	Train	NFACJZMKEDPNKN-UHFFFAOYSA-N	COP(=O)(OC)C(O)C(Cl)(Cl)Cl	10	24h	3.06925917890893	TRUE	164	FALSE	-3.122720361922488	0.0737926285347367	3	0.753	257.43668
euspeclibcmpd266	Spectrum	Train	STECJAGHUSJQJN-XWKDZPAASA-N	CN1C2C[C@H](OC(=O)C(CO)c3ccccc3)C[C@H]1[C@H]1OC21	10	24h	-0.440138213668902	FALSE	359	FALSE	-0.3407785407114715	2.0420832766532304	0	0.823	303.35294
euspeclibcmpd849	Spectrum	Train	DBEPLOCGEIEOCV-USODZXNSSA-N	CC(C)(C)NC(=O)C1CCC2C3CCC4NC(=O)C=C[C@]4(C)C3CC[C@]12C	10	24h	-0.291776523618237	FALSE	330	FALSE	-3.529683874505705	5.994092274616531	2	3.174	372.54414
euspeclibcmpd1761	Spectrum	Train	NWPCXGGYSQHQGM-UHFFFAOYSA-N	N=C(N)SCCN	10	24h	3.79558451207308	TRUE	208	FALSE	-1.627674561214009	-1.2803845111171657	3	-0.406	119.18865
euspeclibcmpd930	Spectrum	Train	HAMNKKUPIHEESI-UHFFFAOYSA-N	N=C(N)NN	10	24h	-0.0849332036348438	FALSE	172	TRUE	-1.4571640195189874	-1.9193238099993648	3	-1.48	74.08514
euspeclibcmpd1985	Spectrum	Train	NPBNRBWMDNZEBN-UHFFFAOYSA-N	CC(C(=O)O)C1CCC2C3CC=C4CC(O)CCC4(C)C3CCC12C	10	24h	0.800728654208729	FALSE	302	FALSE	-6.83836826090765	4.523957471860453	2	4.232	346.50356
euspeclibcmpd36	Spectrum	Train	CKHSUZOTJQWRKZ-FHOZUDJNSA-N	CCCCC(=O)O[C@]1(C(=O)CO)[C@@H](C)CC2C3CC=C4CC(=O)C=C[C@]4(C)[C@@]3(F)C(O)C[C@@]21C	10	24h	-0.634836666567737	FALSE	7	FALSE	-8.589712445270553	8.059884022254252	2	3.245	476.57748
euspeclibcmpd1104	Spectrum	Train	OSASVXMJTNOKOY-UHFFFAOYSA-N	CC(C)(O)C(Cl)(Cl)Cl	10	24h	-0.137878203138401	FALSE	164	FALSE	-2.9206815787842237	-1.9470315553404571	3	1.822	177.45677
euspeclibcmpd486	Spectrum	Train	NCDNCNXCDXHOMX-BWGGSIGWSA-N	CC(C)c1nc(CN(C)C(=O)NC(C(=O)N[C@@H](Cc2ccccc2)C[C@H](O)[C@H](Cc2ccccc2)NC(=O)OCc2cncs2)C(C)C)cs1	10	24h	0.332509090121564	FALSE	6	FALSE	6.360890934867879	7.126550106766727	5	4.978	720.94422
euspeclibcmpd897	Spectrum	Train	IPWKIXLWTCNBKN-UHFFFAOYSA-N	Cc1ncc([N+](=O)[O-])n1CC(O)CCl	10	24h	0.383264032870747	FALSE	234	FALSE	2.135959026214143	-0.5276100486366712	1	0.357	219.6256
euspeclibcmpd1064	Spectrum	Train	KPSRODZRAIWAKH-UHFFFAOYSA-N	CC(C)(Oc1ccc(C2CC2(Cl)Cl)cc1)C(=O)O	10	24h	-0.410649234901883	FALSE	193	FALSE	0.8902127654356224	-1.319237913519549	1	2.954	289.15446
euspeclibcmpd2083	Spectrum	Train	DOUMFZQKYFQNTF-UHFFFAOYSA-N	O=C(C=Cc1ccc(O)c(O)c1)OC(Cc1ccc(O)c(O)c1)C(=O)O	10	24h	-0.529345914909292	FALSE	364	TRUE	0.840689830669986	0.6084264317917089	1	2.706	360.31484
euspeclibcmpd1730	Spectrum	Train	WIONIXOBNMDJFJ-UHFFFAOYSA-N	COc1c2ccccc2nc2occc12	10	24h	-0.0478489016803686	FALSE	21	FALSE	3.5727733339165595	-2.05440515523846	4	2.502	199.20536
euspeclibcmpd966	Spectrum	Train	RBNWAMSGVWEHFP-UHFFFAOYSA-N	CC1(O)CCC(C(C)(C)O)CC1	10	24h	-0.0990437320695125	FALSE	181	FALSE	-3.671251562836376	-0.5629310726342729	3	1.381	172.26459
euspeclibcmpd1998	Spectrum	Train	ILEDWLMCKZNDJK-UHFFFAOYSA-N	O=c1ccc2cc(O)c(O)cc2o1	10	24h	-0.573991488262472	FALSE	252	FALSE	3.323969203344477	-1.563263035267336	4	1.415	178.14154
euspeclibcmpd178	Spectrum	Train	WYYCRMBIYYRAEW-PSIBFMEISA-N	CC(=O)O[C@]1(C(C)=O)CCC2C3CC(C)=C4CC(=O)CC[C@]4(C)C3CC[C@@]21C	10	24h	-0.198492202562968	FALSE	40	FALSE	-6.890464571924133	4.035118201477395	2	3.528	386.52435
euspeclibcmpd2023	Spectrum	Train	ZFMSMUAANRJZFM-UHFFFAOYSA-N	C=CCc1ccc(OC)cc1	10	24h	-0.43276440137406	FALSE	269	FALSE	0.7750187237490552	-1.5770598671994414	1	2.821	148.20167
euspeclibcmpd2409	Spectrum	Train	YKYGQHQBAHXALJ-UHFFFAOYSA-N	Cc1cc(O)c(C=O)c2c1C(=O)Oc1c(C)c(O)c3c(O)oc(O)c3c1O2	10	24h	0.591011097613671	FALSE	423	TRUE	3.627464663208213	-1.0967147504304522	4	3.017	372.28247
euspeclibcmpd2379	Spectrum	Train	YWSPYSSTWFVHAO-UUSAFJCLSA-N	CC(C)c1ccc2c(c1O)CCC1c3coc(O)c3CC[C@]21C	10	24h	-0.468333209387801	FALSE	299	FALSE	3.677320069614885	0.5841314268076179	4	5.138	312.40276
euspeclibcmpd847	Spectrum	Train	OFBIFZUFASYYRE-UHFFFAOYSA-N	CCOC(=O)c1ncn2c1CN(C)C(=O)c1cc(F)ccc1-2	10	24h	-0.462689728196931	FALSE	192	FALSE	5.484484435681249	-0.328205470627516	4	1.583	303.28836
euspeclibcmpd1343	Spectrum	Train	NZNSOPHQRHNYSM-ZHACJKMWSA-N	CC(=O)OC1CCC2(C)C(=CC=C3C2CCC2(C)C3CCC2C(C)/C=C/C(C)C(C)C)C1(C)C	10	24h	1.92997724883736	FALSE	344	FALSE	-7.580656591591915	4.3274514845501	2	7.905	466.73819
euspeclibcmpd1351	Spectrum	Train	PIMZUZSSNYHVCU-YKWPQBAZSA-N	C=C(C)[C@H]1[C@@H]2C(=O)O[C@H]1[C@H]1OC(=O)[C@@]34O[C@@H]3C[C@]2(O)[C@@]14C	10	24h	17.9165560021827	TRUE	263	FALSE	-5.053922737847221	4.092232617358157	2	-0.176	292.28394
euspeclibcmpd1411	Spectrum	Train	LUKBXSAWLPMMSZ-UHFFFAOYSA-N	Oc1ccc(C=Cc2cc(O)cc(O)c2)cc1	10	24h	12.1259588167855	TRUE	345	FALSE	0.2248047663343995	-2.2897286997115875	1	3.09	228.24328
euspeclibcmpd2233	Spectrum	Train	AHLPHDHHMVZTML-UHFFFAOYSA-N	NCCCC(N)C(=O)O	10	24h	-0.129688103785668	FALSE	276	FALSE	-1.5512736789572614	-1.504866830434033	3	-3.697	132.16097
euspeclibcmpd1055	Spectrum	Train	AGJBLWCLQCKRJP-UHFFFAOYSA-N	CCN(CC)CCOC(=O)C(c1ccccc1)C1CCCCC1	10	24h	0.0960647583674988	FALSE	81	FALSE	-0.3469804696826366	0.1495244940529932	1	4.724	317.46564
euspeclibcmpd741	Spectrum	Train	OCAPBUJLXMYKEJ-UHFFFAOYSA-N	c1ccc(-c2ccc(C(c3ccccc3)n3ccnc3)cc2)cc1	10	24h	3.36398871380277	TRUE	151	FALSE	3.252486405988983	-0.7622050442570785	4	4.637	310.39172
euspeclibcmpd1887	Spectrum	Train	WJHZBTMHUNVIKC-UHFFFAOYSA-N	CCCCC(=O)Oc1ccccc1C(=O)O	10	24h	14.5436236570178	TRUE	5	FALSE	-0.9392392560502996	-1.9365479726443104	1	2.806	222.23716
euspeclibcmpd3	Spectrum	Train	QBPFLULOKWLNNW-UHFFFAOYSA-N	O=C1c2cccc(O)c2C(=O)c2c(O)cccc21	10	24h	19.3987593305889	TRUE	288	FALSE	-0.0416495170554974	-2.458229852988141	1	2.324	240.21092
euspeclibcmpd170	Spectrum	Train	JCQLYHFGKNRPGE-FCVZTGTOSA-N	OC[C@H]1O[C@](O)(CO)[C@@H](O)[C@@H]1O[C@@H]1O[C@H](CO)[C@H](O)[C@H](O)[C@H]1O	10	24h	0.207877691113356	FALSE	402	FALSE	-3.4929048998125074	6.122367083604853	2	-4.311	342.29648
euspeclibcmpd1621	Spectrum	Train	VNYGDSNUPVEJKI-IWBCJCCCSA-N	C/C(=C\CO)CC[C@H](C)CCC[C@H](C)CCCC(C)C	10	24h	-0.0935649784385307	FALSE	266	FALSE	-4.145395877381545	0.4410119010478424	3	6.881	282.50442
euspeclibcmpd130	Spectrum	Train	KSHUWMONZRTTEG-DDIPSOEWSA-N	CC(=O)OCC(=O)[C@@]12OC(C)(C)O[C@@H]1CC1C3CC(F)=C4CC(=O)C=C[C@]4(C)[C@@]3(F)[C@@H](O)C[C@@]12C	10	24h	-0.571420678018551	FALSE	29	FALSE	-8.270518038666118	9.446409466496917	2	0.889	494.52488
euspeclibcmpd2113	Spectrum	Train	SOYKEARSMXGVTM-UHFFFAOYSA-N	CN(C)CCC(c1ccc(Cl)cc1)c1ccccn1	10	24h	0.115015775709346	FALSE	370	FALSE	4.77547583722473	-1.970268821490172	4	3.696	274.78846
euspeclibcmpd1978	Spectrum	Train	HXTZONIAGNXAHB-UHFFFAOYSA-N	CC=C(C1=CC(=O)C(OC)=C(OC)C1=O)c1ccccc1	10	24h	-0.443973583006633	FALSE	306	FALSE	-0.6675524857849502	0.0223970392997572	3	2.456	284.30654
euspeclibcmpd506	Spectrum	Train	SLAYUXIURFNXPG-UHFFFAOYSA-N	NCc1ccccc1CC(=O)NC1C(=O)N2C(C(=O)O)=C(CSc3nnnn3CC(=O)O)CSC12	10	24h	-0.381848264974735	FALSE	398	FALSE	4.39514414848257	8.557901425923236	5	-3.235	519.55403
euspeclibcmpd2374	Spectrum	Train	ALYNCZNDIQEVRV-UHFFFAOYSA-N	Nc1ccc(C(=O)O)cc1	10	24h	-0.11767800045832	FALSE	209	FALSE	0.7063097104639419	-4.091338476038096	1	0.713	137.13597
euspeclibcmpd2316	Spectrum	Train	ZIZYJTNDTBOCRC-UHFFFAOYSA-N	CC(C)(CO)C(=O)C(O)NCCCO	10	24h	-0.0436281105804614	FALSE	410	FALSE	-2.0271608215639616	0.0731949351918151	3	-0.777	205.25145
euspeclibcmpd1566	Spectrum	Train	VDVJGIYXDVPQLP-UHFFFAOYSA-N	O=C(O)c1ccc2c(c1)OCO2	10	24h	-0.239240262953794	FALSE	269	FALSE	0.6531139075247505	-2.555869847024522	1	1.227	166.13083
euspeclibcmpd1332	Spectrum	Train	RSWGJHLUYNHPMX-TZJYRCSTSA-N	CC(C)C1=CC2=CCC3[C@@](C)(C(=O)O)CCC[C@]3(C)C2CC1	10	24h	-0.234287731128781	FALSE	279	FALSE	-5.841346557013363	3.89436400521759	2	5.093	302.451
euspeclibcmpd1011	Spectrum	Train	HSMPDPBYAYSOBC-UHFFFAOYSA-N	COc1c2occc2c(OC)c2c(=O)cc(C)oc12	10	24h	-0.715624079079621	FALSE	244	FALSE	5.898920849043241	-1.212333956220084	4	2.172	260.24208
euspeclibcmpd585	Spectrum	Train	SVMHYHIZWOJKDL-UHFFFAOYSA-N	COCCOC(=O)C1=C(C)N=C(C)C(C(=O)OC(C)C)C1c1cccc([N+](=O)[O-])c1	10	24h	0.491946284399902	FALSE	102	FALSE	0.1278963544870426	0.4484882476850179	1	2.416	418.44033
euspeclibcmpd2301	Spectrum	Train	OMICQBVLCVRFGN-UHFFFAOYSA-N	COc1ccc(-c2cc(=O)c3ccccc3o2)cc1	10	24h	-0.394604612997213	FALSE	316	FALSE	5.727693420797298	-1.8693458141544408	4	3.12	252.26467
euspeclibcmpd270	Spectrum	Train	UCSJYZPVAKXKNQ-HUOHZKRVSA-N	CN[C@@H]1[C@H](OC2[C@H](O[C@@H]3[C@@H](N=C(N)N)[C@H](O)[C@@H](N=C(N)N)[C@H](O)[C@H]3O)O[C@@H](C)[C@]2(O)C=O)O[C@@H](CO)[C@H](O)[C@H]1O	10	24h	-0.444829819567665	FALSE	60	TRUE	-0.9003056754271828	7.177267033145268	0	-6.291	581.57406
euspeclibcmpd2285	Spectrum	Train	IDGQXGPQOGUGIX-UHFFFAOYSA-N	NC(COCc1ccccc1)C(=O)O	10	24h	-0.141035430110606	FALSE	291	FALSE	0.5138843464210617	-1.5534927992573626	1	-2.057	195.21512
euspeclibcmpd1485	Spectrum	Train	DLCJNIBLOSKIQW-UHFFFAOYSA-N	COc1cc2ccc(=O)oc2c2ccoc12	10	24h	-0.311971192076969	FALSE	244	FALSE	5.618371131768086	-1.2985511679714157	4	2.187	216.18952
euspeclibcmpd670	Spectrum	Train	JRWZLRBJNMZMFE-UHFFFAOYSA-N	CC(CCc1ccc(O)cc1)NCCc1ccc(O)c(O)c1	10	24h	0.0455174011121547	FALSE	98	FALSE	1.2636930824763457	-1.2262139731027868	1	3.701	301.38012
euspeclibcmpd1982	Spectrum	Train	NUGPQONICGTVNA-UHFFFAOYSA-N	O=c1cc(-c2ccccc2O)oc2cc(O)ccc12	10	24h	-0.161095984526127	FALSE	271	FALSE	4.9652382918995945	-1.1179635932688434	4	2.652	254.2375
euspeclibcmpd90	Spectrum	Train	CURUTKGFNZGFSE-UHFFFAOYSA-N	CCN(CC)CCOC(=O)C1(C2CCCCC2)CCCCC1	10	24h	2.85714220386488	TRUE	81	FALSE	-3.3398912773369585	1.331026564299309	3	5.105	309.4867
euspeclibcmpd1283	Spectrum	Train	QGJUIPDUBHWZPV-UGTKGIOISA-N	N#C[C@@H]1C[C@@H]2C[C@@H]2N1C(=O)C(N)C12CC3CC(CC(O)(C3)C1)C2	10	24h	-0.270421349373692	FALSE	2	FALSE	-2.5752123867374497	2.62157820241638	3	0.275	315.41
euspeclibcmpd440	Spectrum	Train	TZFNLOMSOLWIDK-JTQLQIEISA-N	C[C@@](Cc1ccc(O)c(O)c1)(NN)C(=O)O	10	24h	0.573090975969614	FALSE	44	FALSE	1.3021989234308795	-1.205659863871778	1	0.364	226.22916
euspeclibcmpd2308	Spectrum	Train	MPBVHIBUJCELCL-UHFFFAOYSA-N	CCCCCN(C)CCC(O)(P(=O)(O)O)P(=O)(O)O	10	24h	-0.118221506343646	FALSE	416	FALSE	-1.323426439332279	-0.0695408757691475	3	0.684	319.22894
euspeclibcmpd621	Spectrum	Train	LLVIVPAPYJXADK-DNQXCXABSA-N	CC(C=Cc1c(C)c(O)c2ccccc2c1O)=CCC[C@H](C)CCC[C@H](C)CCCC(C)C	10	24h	-0.696536261921755	FALSE	270	FALSE	-1.3722069889458102	-0.007250940477152	3	10.382	450.69573
euspeclibcmpd1452	Spectrum	Train	ODSSDTBFHAYYMD-DWLDDSTFSA-N	C=C(C)[C@@H]1CC[C@]2(C)CC[C@]3(C)[C@@H](CCC4[C@@]5(C)CC[C@H](OC(C)=O)C(C)(C)C5CC[C@]43C)C12	10	24h	-0.350496836278888	FALSE	344	FALSE	-6.700959013547127	3.4524628433391995	2	7.782	468.75407
euspeclibcmpd442	Spectrum	Train	HAPOVYFOVVWLRS-UHFFFAOYSA-N	CCC1(C)CC(=O)NC1=O	10	24h	-0.0481014235760185	FALSE	230	FALSE	-2.6433186661475983	0.0821067392111591	3	0.543	141.16773
euspeclibcmpd2428	Spectrum	Train	LOUPRKONTZGTKE-LHHVKLHASA-N	C=C[C@H]1C[N@]2CC[C@H]1C[C@@H]2[C@@H](O)c1ccnc2ccc(OC)cc12	10	24h	1.97643939420884	TRUE	377	FALSE	5.994345619660652	2.475236231954545	4	2.733	324.41676
euspeclibcmpd2094	Spectrum	Train	ZNEWHQLOPFWXOF-UHFFFAOYSA-N	O=S(=O)(O)CCS	10	24h	0.0125893830487387	FALSE	79	FALSE	-2.439326082172256	-1.2763762298351904	3	1.8e-002	142.19724
euspeclibcmpd577	Spectrum	Train	KBAFPSLPKGSANY-UHFFFAOYSA-N	CCN(CC)CCOC(=O)C(Cc1cccc2ccccc12)CC1CCCO1	10	24h	3.60816190225423	TRUE	81	FALSE	0.0385998647897521	2.188995444273955	0	4.512	383.52371
euspeclibcmpd645	Spectrum	Train	DVSZTYJRXBBIFA-DTJWXBOWSA-N	COC1CC2CCC(C)C(O)(O2)C(=O)C(=O)N2CCCCC2C(=O)OC(C(C)CC2CCC(O)C(OC)C2)CC(=O)/C(C)=C/C(C)C(O)C(OC)C(=O)C(C)CC(C)/C=C/C=C/C=C/1C	10	24h	2.79959169440882	TRUE	123	TRUE	-5.56807284376684	12.418770931651142	2	6.438	914.17186
euspeclibcmpd1226	Spectrum	Train	YCWSUKQGVSGXJO-NTUHNPAUSA-N	O=C(N/N=C/c1ccc([N+](=O)[O-])o1)c1ccc(O)cc1	10	24h	0.949080077508576	FALSE	30	FALSE	3.837736630930853	-1.2964432892565716	4	1.855	275.21696
euspeclibcmpd2309	Spectrum	Train	YGCFIWIQZPHFLU-UHFFFAOYSA-N	CC1=CC(=O)NS(=O)(=O)O1	10	24h	-0.191250966152693	FALSE	45	FALSE	-2.2535009102525154	-0.2198780860843293	3	-0.858	163.15179
euspeclibcmpd451	Spectrum	Train	ZAKOWWREFLAJOT-UHFFFAOYSA-N	CC(=O)Oc1c(C)c(C)c2c(c1C)CCC(C)(CCCC(C)CCCC(C)CCCC(C)C)O2	10	24h	-0.838862672378843	FALSE	92	FALSE	-0.3125299142607461	0.1117955021458614	1	10.45	472.74277
euspeclibcmpd746	Spectrum	Train	GBFMXJIPEWEABS-SALYBASPSA-N	CC(=O)O[C@]1(C(C)=O)CCC2C3=CC(Cl)=C4CC(=O)CC[C@]4(C)C3CC[C@@]21C	10	24h	-0.231705135254669	FALSE	40	FALSE	-6.172343881539865	3.583598595572832	2	3.201	404.92695
euspeclibcmpd1161	Spectrum	Train	SBNFWQZLDJGRLK-UHFFFAOYSA-N	CC(C)=CC1C(C(=O)OCc2cccc(Oc3ccccc3)c2)C1(C)C	10	24h	-0.279571929124469	FALSE	185	FALSE	-0.7579018156108921	1.2379765060583987	0	5.546	350.45074
euspeclibcmpd992	Spectrum	Train	JXSJBGJIGXNWCI-UHFFFAOYSA-N	CCOC(=O)CC(SP(=S)(OC)OC)C(=O)OCC	10	24h	0.167073217394338	FALSE	187	FALSE	-3.196840273980365	-0.057426997963373	3	1.787	330.35802
euspeclibcmpd2425	Spectrum	Train	IYRMWMYZSQPJKC-UHFFFAOYSA-N	O=c1c(O)c(-c2ccc(O)cc2)oc2cc(O)cc(O)c12	10	24h	-0.0385362108015746	FALSE	425	TRUE	4.360573665792558	-1.1371318877685086	4	1.872	286.2363
euspeclibcmpd2245	Spectrum	Train	IPOKCKJONYRRHP-UHFFFAOYSA-N	O=C(O)CCNC(=O)c1ccc(N=Nc2ccc(O)c(C(=O)O)c2)cc1	10	24h	-0.361337793840859	FALSE	397	TRUE	3.5118888314515457	-0.5383403315734923	4	2.524	357.3175
euspeclibcmpd2219	Spectrum	Train	LBHIOVVIQHSOQN-UHFFFAOYSA-N	O=C(NCCO[N+](=O)[O-])c1cccnc1	10	24h	0.163942322826767	FALSE	390	TRUE	3.6362832033657617	-1.0328245017957085	4	1.758	211.17476
euspeclibcmpd1187	Spectrum	Train	UJAOSPFULOFZRR-UHFFFAOYSA-N	CC(=O)Nc1ccc(OC(C)=O)cc1	10	24h	-0.38612857740838	FALSE	71	FALSE	0.2525100308590779	-1.7129868414433709	1	0.718	193.19923
euspeclibcmpd1244	Spectrum	Train	WTQYWNWRJNXDEG-WZCNAGQFSA-N	CN1C2C[C@H](OC(=O)C(CO)c3ccccc3)C[C@@H]1[C@@H](O)C2	10	24h	-0.44308250400432	FALSE	359	FALSE	-0.7197713945213027	2.089143623977514	0	0.63	305.36882
euspeclibcmpd472	Spectrum	Train	XNKLLVCARDGLGL-JGVFFNPUSA-N	Cc1cn([C@H]2C=C[C@@H](CO)O2)c(=O)[nH]c1=O	10	24h	-0.536218934098906	FALSE	88	FALSE	3.315820785157681	5.322156839383891	0	-0.515	224.21327
euspeclibcmpd165	Spectrum	Train	JWZZKOKVBUJMES-UHFFFAOYSA-N	CC(C)NCC(O)c1ccc(O)c(O)c1	10	24h	-1.07773189724376	FALSE	25	FALSE	0.8121167289399782	-1.938898643043956	1	1.099	211.25757
euspeclibcmpd630	Spectrum	Train	HXHWSAZORRCQMX-UHFFFAOYSA-N	CCCSc1ccc2[nH]c(=NC(=O)OC)[nH]c2c1	10	24h	3.70625251901296	TRUE	137	FALSE	1.45116035893585	1.8662289787060533	0	2.795	265.3314
euspeclibcmpd594	Spectrum	Train	BLXXJMDCKKHMKV-UHFFFAOYSA-N	COc1ccc2cc(CCC(C)=O)ccc2c1	10	24h	0.245746127189454	FALSE	334	FALSE	1.87760780804573	-1.3407198555330115	1	2.943	228.28634
euspeclibcmpd1596	Spectrum	Train	INDUNANCUDNZJY-JGHFDUOSSA-N	COC(=O)C[C@H]1C(C)(C)[C@@H](OC(C)=O)C2CC3C(CC[C@]4(C)C3CC(=O)O[C@H]4c3ccoc3)[C@@]1(C)C2=O	10	24h	1.31438932258044	FALSE	365	FALSE	-1.9920583572843824	4.598580788951496	0	3.408	514.60721
euspeclibcmpd2215	Spectrum	Train	RIKMMFOAQPJVMX-UHFFFAOYSA-N	Cc1cn[nH]c1	10	24h	-0.461289878963415	FALSE	385	FALSE	0.2093586487781007	-1.0713189550287618	1	0.76	82.10384
euspeclibcmpd383	Spectrum	Train	LDMWSLGGVTVJPG-UHFFFAOYSA-N	Cc1cc(-c2ccccc2)n[nH]c1=NCCN1CCOCC1	10	24h	1.08448775383807	FALSE	81	FALSE	4.949484779353078	0.7424660283117335	4	1.98	298.38278
euspeclibcmpd2401	Spectrum	Train	OBKXEAXTFZPCHS-UHFFFAOYSA-N	O=C(O)CCCc1ccccc1	10	24h	0.408862806686004	FALSE	12	FALSE	-0.0813382299608151	-1.8077482190599772	1	2.407	164.20107
euspeclibcmpd412	Spectrum	Train	UYIFTLBWAOGQBI-YSHINGEJSA-N	C[C@]12CCC3c4ccc(OC(=O)c5ccccc5)cc4CCC3C1CC[C@@H]2O	10	24h	0.297631541263143	FALSE	414	FALSE	-1.3934875810921472	2.542306925125905	0	5.512	376.48802
euspeclibcmpd107	Spectrum	Train	BZEWSEKUUPWQDQ-UHFFFAOYSA-N	CCCCOc1ccc(C(=O)CCN2CCCCC2)cc1	10	24h	3.52909763234728	TRUE	154	FALSE	1.5128117202370817	-1.6449084365023756	1	4.053	289.41248
euspeclibcmpd1513	Spectrum	Train	IMKJGXCIJJXALX-SHUKQUCYSA-N	CC1(C)CCC[C@@]2(C)[C@H]1CC[C@@]1(C)OC(=O)C[C@H]21	10	24h	11.6452671505308	TRUE	250	FALSE	-5.945170571184383	2.4253203333911606	2	3.495	250.37644
euspeclibcmpd1779	Spectrum	Train	NZZIMKJIVMHWJC-UHFFFAOYSA-N	O=C(CC(=O)c1ccccc1)c1ccccc1	10	24h	2.19535768383182	TRUE	421	FALSE	0.0764972299307898	-2.5961912075165867	1	3.154	224.25458
euspeclibcmpd355	Spectrum	Train	MXXWOMGUGJBKIW-YPCIICBESA-N	O=C(/C=C/C=C/c1ccc2c(c1)OCO2)N1CCCCC1	10	24h	-0.21746043322459	FALSE	235	FALSE	-1.1507571070343088	0.2206995687801436	3	2.864	285.33765
euspeclibcmpd2129	Spectrum	Train	OHKOGUYZJXTSFX-UHFFFAOYSA-N	CC1(C)SC2C(NC(=O)C(C(=O)O)c3ccsc3)C(=O)N2C1C(=O)O	10	24h	-0.126670149862647	FALSE	363	FALSE	2.538663524961815	4.228546661332385	0	0.392	384.42733
euspeclibcmpd110	Spectrum	Train	UCTWMZQNUQWSLP-SECBINFHSA-N	CNC[C@@H](O)c1ccc(O)c(O)c1	10	24h	-0.78228131166499	FALSE	25	TRUE	0.7181154151939327	-2.20328845666844	1	0.372	183.20442
euspeclibcmpd614	Spectrum	Train	JXDFEQONERDKSS-UHFFFAOYSA-N	NCCc1cc[nH]n1	10	24h	1.24299851284831	FALSE	34	FALSE	2.072134319910446	-0.619665699034204	1	-0.157	111.14505
euspeclibcmpd946	Spectrum	Train	XFCLJVABOIYOMF-QPLCGJKRSA-N	CN(C)CCOc1ccc(/C(=C(/CCCl)c2ccccc2)c2ccccc2)cc1	10	24h	93.6556831899527	TRUE	177	TRUE	2.7590348970913494	-2.116577674157923	1	6.298	405.95962
euspeclibcmpd967	Spectrum	Train	WZGFRDSZMKBKLU-NIPAPJJZSA-N	NCCC(=O)C(O)N[C@@H]1C[C@H](N)[C@@H](O[C@H]2O[C@H](CN)[C@@H](O)[C@H](O)[C@H]2O)[C@H](O)[C@H]1O[C@H]1O[C@H](CO)[C@@H](O)[C@H](N)C1O	10	24h	-0.340396728440597	FALSE	64	FALSE	-2.452694541639332	6.665676234956292	2	-7.964	585.60252
euspeclibcmpd1959	Spectrum	Train	JXSVIVRDWWRQRT-UHFFFAOYSA-N	CC1CCC2(C(=O)O)CCC3(C)C(=CCC4C5(C)CC(O)C(O)C(C)(CO)C5CCC43C)C2C1C	10	24h	-0.236948169215653	FALSE	282	FALSE	-6.422285217301871	5.578114179514429	2	4.435	488.69911
euspeclibcmpd2364	Spectrum	Train	BITWVVLBVUMFHU-UHFFFAOYSA-N	O=C(CCCl)NCCc1ccccc1	10	24h	0.0302867732904951	FALSE	226	FALSE	0.5937256933426311	0.6698248487381955	1	2.059	211.68796
euspeclibcmpd1224	Spectrum	Train	RYOOHIUJEJZCFT-UHFFFAOYSA-N	CCN(CC)CCNC(C(=O)OCCC(C)C)c1ccccc1	10	24h	0.36936524828189	FALSE	81	FALSE	0.1462959355045443	1.0852876683176518	0	3.627	320.46958
euspeclibcmpd728	Spectrum	Train	XXSMGPRMXLTPCZ-UHFFFAOYSA-N	CCN(CCO)CCCC(C)N=c1cc[nH]c2cc(Cl)ccc12	10	24h	0.226292386557318	FALSE	136	TRUE	5.152113580001943	2.996748621407958	4	3.106	335.87153
euspeclibcmpd730	Spectrum	Train	VGKDLMBJGBXTGI-SJCJKPOMSA-N	CN[C@H]1CC[C@@H](c2ccc(Cl)c(Cl)c2)c2ccccc21	10	24h	-0.980280290598526	FALSE	39	FALSE	2.863137564106981	-2.884317907357959	1	4.996	306.22958
euspeclibcmpd330	Spectrum	Train	UDMBCSSLTHHNCD-VTHZCTBJSA-N	N=c1[nH]cnc2c1ncn2C1O[C@H](COP(=O)(O)O)[C@@H](O)[C@H]1O	10	24h	-0.321028194127587	FALSE	368	FALSE	5.28930462608124	9.262012718924192	5	-2.265	347.22122
euspeclibcmpd2085	Spectrum	Train	DNFJSIPZGYBGON-LJYUFVHUSA-N	COC(=O)C[C@H]1C(C)(C)C(=O)C2CC3=C4CC(=O)O[C@@H](c5ccoc5)[C@]4(C)CCC3[C@@]1(C)C2=O	10	24h	-0.00623052648421884	FALSE	365	TRUE	-0.0527995622987975	3.5815801994907424	0	3.36	468.53877
euspeclibcmpd334	Spectrum	Train	LTBQFJVKVMGOEG-RUDMXATFSA-N	COc1c(C/C=C(\C)CCC(=O)O)c(O)c2c(O)occ2c1C	10	24h	11.8055088668817	TRUE	129	FALSE	3.0148947279502654	1.993147280905732	0	3.443	320.33709
euspeclibcmpd924	Spectrum	Train	NCYVXEGFNDZQCU-UHFFFAOYSA-N	CCN(CC)C(=O)c1cccnc1	10	24h	-0.509774875886919	FALSE	170	TRUE	1.344419963244511	-1.3960246341967573	1	0.79	178.23096
euspeclibcmpd1140	Spectrum	Train	UBCKYWKJKPMKAA-RDZBXBSQSA-N	OCc1cc(O)c2c(O)c3c(O)cccc3c([C@@H]3O[C@H](CO)[C@@H](O)[C@H](O)[C@H]3O)c2c1	10	24h	-0.522744334166908	FALSE	173	FALSE	1.7250906765799248	3.044541409147648	0	-7.6e-002	418.39397
euspeclibcmpd716	Spectrum	Train	UQGKUQLKSCSZGY-UHFFFAOYSA-N	CCCc1nc(C(C)(C)O)c(C(=O)OCc2oc(=O)oc2C)n1Cc1ccc(-c2ccccc2-c2nn[nH]n2)cc1	10	24h	-0.52853438028716	FALSE	134	TRUE	7.102088937584794	3.3488939539473312	4	4.814	558.58509
euspeclibcmpd2167	Spectrum	Train	LDARSRVDRQBFHA-UHFFFAOYSA-N	COc1ccc(-c2coc3c4c(c(CC=C(C)C)c(O)c3c2=O)OC(C)(C)C=C4)cc1	10	24h	-0.39817427474213	FALSE	311	FALSE	4.782737066706087	2.8008566139221664	4	5.252	418.48163
euspeclibcmpd827	Spectrum	Train	AYIRNRDRBQJXIF-UWVGGRQHSA-N	CS(=O)(=O)c1ccc([C@H](O)[C@H](CF)NC(=O)C(Cl)Cl)cc1	10	24h	-0.193193416640068	FALSE	13	FALSE	0.8752693300491907	1.3952858250407476	0	1.597	358.21326
euspeclibcmpd2386	Spectrum	Train	SSJXIUAHEKJCMH-PHDIDXHHSA-N	N[C@@H]1CCCC[C@H]1N	10	24h	1.79291961961742	FALSE	384	FALSE	-1.929625001450035	-2.4613656755722406	3	-4.6e-002	114.18875
euspeclibcmpd227	Spectrum	Train	WXNZTHHGJRFXKQ-UHFFFAOYSA-N	Oc1ccc(Cl)cc1	10	24h	-0.0545370108433729	FALSE	51	TRUE	0.2156192907141112	-3.4436844096645367	1	2.252	128.5563
euspeclibcmpd1367	Spectrum	Train	AKKQGFKWEDCWJK-UHFFFAOYSA-N	CC(C)c1ccc2c(c1)CCC1C(C)(C(N)=O)CCCC21C	10	24h	15.1048492517963	TRUE	299	FALSE	0.1335715742423201	0.9610454322238424	0	4.762	299.45036
euspeclibcmpd1720	Spectrum	Train	DRLFMBDRBRZALE-UHFFFAOYSA-N	COc1ccc2[nH]cc(CCNC(C)=O)c2c1	10	24h	-0.164210756307872	FALSE	337	FALSE	5.873883943843719	4.754020595296843	4	1.555	232.27834
euspeclibcmpd2417	Spectrum	Train	ZRALSGWEFCBTJO-UHFFFAOYSA-N	N=C(N)N	10	24h	-0.495693073799378	FALSE	172	FALSE	-2.021411752571043	-2.2556951455628105	3	-0.988	59.0705
euspeclibcmpd1942	Spectrum	Train	BDFCYBFDARSRDM-UHFFFAOYSA-N	COc1cc(-c2coc3cc(OCc4ccccc4)c(OC)c(O)c3c2=O)cc(OCc2ccccc2)c1OC	10	24h	-0.319948893056627	FALSE	255	FALSE	6.557186172839698	0.2121994633544733	4	5.709	540.55991
euspeclibcmpd1174	Spectrum	Train	QXHHHPZILQDDPS-UHFFFAOYSA-N	Clc1ccc(C(Cn2ccnc2)OCc2ccsc2Cl)c(Cl)c1	10	24h	15.7079765247978	TRUE	46	FALSE	6.100320325816572	-0.9929619683310542	4	4.437	387.71122
euspeclibcmpd461	Spectrum	Train	VRBKIVRKKCLPHA-UHFFFAOYSA-N	CCc1nn(CCCN2CCN(c3cccc(Cl)c3)CC2)c(=O)n1CCOc1ccccc1	10	24h	8.97806209386778	TRUE	109	FALSE	6.091802352483098	0.1363960500592641	4	4.415	470.00688
euspeclibcmpd2337	Spectrum	Train	ZQRBOBGLJZHCAN-UHFFFAOYSA-N	Cc1nnc(SC=C2CSC3C(NC(=O)Cn4cnnn4)C(=O)N3C2C(=O)O)s1	10	24h	0.336260572116123	FALSE	409	TRUE	4.24677551748377	7.144846409623584	5	-1.576	454.50715
euspeclibcmpd1667	Spectrum	Train	XWDAKKDQJHVMKG-OMWJFKFJSA-N	CC[C@H](/C=C/C(C)C1CCC2C3CC=C4CC(=O)CC[C@]4(C)C3CC[C@]12C)C(C)C	10	24h	-0.110203278290643	FALSE	56	FALSE	-8.000695697273494	4.623526921106164	2	7.453	410.67494
euspeclibcmpd1647	Spectrum	Train	HYXITZLLTYIPOF-UHFFFAOYSA-N	Cc1coc2c1C(=O)C(=O)c1c-2ccc2c1CCCC2(C)C	10	24h	2.21995881217948	TRUE	298	TRUE	2.5268610002737075	0.2134636666741274	4	4.66	294.34442
euspeclibcmpd959	Spectrum	Train	AQCHWTWZEMGIFD-UHFFFAOYSA-N	Cc1ccccc1N1C(=O)c2cc(S(N)(=O)=O)c(Cl)cc2NC1C	10	24h	0.331474395265068	FALSE	112	FALSE	3.53845029958388	-1.0691719931764103	4	2.463	365.83453
euspeclibcmpd1696	Spectrum	Train	RAEOYMOPVHBBKE-UHFFFAOYSA-N	CNc1ccccc1C(=O)N1CCc2c([nH]c3ccccc23)C1=O	10	24h	0.787192150835031	FALSE	323	FALSE	5.849648924113067	2.166012475194126	4	3.16	319.35718
euspeclibcmpd708	Spectrum	Train	FLMIOANAVARRAD-UHFFFAOYSA-N	CC1C(=NC(=O)C(NOC(C)(C)C(=O)O)c2csc(=N)[nH]2)C(=O)N1S(=O)(=O)O	10	24h	-0.0945430202145884	FALSE	158	FALSE	2.0970851080394706	3.61476473747587	0	-1.456	435.43277
euspeclibcmpd1281	Spectrum	Train	UXXQOJXBIDBUAC-UHFFFAOYSA-N	COc1cc2c(N3CCN(C(=O)Nc4ccc(OC(C)C)cc4)CC3)ncnc2cc1OCCCN1CCCCC1	10	24h	0.61900629654551	FALSE	26	FALSE	7.22834880072259	3.403705322448671	4	4.674	562.70298
euspeclibcmpd2191	Spectrum	Train	GJFCONYVAUNLKB-QCYOSJOCSA-N	C[C@@H]1CC2C3CC=C4CC(=O)C=C[C@]4(C)[C@@]3(F)[C@@H](O)C[C@]2(C)[C@@]1(O)C(=O)CO	10	24h	-0.237542027456735	FALSE	86	FALSE	-7.293420214223817	7.416122384415113	2	1.286	392.46106
euspeclibcmpd1749	Spectrum	Train	DDSFKIFGAPZBSR-UHFFFAOYSA-N	CC(=O)Oc1ccccc1C(=O)Oc1ccccc1C(=O)O	10	24h	-0.326982612147955	FALSE	5	FALSE	1.5827927077789692	-2.1777697541349417	1	2.659	300.26288
euspeclibcmpd290	Spectrum	Train	ZFXYFBGIUFBOJW-UHFFFAOYSA-N	Cn1c(=O)c2nc[nH]c2n(C)c1=O	10	24h	-0.0619759815126394	FALSE	319	FALSE	3.554881997088572	0.513190501323719	4	-0.584	180.16402
euspeclibcmpd859	Spectrum	Train	ZMUSCGJNJYXJBP-QHDHGWJCSA-N	CC1(C)O[C@@H]2CC3C4CC=C5CC(=O)C=C[C@]5(C)C4[C@@H](O)C[C@]3(C)[C@]2(C(=O)CO)O1	10	24h	-0.246525055562992	FALSE	29	FALSE	-7.804959768615165	8.708963613447773	2	0.606	416.50727
euspeclibcmpd374	Spectrum	Train	QNJKSUYWBCNWFI-LMVSLLPKSA-N	C=C1c2cccc(O)c2C(=O)C2C(=O)[C@]3(O)C(=O)C(C(N)=O)C(=O)C(N(C)C)[C@@H]3[C@@H](O)[C@H]12	10	24h	0.0721393521779702	FALSE	16	FALSE	1.8424378948753488	2.310607162777936	0	-1.06	442.41867
euspeclibcmpd1234	Spectrum	Train	CJXAEXPPLWQRFR-UHFFFAOYSA-N	Clc1ccc(Cn2c(CN3CCCC3)nc3ccccc32)cc1	10	24h	-0.0615245667749802	FALSE	386	FALSE	5.020357042498097	-1.1237658541951885	4	4.527	325.83519
euspeclibcmpd2255	Spectrum	Train	DYAIAHUQIPBDIP-UHFFFAOYSA-N	O=C(O)C1=C(CSc2nnnn2CS(=O)(=O)O)CSC2C(NC(=O)C(O)c3ccccc3)C(=O)N12	10	24h	0.113505223641997	FALSE	398	FALSE	3.0584925679044304	8.855841438135851	5	-0.608	542.56591
euspeclibcmpd1506	Spectrum	Train	APJYDQYYACXCRM-UHFFFAOYSA-N	NCCc1c[nH]c2ccccc12	10	24h	-0.231217836790521	FALSE	351	FALSE	4.798683307626611	1.3764590415517222	4	1.55	160.21568
euspeclibcmpd1230	Spectrum	Train	KYHQZNGJUGFTGR-UHFFFAOYSA-N	CC(O)Cn1cnc2c1c(=O)n(C)c(=O)n2C	10	24h	0.0468560057109444	FALSE	9	FALSE	3.464970440288768	3.0660233821978	0	-0.262	238.24316
euspeclibcmpd2284	Spectrum	Train	AESLVVCEZYVFAE-UHFFFAOYSA-N	COC(=O)C(C)=CCC12OC(C)(C)C3CC(=CC4C(=O)c5c(OC)c6c(c(CC=C(C)C)c5OC431)OC(C)(CCC=C(C)C)C=C6)C2=O	10	24h	55.9365255359366	TRUE	261	FALSE	-1.3122886159172955	5.175875983935233	0	7.408	656.80432
euspeclibcmpd925	Spectrum	Train	BPEGJWRSRHCHSN-UHFFFAOYSA-N	Cn1nnc2c(C(N)=O)ncn2c1=O	10	24h	0.0617983016796134	FALSE	9	FALSE	4.5516874541697865	1.3794705932299935	4	5.2e-002	194.15084
euspeclibcmpd371	Spectrum	Train	HDDSHPAODJUKPD-UHFFFAOYSA-N	COC(=O)N=c1[nH]c2ccc(Sc3ccccc3)cc2[nH]1	10	24h	2.82488349197953	TRUE	137	FALSE	1.896920146175716	0.6817244679399146	1	3.499	299.34762
euspeclibcmpd628	Spectrum	Train	AGMMTXLNIQSRCG-UHFFFAOYSA-N	CCC1NC(=O)c2cc(S(N)(=O)=O)c(Cl)cc2N1	10	24h	-0.19847615640528	FALSE	112	FALSE	3.257218847403459	0.6604763261541746	4	0.848	289.73858
euspeclibcmpd1937	Spectrum	Train	VZKYMUDKBYLYJH-UHFFFAOYSA-N	CC(=O)OC1=C2C(C)C(O)CC(O)(C(OC(=O)c3ccccc3)C3C4(OC(C)=O)COC4CC(O)C3(C)C1=O)C2(C)C	10	24h	0.285101448031413	FALSE	122	FALSE	-1.845649803406972	5.077310462322383	0	0.648	586.62682
euspeclibcmpd802	Spectrum	Train	UVTNFZQICZKOEM-UHFFFAOYSA-N	CC(C)N(CCC(C(N)=O)(c1ccccc1)c1ccccn1)C(C)C	10	24h	-0.0800021740577913	FALSE	214	FALSE	3.5696365901603198	-0.0106979931641487	4	3.417	339.47446
euspeclibcmpd1368	Spectrum	Train	QKVNMVAISCKGFO-NYWNYWLFSA-N	CC1(C)CC2C1CC[C@]1(C)CCC3C(C(=O)O)CC(=O)O[C@@]32C1	10	24h	-0.0834553205671897	FALSE	333	FALSE	-4.667310744037358	3.275316885164788	2	3.151	320.42322
euspeclibcmpd1577	Spectrum	Train	MEHUJCGAYMDLEL-UHFFFAOYSA-N	O=C(O)CCCCCCCC(O)C(O)CCCCCCO	10	24h	-0.245458974147007	FALSE	317	FALSE	-3.536025227561817	-0.0500212281180643	3	2.963	304.42228
euspeclibcmpd896	Spectrum	Train	ONKUMRGIYFNPJW-FWAVOAFDSA-N	C#C[C@]1(OC(C)=O)CCC2C3CCC4=C[C@@H](OC(C)=O)CCC4C3CC[C@@]21C	10	24h	2.27931776707598	TRUE	14	FALSE	-6.971293713204268	5.70481373938682	2	4.973	384.50848
euspeclibcmpd1344	Spectrum	Train	IGJQUJNPMOYEJY-UHFFFAOYSA-N	CC(=O)c1ccc[nH]1	10	24h	-0.093377340456782	FALSE	228	FALSE	1.7860510074006553	-0.297995173095136	1	0.954	109.12588
euspeclibcmpd1431	Spectrum	Train	CQOVPNPJLQNMDC-UHFFFAOYSA-N	NCCC(=O)NC(Cc1c[nH]cn1)C(=O)O	10	24h	-0.177627737125278	FALSE	34	FALSE	3.2719990385414333	3.76292119613716	0	-4.268	226.23246
euspeclibcmpd1593	Spectrum	Train	WAABTQYXHWIWME-GIMVZELVSA-N	COC(=O)C[C@H]1C2(C)CC34OC5(C)O[C@]6(C7C(C(=O)C(C)C)C(=O)O[C@@H](c8ccoc8)[C@]7(C)C(OC(C)=O)[C@@H](OC(C)=O)[C@]6(O5)[C@]13C)[C@H](OC(C)=O)[C@@]4(O)C2OC(=O)C(C)C	10	24h	0.648259488495133	FALSE	295	FALSE	0.9843456758576756	6.33526144792665	0	2.426	858.87806
euspeclibcmpd534	Spectrum	Train	GULNIHOSWFYMRN-UHFFFAOYSA-N	COc1ccc(CN(CCN(C)C)c2ncccn2)cc1	10	24h	-0.865881341240412	FALSE	67	FALSE	4.580351153326974	-0.3455990754814781	4	2.44	286.37208
euspeclibcmpd1416	Spectrum	Train	UWHUTZOCTZJUKC-UHFFFAOYSA-N	Oc1ccc2c(c1)OCC1(O)Cc3cc(O)c(O)cc3C21	10	24h	1.37441366444544	FALSE	289	FALSE	1.3586842216067847	0.1527706026414742	1	1.933	286.27936
euspeclibcmpd338	Spectrum	Train	AQIXAKUUQRKLND-UHFFFAOYSA-N	CN=C(NC#N)NCCSCc1[nH]cnc1C	10	24h	3.04176059135684	TRUE	85	FALSE	4.583035444286795	2.9285001100130734	4	7.e-003	252.33924
euspeclibcmpd115	Spectrum	Train	VOXZDWNPVJITMN-PAOLREHBSA-N	C[C@]12CCC3c4ccc(O)cc4CCC3C1CC[C@@H]2O	10	24h	-0.229711913280129	FALSE	380	FALSE	-2.553950692047686	2.396957366910925	3	3.838	272.38196
euspeclibcmpd2231	Spectrum	Train	FIAFUQMPZJWCLV-UHFFFAOYSA-N	Cc1ccc(C(=O)Nc2ccc(S(=O)(=O)O)c3cc(S(=O)(=O)O)cc(S(=O)(=O)O)c23)cc1NC(=O)c1cccc(NC(=O)Nc2cccc(C(=O)Nc3cc(C(=O)Nc4ccc(S(=O)(=O)O)c5cc(S(=O)(=O)O)cc(S(=O)(=O)O)c45)ccc3C)c2)c1	10	24h	-0.305431319542007	FALSE	36	FALSE	4.337112709935856	-2.5439833957313613	4	4.447	1297.2797
euspeclibcmpd482	Spectrum	Train	KSMAGQUYOIHWFS-UHFFFAOYSA-N	CC(Oc1c(Cl)cccc1Cl)C1=NCCN1	10	24h	0.103819373547398	FALSE	229	FALSE	1.257227535989729	-1.0348336362433348	1	2.765	259.13178
euspeclibcmpd1704	Spectrum	Train	NXJCRELRQHZBQA-UHFFFAOYSA-N	COc1cc(OC)c2ccc(=O)oc2c1	10	24h	0.0647876922400334	FALSE	260	FALSE	4.549559041118956	-1.431443773857349	4	1.866	206.1947
euspeclibcmpd2404	Spectrum	Train	GSDSWSVVBLHKDQ-UHFFFAOYSA-N	CC1COc2c(N3CCN(C)CC3)c(F)cc3c(=O)c(C(=O)O)cn1c23	10	24h	0.0498349668844492	FALSE	392	FALSE	6.687146487885033	-0.0137697690439026	4	-1.374	361.3675
euspeclibcmpd744	Spectrum	Train	ZDPIZLCVJAAHHR-UHFFFAOYSA-N	Cc1[nH]c(C)c(Cl)c(=O)c1Cl	10	24h	6.67365593934368	TRUE	131	FALSE	1.785493601762899	-1.4145848997041068	1	1.114	192.04258
euspeclibcmpd1702	Spectrum	Train	OXQKEKGBFMQTML-IECVIRLLSA-N	OC[C@H](O)[C@@H](O)[C@H](O)[C@H](O)[C@H](O)CO	10	24h	-0.743667979789124	FALSE	308	TRUE	-3.39294152856732	-0.8971960781590094	3	-3.451	212.19774
euspeclibcmpd1991	Spectrum	Train	IZVFFXVYBHFIHY-UHFFFAOYSA-N	CC(C)CCCC(C)C1CCC2C3=CCC4CC(O)CCC4(C)C3CCC21C	10	24h	-0.130614073917208	FALSE	376	FALSE	-8.047671570215954	4.4789185306284	2	7.376	386.65354
euspeclibcmpd664	Spectrum	Train	JAUORDHNHDCTAS-CYBMUJFWSA-N	Oc1c(C2=CC[C@@H](c3ccc(Cl)cc3)CC2)c(O)c2ccccc2c1O	10	24h	37.8933758769759	TRUE	270	FALSE	2.695671166231429	-1.7408902931295216	1	5.902	366.83746
euspeclibcmpd531	Spectrum	Train	ZSCDBOWYZJWBIY-UHFFFAOYSA-N	CC(CN(C)C)CN1c2ccccc2CCc2ccccc21	10	24h	0.0949705105477761	FALSE	57	FALSE	1.890582563608893	-0.2202290235351122	1	4.836	294.43384
euspeclibcmpd1742	Spectrum	Train	VBPFHJBRXZWCDM-UHFFFAOYSA-N	Cc1[nH]c(=O)[nH]c1O	10	24h	-0.282875117887636	FALSE	45	FALSE	0.3429108044858083	-0.2263759030833392	1	-0.456	114.10264
euspeclibcmpd1103	Spectrum	Train	KGEKLUUHTZCSIP-UHFFFAOYSA-N	CC(=O)OC1CC2CCC1(C)C2(C)C	10	24h	-0.684764208359577	FALSE	344	FALSE	-5.17549054494492	1.454566077322959	3	2.354	196.28599
euspeclibcmpd1256	Spectrum	Train	UGQMRVRMYYASKQ-VTHZCTBJSA-N	O=c1[nH]cnc2c1ncn2C1O[C@H](CO)[C@@H](O)[C@H]1O	10	24h	-0.543775470286105	FALSE	368	FALSE	4.95174243524059	8.554154276130769	5	-2.249	268.22608
euspeclibcmpd158	Spectrum	Train	BCGWQEUPMDMJNV-UHFFFAOYSA-N	CN(C)CCCN1c2ccccc2CCc2ccccc21	10	24h	0.663780568908881	FALSE	57	FALSE	2.186776085757891	-1.7422299273482331	1	4.387	280.40726
euspeclibcmpd600	Spectrum	Train	JCCNYMKQOSZNPW-UHFFFAOYSA-N	CCOC(=O)N1CCC(=C2c3ccc(Cl)cc3CCc3cccnc32)CC1	10	24h	0.619658401705562	FALSE	383	FALSE	1.7865366743320044	1.7821185493291145	0	5	382.88322
euspeclibcmpd1247	Spectrum	Train	LIAWQASKBFCRNR-UHFFFAOYSA-N	CCOc1ccc(NC(=O)CC(C)O)cc1	10	24h	-0.424377584753171	FALSE	71	FALSE	0.6186917647641476	-0.1724365550679652	1	1.236	223.26828
euspeclibcmpd1689	Spectrum	Train	RSYUFYQTACJFML-UKRRQHHQSA-N	Oc1ccc([C@H]2Oc3cc(O)cc(O)c3C[C@H]2O)cc1	10	24h	0.538705199395844	FALSE	243	FALSE	1.4620479896947725	0.1901586526177063	1	2.263	274.26866
euspeclibcmpd1590	Spectrum	Train	HPSILLNWMJOWNM-UJMOMDHXSA-N	CCC(C)C(=O)O[C@@H]1C[C@@]2(C)[C@H](c3ccoc3)OC(=O)CC23OC2(C)O[C@@]34[C@H](OC(C)=O)[C@@]3(O)C(OC(=O)C5(C)OC5C)C5(C)CC3(O)[C@@](C)([C@H]5CC(=O)OC)[C@@]14O2	10	24h	1.249679106187	FALSE	295	FALSE	0.8100318782480731	6.065796009132569	0	2.135	816.84138
euspeclibcmpd552	Spectrum	Train	SPTMROWPYQRZSX-UHFFFAOYSA-N	Cc1cc(=NC(=O)C2C(=O)c3ccccc3S(=O)(=O)N2C)[nH]o1	10	24h	-0.343505768382348	FALSE	96	FALSE	2.83975553252901	1.5637474092756445	4	2.e-002	335.33512
euspeclibcmpd1614	Spectrum	Train	WVKDAMAQNQRJFP-UHFFFAOYSA-N	COc1ccc(-c2coc3c(OC)c(OC)cc(O)c3c2=O)cc1	10	24h	-0.0408163656570896	FALSE	257	FALSE	4.894652337896396	-0.3346194632673718	4	2.575	328.31604
euspeclibcmpd2051	Spectrum	Train	ZQPPMHVWECSIRJ-KTKRTIGZSA-N	CCCCCCCC/C=C\CCCCCCCC(=O)O	10	24h	0.16900684997362	FALSE	356	FALSE	-3.7085438576231327	-1.3035258803997662	3	6.86	282.46136
euspeclibcmpd1612	Spectrum	Train	TUODPMGCCJSJRH-LYNSQETBSA-N	O=C(O)C(O)[C@@](O)(Cc1ccc(O)cc1)C(=O)O	10	24h	-0.287723066603622	FALSE	44	FALSE	0.1955225926720137	-1.0510398582241078	1	-3.9e-002	256.20878
euspeclibcmpd320	Spectrum	Train	JXLYSJRDGCGARV-CUGARIAGSA-N	CC[C@]1(O)CC2CN(CCc3c([nH]c4ccccc34)[C@@](C(=O)OC)(c3cc4c(cc3OC)N(C)[C@H]3[C@@](O)(C(=O)OC)[C@H](OC(C)=O)[C@]5(CC)C=CCN6CC[C@]43[C@@H]65)C2)C1	10	24h	25.8358915796252	TRUE	69	TRUE	7.737414121988932	12.004478179503304	5	4.887	810.97412
euspeclibcmpd961	Spectrum	Train	UEQUQVLFIPOEMF-UHFFFAOYSA-N	CN1CCN2c3ccccc3Cc3ccccc3C2C1	10	24h	0.112426563668619	FALSE	67	FALSE	2.3069188485923418	-1.3873417909833137	1	3.706	264.3648
euspeclibcmpd2403	Spectrum	Train	RZVHIXYEVGDQDX-UHFFFAOYSA-N	O=C1c2ccccc2C(=O)c2ccccc21	10	24h	-0.277124245427145	FALSE	421	TRUE	-0.587983844380989	-2.86671239462363	1	2.808	208.21212
euspeclibcmpd1480	Spectrum	Train	QQRSPHJOOXUALR-UHFFFAOYSA-N	C=CCc1cc(OC)c2c(c1OC)OCO2	10	24h	-0.403710151914683	FALSE	269	FALSE	1.146197755659902	-1.5204874862487503	1	2.573	222.23716
euspeclibcmpd1627	Spectrum	Train	BUVRFGBECZFCRL-YDTKTFQDSA-N	CCC(C)C(=O)O[C@@H]1C[C@@]2(C)[C@H](c3ccoc3)OC(=O)CC23OC2(C)OC34[C@H](OC(=O)C(C)C)[C@@]3(O)[C@@H](OC(=O)C5(C)OC5C)[C@@]5(C)C[C@]3(O)[C@@](C)([C@H]5CC(=O)OC)C14O2	10	24h	0.306762482733688	FALSE	295	TRUE	1.1998745574698104	5.794689566041944	0	3.265	844.89454
euspeclibcmpd14	Spectrum	Train	PWKSKIMOESPYIA-UHFFFAOYSA-N	CC(=O)NC(CS)C(=O)O	10	24h	-0.532114754406721	FALSE	203	FALSE	-1.6511797689110452	0.5158884464999878	3	-0.578	163.19486
euspeclibcmpd931	Spectrum	Train	SANOUVWGPVYVAV-UHFFFAOYSA-N	CC(C)CC(N)=O	10	24h	-0.219111145218634	FALSE	431	FALSE	-2.347275507149728	-0.8349857924907562	3	0.542	101.14694
euspeclibcmpd147	Spectrum	Train	NTYJJOPFIAHURM-UHFFFAOYSA-N	NCCc1c[nH]cn1	10	24h	0.0512197640337316	FALSE	34	TRUE	2.741935273344234	0.354975991067547	4	-0.714	111.14505
euspeclibcmpd911	Spectrum	Train	TVZGACDUOSZQKY-UHFFFAOYSA-N	N=c1[nH]c(=N)c2nc(CNc3ccc(C(=O)NC(CCC(=O)O)C(=O)O)cc3)cnc2[nH]1	10	24h	10.0119670169727	TRUE	166	TRUE	7.791263997014034	2.912716916005594	4	-0.177	440.41269
euspeclibcmpd2440	Spectrum	Train	WLJVXDMOQOGPHL-UHFFFAOYSA-N	O=C(O)Cc1ccccc1	10	24h	-0.294789465751168	FALSE	353	FALSE	0.4081053136991305	-3.059599717858002	1	1.494	136.14792
euspeclibcmpd2442	Spectrum	Train	ASPOIVQEUUCDQT-UHFFFAOYSA-N	N#C[Fe-2](C#N)(C#N)(C#N)(C#N)N=O	10	24h	0.287245901495889	FALSE	43	FALSE	-1.537445909240752	-2.6992366355816886	3	0.571	215.9381
euspeclibcmpd2367	Spectrum	Train	LTNARNSYQXXJOW-UHFFFAOYSA-N	COc1cc2occ(-c3ccccc3)c(=O)c2c(OC)c1C	10	24h	3.02402038847724	TRUE	255	FALSE	4.827694977277691	-0.5369754809639051	4	3.32	296.31724
euspeclibcmpd675	Spectrum	Train	OELFLUMRDSZNSF-UHFFFAOYSA-N	CC(C)C1CCC(C(=O)NC(Cc2ccccc2)C(=O)O)CC1	10	24h	-0.338466342440959	FALSE	361	FALSE	0.2591096361339099	1.7534826497016072	0	3.981	317.42258
euspeclibcmpd1698	Spectrum	Train	VCCRNZQBSJXYJD-UHFFFAOYSA-N	O=c1c(O)c(-c2ccccc2)oc2cc(O)cc(O)c12	10	24h	0.612796131623371	FALSE	425	FALSE	4.492110768950171	-1.268734343088512	4	2.114	270.2369
euspeclibcmpd1653	Spectrum	Train	RFUVOURUUJLQSB-QFFMKFBWSA-N	CC(C)c1c(O)c(-c2cc3c(c(C(C)C)c2O)CCC2C(C)(C)CCC[C@]32C)cc2c1CCC1C(C)(C)CCC[C@]21C	10	24h	-0.247723298799127	FALSE	299	TRUE	-0.331272467491597	0.5300603263757213	1	11.696	570.88731
euspeclibcmpd1721	Spectrum	Train	PENSQRMNZZWMGV-UHFFFAOYSA-N	COc1cc2c(cc1-c1cc3cc4ccoc4cc3oc1=O)OCO2	10	24h	0.147027625859709	FALSE	244	FALSE	5.6798554004180986	-1.2749117851481504	4	3.433	336.29497
euspeclibcmpd1543	Spectrum	Train	LGJMUZUPVCAVPU-UXEYTGHTSA-N	CC[C@H](CCC(C)[C@H]1CCC2C3CCC4C[C@@H](O)CC[C@]4(C)C3CC[C@@]21C)C(C)C	10	24h	-0.389405090489244	FALSE	376	FALSE	-6.828918923792333	3.29602302367836	2	8.334	416.72258
euspeclibcmpd1130	Spectrum	Train	ROQZUJKOMJECOM-QDKNPHFZSA-N	CC(=O)O[C@@]12CO[C@@H]1C[C@H](O)[C@@]1(C)C(=O)C(=O)C3C(C)[C@@H](OC(=O)[C@@H](O)[C@@H](NC(=O)OC(C)(C)C)c4ccccc4)C[C@@](O)([C@@H](OC(=O)c4ccccc4)C12)C3(C)C	10	24h	1.49285710021481	FALSE	122	FALSE	-1.0522220260134143	6.892656809376684	0	2.857	807.87922
euspeclibcmpd1417	Spectrum	Train	VEGGRTFDFMUBPD-ONEGZZNKSA-N	Cc1cc(O)c(C=O)c2c1C(=O)Oc1c(COC(=O)/C=C/C(=O)O)c(O)c(C(=O)O)c(C)c1O2	10	24h	-0.65004832617013	FALSE	423	FALSE	2.725561736306971	0.1156182167930448	4	2.887	472.35523
euspeclibcmpd1303	Spectrum	Train	ZNNLBTZKUZBEKO-UHFFFAOYSA-N	COc1ccc(Cl)cc1C(=O)NCCc1ccc(S(=O)(=O)NC(=O)NC2CCCCC2)cc1	10	24h	-0.770336050230691	FALSE	144	FALSE	4.447017806184124	2.036981231781541	4	4.14	494.00351
euspeclibcmpd282	Spectrum	Train	AUMHDRMJJNZTPB-UHFFFAOYSA-N	O=c1c(CC[S+]([O-])c2ccccc2)c(O)n(-c2ccccc2)n1-c1ccccc1	10	24h	-0.196710159960763	FALSE	52	FALSE	3.22779051139246	-0.7679689670384076	4	4.847	404.4815
euspeclibcmpd127	Spectrum	Train	CIGNZXWBHKAMIO-JORUCDAYSA-N	CC(=O)OCC(=O)[C@@]1(O)CCC2C3CC=C4CC(=O)CC[C@]4(C)[C@@]3(F)[C@@H](O)C[C@@]21C	10	24h	-0.373440491833275	FALSE	400	FALSE	-9.660164992881684	8.253599814958669	2	1.369	422.48704
euspeclibcmpd232	Spectrum	Train	NFBAXHOPROOJAW-UHFFFAOYSA-N	O=C1c2ccccc2C(=O)C1c1ccccc1	10	24h	-0.321272535216813	FALSE	219	FALSE	0.0961354381579748	-2.708886907775573	1	2.819	222.2387
euspeclibcmpd2170	Spectrum	Train	DATAGRPVKZEWHA-UHFFFAOYSA-N	CCNC(=O)CCC(N)C(=O)O	10	24h	-0.00833972920777558	FALSE	382	TRUE	-0.7243255142465927	1.1103746573969226	3	-3.532	174.19766
euspeclibcmpd1373	Spectrum	Train	IHVRWFJGOIWMGC-NSCUHMNNSA-N	COc1ccc(/C=C/c2cc(O)cc(O)c2)cc1	10	24h	0.31031725346887	FALSE	256	FALSE	1.360650308789389	-1.6708490087241044	1	3.315	242.26986
euspeclibcmpd2055	Spectrum	Train	LZENMJMJWQSSNJ-UHFFFAOYSA-N	S=c1ccss1	10	24h	7.85541504681813	TRUE	292	FALSE	1.066564063299905	-3.1284278890613324	1	1.903	134.24297
euspeclibcmpd1935	Spectrum	Train	NBQNWMBBSKPBAY-UHFFFAOYSA-N	CC(=O)N(CC(O)CN(C(C)=O)c1c(I)c(C(=O)NCC(O)CO)c(I)c(C(=O)NCC(O)CO)c1I)c1c(I)c(C(=O)NCC(O)CO)c(I)c(C(=O)NCC(O)CO)c1I	10	24h	-0.176504560778575	FALSE	338	TRUE	-0.9645694641117428	2.9045849689716388	0	-2.279	1550.18187
euspeclibcmpd1558	Spectrum	Train	UKTUQKGXNWDYAI-UFOAOKGBSA-N	CC1(C)C(=O)C2C[C@@]3(O)C4=CC(=O)O[C@@H](c5ccoc5)[C@]4(C)CCC3[C@](C)(C2=O)[C@H]1CC(=O)O	10	24h	-0.0509736429876194	FALSE	365	FALSE	0.2501219228686946	4.202069437332175	0	2.348	470.51159
euspeclibcmpd2132	Spectrum	Train	DRLXVNRHGMULCY-IAGOWNOFSA-N	CC(C)=c1nc(N(C)S(C)(=O)=O)nc(-c2ccc(F)cc2)c1=CC[C@@H](O)C[C@@H](O)CC(=O)O	10	24h	0.157621905333429	FALSE	342	FALSE	2.611071056685536	2.826527589878617	0	2.309	481.53762
euspeclibcmpd124	Spectrum	Train	WEEGYLXZBRQIMU-UHFFFAOYSA-N	CC12CCC(CC1)C(C)(C)O2	10	24h	-0.228009795869601	FALSE	347	FALSE	-3.5033045927381563	-0.2205711207010574	3	2.147	154.24931
euspeclibcmpd564	Spectrum	Train	NZHGWWWHIYHZNX-CSKARUKUSA-N	COc1ccc(/C=C/C(=O)Nc2ccccc2C(=O)O)cc1OC	10	24h	0.9033411210261	FALSE	312	FALSE	2.659338547233805	-1.698615913901024	1	2.679	327.33128
euspeclibcmpd2101	Spectrum	Train	RKUNBYITZUJHSG-YHNBSYBMSA-N	CN1C2CC[C@@H]1C[C@@H](OC(=O)C(CO)c1ccccc1)C2	10	24h	0.178773255422398	FALSE	359	FALSE	-0.6118939787183821	1.4374142629047015	0	1.721	289.36942
euspeclibcmpd1385	Spectrum	Train	ZSRQBBAVBUQJMM-NLOYLZSISA-N	CC(C)C(=O)C1C(=O)O[C@@H](c2ccoc2)[C@]2(C)C(O)[C@@H](O)[C@@]34OC5(C)OC67CC(C)(C(O)[C@]6(O)[C@@H](O)[C@]3(O5)C12)[C@H](CC(=O)O)[C@]74C	10	24h	-0.120243868426893	FALSE	295	FALSE	1.7569205360069833	5.31320733260813	0	-0.445	648.6516
euspeclibcmpd313	Spectrum	Train	CBEQULMOCCWAQT-WOJGMQOQSA-N	Cc1ccc(/C(=C\CN2CCCC2)c2ccccn2)cc1	10	24h	-0.660093920501444	FALSE	399	FALSE	3.68572064365226	-1.3125986560401994	4	4.075	278.39138
euspeclibcmpd86	Spectrum	Train	HCYAFALTSJYZDH-UHFFFAOYSA-N	CNCCCN1c2ccccc2CCc2ccccc21	10	24h	1.2229848784388	FALSE	48	FALSE	1.6734046807943783	-2.3823233181752435	1	3.851	266.38068
euspeclibcmpd1760	Spectrum	Train	VNZLQLYBRIOLFZ-UHFFFAOYSA-N	COc1ccccc1N1CCNCC1	10	24h	-0.16156517937549	FALSE	229	FALSE	1.830170956805244	-2.056466872105922	1	1.397	192.25753
euspeclibcmpd1788	Spectrum	Train	PQCAUHUKTBHUSA-UHFFFAOYSA-N	O=[N+]([O-])c1cccc2c[nH]nc12	10	24h	-0.0061737382051461	FALSE	385	FALSE	2.845661786883289	-2.759288985859368	1	1.505	163.1335
euspeclibcmpd1800	Spectrum	Train	SRDGSXVLAVRBLU-UHFFFAOYSA-O	Cc1nc(=O)c(C[n+]2csc(CCO)c2C)c[nH]1	10	24h	0.154505808835087	FALSE	95	FALSE	5.439349357670565	2.4302347449466684	4	0.462	266.33934
euspeclibcmpd354	Spectrum	Train	HVYWMOMLDIMFJA-RJLWFLQPSA-N	CC(C)CCCC(C)[C@H]1CCC2C3CC=C4C[C@@H](O)CC[C@]4(C)C3CC[C@@]21C	10	24h	0.396265863100609	FALSE	302	FALSE	-7.828335918736311	4.577637850583319	2	7.376	386.65354
euspeclibcmpd17	Spectrum	Train	DKNWSYNQZKUICI-UHFFFAOYSA-N	NC12CC3CC(CC(C3)C1)C2	10	24h	-0.0376066661343374	FALSE	2	TRUE	-1.9767631198273232	-1.5766167049730246	3	1.495	151.24868
euspeclibcmpd758	Spectrum	Train	ZAFYATHCZYHLPB-UHFFFAOYSA-N	Cc1ccc(-c2nc3ccc(C)cn3c2CC(=O)N(C)C)cc1	10	24h	-0.988922901844394	FALSE	116	FALSE	3.41179190787938	0.9183647338341464	4	3.367	307.38953
euspeclibcmpd1613	Spectrum	Train	AMKYESDOVDKZKV-UHFFFAOYSA-N	Cc1cc(O)cc(O)c1C(=O)O	10	24h	-0.154861921710338	FALSE	346	FALSE	1.117964286669921	-2.314896540847012	1	1.462	168.14671
euspeclibcmpd424	Spectrum	Train	MAEIEVLCKWDQJH-UHFFFAOYSA-N	CCCCNc1cc(C(=O)O)cc(S(N)(=O)=O)c1Oc1ccccc1	10	24h	-0.23195864067587	FALSE	36	FALSE	3.067879083432652	-1.1358921726387985	4	2.862	364.41609
euspeclibcmpd976	Spectrum	Train	IYIKLHRQXLHMJQ-UHFFFAOYSA-N	CCCCc1oc2ccccc2c1C(=O)c1cc(I)c(OCCN(CC)CC)c(I)c1	10	24h	-0.751806146550548	FALSE	182	TRUE	7.136527985191002	-1.1586922872678316	4	7.238	645.3116
euspeclibcmpd1182	Spectrum	Train	YTRMTPPVNRALON-UHFFFAOYSA-N	O=C(O)c1cc(-c2ccccc2)nc2ccccc12	10	24h	0.423238598904499	FALSE	21	FALSE	4.418506700120455	-2.660156473037722	4	3.593	249.26404
euspeclibcmpd2066	Spectrum	Train	MZHCENGPTKEIGP-UHFFFAOYSA-N	CC(Oc1ccc(Cl)cc1Cl)C(=O)O	10	24h	0.00229287594950711	FALSE	193	FALSE	0.5708439880424165	-1.627923894941831	1	3.108	235.06401
euspeclibcmpd2151	Spectrum	Train	WZOZEZRFJCJXNZ-ZBFHGGJFSA-N	CO[C@@]1(NC(=O)Cc2cccs2)C(=O)N2C(C(=O)O)=C(COC(N)=O)CS[C@@H]21	10	24h	0.193020421560587	FALSE	398	FALSE	3.4471517816807955	6.983288440888172	0	0.323	427.45207
euspeclibcmpd984	Spectrum	Train	FRPJXPJMRWBBIH-ZZSVNSIZSA-N	C[C@]12CCC3c4ccc(OC(=O)N(CCCl)CCCl)cc4CCC3C1CC[C@@H]2O	10	24h	2.12903839516481	TRUE	414	FALSE	-2.65213906310464	3.266311647023725	0	5.38	440.40313
euspeclibcmpd2443	Spectrum	Train	ZSWVADAIGMSQBB-UHFFFAOYSA-L	O=C1O[Pt]OC(=O)C12CCC2	10	24h	-0.105386948128482	FALSE	162	FALSE	-3.608350644243808	-0.4204082343531521	3	0.751	337.18743
euspeclibcmpd1737	Spectrum	Train	ZWJINEZUASEZBH-UHFFFAOYSA-N	O=C(O)c1ccccc1Nc1ccccc1	10	24h	-0.159769520322471	FALSE	312	TRUE	1.1597174477781875	-3.6909403175145865	1	3.009	213.23194
euspeclibcmpd112	Spectrum	Train	MECHNRXZTMCUDQ-XLWXMPNASA-N	C=C1CC[C@H](O)C/C1=C/C=C1\CCC[C@]2(C)C([C@H](C)/C=C/[C@H](C)C(C)C)CC[C@@H]12	10	24h	2.54809381705368	TRUE	27	TRUE	-7.488808370530542	5.591553299185187	2	7.563	396.64836
euspeclibcmpd775	Spectrum	Train	JHAYEQICABJSTP-UHFFFAOYSA-N	CCCCCCCCCCOc1cc2c(=O)c(C(=O)OCC)c[nH]c2cc1OCC	10	24h	0	FALSE	238	FALSE	5.022892326186368	2.4787710461172208	4	5.759	417.53839
euspeclibcmpd960	Spectrum	Train	IVVNZDGDKPTYHK-UHFFFAOYSA-N	CC(N=C(N=c1cc[nH]cc1)NC#N)C(C)(C)C	10	24h	0.333001399604132	FALSE	179	TRUE	0.5634396168970541	2.7201849980987807	0	1.425	245.32345
euspeclibcmpd294	Spectrum	Train	GFBKORZTTCHDGY-UFWORHAWSA-N	CN1CCN(CC/C=C2\c3ccccc3Sc3ccc(S(=O)(=O)N(C)C)cc32)CC1	10	24h	4.72222799517025	TRUE	110	FALSE	2.3838580078436857	-0.1283723730030419	1	3.533	443.62525
euspeclibcmpd2061	Spectrum	Train	APIXJSLKIYYUKG-UHFFFAOYSA-N	CC(C)Cn1c(=O)n(C)c(=O)c2nc[nH]c21	10	24h	0.0283664153958676	FALSE	319	FALSE	3.670417351572216	1.137938502094643	4	0.608	222.24376
euspeclibcmpd137	Spectrum	Train	OZLPUNFFCJDMJD-UHFFFAOYSA-N	CC[N+](CC)(CC)CCOc1cccc(OCC[N+](CC)(CC)CC)c1OCC[N+](CC)(CC)CC	10	24h	-0.0660874780279107	FALSE	8	FALSE	0.8299282601231527	-1.9327892691809527	1	1.271	510.81569
euspeclibcmpd2179	Spectrum	Train	IQUHNCOJRJBMSU-UHFFFAOYSA-N	CC(O)CN1CCN(CC(=O)O)CCN(CC(=O)O)CCN(CC(=O)O)CC1	10	24h	-0.139958784525256	FALSE	167	FALSE	-1.8282770591508648	-0.33151651452023	3	-10.267	404.45857
euspeclibcmpd1999	Spectrum	Train	OJOBTAOGJIWAGB-UHFFFAOYSA-N	COc1cc(C(C)=O)cc(OC)c1O	10	24h	-0.451879914965704	FALSE	283	FALSE	1.3629810497477268	-1.4250850250043845	1	1.295	196.19988
euspeclibcmpd606	Spectrum	Train	QUYIFTUJECZGBB-ZYDCGBIBSA-N	CC(=O)OCC(=O)[C@@]12OC3(CCCC3)O[C@@H]1CC1C3CC=C4CC(=O)C=C[C@]4(C)[C@@]3(F)[C@@H](O)C[C@@]12C	10	24h	-0.413370146374937	FALSE	29	FALSE	-9.270513598086744	10.161182372930202	2	2.049	502.5717
euspeclibcmpd1349	Spectrum	Train	DTFARBHXORYQBF-ZWVUXNTGSA-N	COc1cc2c(cc1OC)C1C(=O)c3ccc4c(c3O[C@@H]1CO2)CC(C(C)C)O4	10	24h	54.1052212168526	TRUE	304	FALSE	2.5676036905864668	0.7343073093758397	4	4.059	396.43305
euspeclibcmpd548	Spectrum	Train	VXJABHHJLXLNMP-UHFFFAOYSA-N	CCCNC(C)(C)COC(=O)c1ccccc1	10	24h	-0.300620269417454	FALSE	75	FALSE	0.3078100710194039	-2.065556922531811	1	2.743	235.32204
euspeclibcmpd1274	Spectrum	Train	MJVGBKJNTFCUJM-UHFFFAOYSA-N	COc1ccc(C(=O)c2ccc(C)cc2)c(O)c1	10	24h	0.454634062745777	FALSE	50	FALSE	1.690937508165051	-2.3418919278261594	1	3.461	242.26986
euspeclibcmpd533	Spectrum	Train	PHLBKPHSAVXXEF-UHFFFAOYSA-N	O=c1n(CCCN2CCN(c3cccc(Cl)c3)CC2)nc2ccccn12	10	24h	0	FALSE	109	TRUE	7.268471309130082	-0.299139886074741	4	2.418	371.86388
euspeclibcmpd2258	Spectrum	Train	DRTQHJPVMGBUCF-XVFCMESISA-N	O=c1ccn([C@@H]2O[C@H](CO)[C@@H](O)[C@H]2O)c(=O)[nH]1	10	24h	-0.303548245342047	FALSE	379	FALSE	2.8022492017638934	6.72252061147968	0	-2.451	244.20138
euspeclibcmpd756	Spectrum	Train	DQTQVEGUWIUSSO-NKEDMXMMSA-N	C[C@@H]1CC2C3CC=C4CC(=O)C=C[C@]4(C)[C@@]3(Cl)[C@@H](O)C[C@]2(C)[C@@]1(OC(=O)c1ccco1)C(=O)CCl	10	24h	2.36799389844116	TRUE	7	FALSE	-3.5285259789443	8.405700306053735	2	4.194	521.42949
euspeclibcmpd2137	Spectrum	Train	CBOQJANXLMLOSS-UHFFFAOYSA-N	CCOc1cc(C=O)ccc1O	10	24h	0.0734446715769218	FALSE	251	FALSE	1.0259048151341106	-1.93514908409232	1	1.679	166.1739
euspeclibcmpd1142	Spectrum	Train	HRSANNODOVBCST-UHFFFAOYSA-N	CC(C)NCC(O)c1ccc2ccccc2c1	10	24h	-0.550475236670648	FALSE	212	FALSE	1.2098884531758238	-2.22818079447664	1	2.491	229.31746
euspeclibcmpd428	Spectrum	Train	SKVLYVHULOWXTD-UHFFFAOYSA-N	O=C(O)CCC(=O)Nc1ccc(S(=O)(=O)N=c2[nH]ccs2)cc1	10	24h	0.357820128777393	FALSE	87	FALSE	2.6063879487556294	0.4799090308973525	4	-0.473	355.38942
euspeclibcmpd1439	Spectrum	Train	RYEFFICCPKWYML-QCGISDTRSA-N	CC(C)(O)[C@H]1[C@@H]2C(=O)O[C@H]1[C@H]1OC(=O)[C@@]34O[C@@H]3C[C@]2(O)[C@@]14C	10	24h	-0.454501284593272	FALSE	263	TRUE	-4.527767588636859	3.78836972146342	2	-1.325	310.29922
euspeclibcmpd2046	Spectrum	Train	CIWBSHSKHKDKBQ-DOAHDZERSA-N	O=C1O[C@H](C(O)CO)C(O)=C1O	10	24h	-0.84092129154639	FALSE	300	FALSE	-3.5559248275057005	1.3113960256193995	3	-1.709	176.12411
euspeclibcmpd2313	Spectrum	Train	VVIAGPKUTFNRDU-UHFFFAOYSA-N	N=c1[nH]c2c(c(=O)[nH]1)N(C=O)C(CNc1ccc(C(=O)NC(CCC(=O)O)C(=O)O)cc1)CN2	10	24h	-0.0509185438718495	FALSE	166	FALSE	5.782903992620303	3.8752733421402574	4	-1.613	473.43931
euspeclibcmpd369	Spectrum	Train	RDJGLLICXDHJDY-UHFFFAOYSA-N	CC(C(=O)O)c1cccc(Oc2ccccc2)c1	10	24h	0.110889313025754	FALSE	73	FALSE	1.5372440308066877	-2.325324257716644	1	3.517	242.26985
euspeclibcmpd6	Spectrum	Train	HJMATBDGCKEHQI-ZIZMYJMESA-N	CC(=O)OCC(=O)C1CCC2C3CC=C4CC(=O)CC[C@]4(C)C3CC[C@]12C	10	24h	-0.443881811124212	FALSE	56	FALSE	-8.57476086169252	4.991962060395119	2	3.146	372.49778
euspeclibcmpd781	Spectrum	Train	CHSYXJNUOMUPOG-JEHHHYCTSA-N	CC(=O)OCC(=O)[C@@]12N=C(C)O[C@@H]1CC1C3CC=C4CC(=O)C=C[C@]4(C)C3[C@@H](O)C[C@@]12C	10	24h	-0.376998853408794	FALSE	7	FALSE	-7.098908948487255	7.982751497875384	2	1.248	441.51673
euspeclibcmpd1292	Spectrum	Train	VGZSUPCWNCWDAN-UHFFFAOYSA-N	CC(=O)c1ccc(S(=O)(=O)NC(=O)NC2CCCCC2)cc1	10	24h	0.677878558578072	FALSE	144	FALSE	0.5136179777491989	0.9362985427974944	0	2.119	324.39529
euspeclibcmpd1816	Spectrum	Train	FFULTBKXWHYHFQ-UHFFFAOYSA-N	O=c1cc(-c2ccc(O)cc2)oc2ccc(O)cc12	10	24h	1.69717966954056	FALSE	271	FALSE	4.916475106379196	-2.063600615110606	4	2.652	254.2375
euspeclibcmpd725	Spectrum	Train	RRGUKTPIGVIEKM-UHFFFAOYSA-N	O=C1CCc2cc(OCCCCc3nnnn3C3CCCCC3)ccc2N1	10	24h	0.341778700665337	FALSE	180	FALSE	4.523728227453828	-0.1302317570170949	4	3.23	369.46067
euspeclibcmpd1176	Spectrum	Train	JWAZRIHNYRIHIV-UHFFFAOYSA-N	Oc1ccc2ccccc2c1	10	24h	1.48212273190379	FALSE	4	FALSE	0.5399995923213577	-3.402887902113311	1	2.496	144.16992
euspeclibcmpd566	Spectrum	Train	XKBHXDANGNWXFJ-ZNBJZEBJSA-N	CCCC(=O)O[C@]1(C(=O)CO)CCC2[C@@H]3CC=C4CC(=O)CC[C@]4(C)C3[C@@H](O)C[C@@]21C	10	24h	-0.863282421461927	FALSE	145	FALSE	-8.826697133498271	6.942184786932834	2	2.364	432.54973
euspeclibcmpd2122	Spectrum	Train	HLFSDGLLUJUHTE-UHFFFAOYSA-N	c1ccc(C2CN3CCSC3=N2)cc1	10	24h	1.03135903405035	FALSE	372	TRUE	1.830111396788091	-1.600383741658764	1	2.29	204.29138
euspeclibcmpd1714	Spectrum	Train	YGPSJZOEDVAXAB-UHFFFAOYSA-N	Nc1ccccc1C(=O)CC(N)C(=O)O	10	24h	-0.306260092919123	FALSE	322	FALSE	0.8994036817881903	-1.9941859020713235	1	-2.752	208.21388
euspeclibcmpd772	Spectrum	Train	XIQVNETUBQGFHX-UHFFFAOYSA-N	CCN(CC)CC#CCOC(=O)C(O)(c1ccccc1)C1CCCCC1	10	24h	1.0532457630962	FALSE	225	FALSE	-1.7275429390219912	1.8029646764079303	3	4.646	357.48644
euspeclibcmpd754	Spectrum	Train	WDLWHQDACQUCJR-UHFFFAOYSA-N	CC=CC1=C(C(=O)O)N2C(=O)C(NC(=O)C(N)c3ccc(O)cc3)C2SC1	10	24h	0.0491876249370748	FALSE	11	FALSE	1.0807195751889709	6.060960485940947	0	-2.029	389.42556
euspeclibcmpd1008	Spectrum	Train	BNRNXUUZRGQAQC-UHFFFAOYSA-N	CCCc1nn(C)c2c(=O)nc(-c3cc(S(=O)(=O)N4CCN(C)CC4)ccc3OCC)[nH]c12	10	24h	-0.64856080417499	FALSE	189	TRUE	8.263330765804536	3.323498615158805	4	2.247	474.57639
euspeclibcmpd47	Spectrum	Train	BOEGTKLJZSQCCD-HUFXEGEASA-N	CC1=C(C(=O)O)N2C(=O)[C@@H](NC(=O)C(N)c3ccc(O)cc3)[C@H]2SC1	10	24h	0.773771859107414	FALSE	11	TRUE	1.3034808090325611	5.896845530782604	0	-2.497	363.38828
euspeclibcmpd1763	Spectrum	Train	UNFGQCCHVMMMRF-UHFFFAOYSA-N	CCC(C(N)=O)c1ccccc1	10	24h	0.172889228758137	FALSE	405	FALSE	0.0218428848775743	-0.7830026682292563	1	1.785	163.21631
euspeclibcmpd990	Spectrum	Train	NSOXQYCFHDMMGV-UHFFFAOYSA-N	CC(O)CN(CCN(CC(C)O)CC(C)O)CC(C)O	10	24h	-0.226824684803874	FALSE	43	FALSE	-1.5028170962598	-1.4512639680169293	3	-0.189	292.41488
euspeclibcmpd2056	Spectrum	Train	LDCXGZCEMNMWIL-VOTSOKGWSA-N	CCNC(=O)/C=C/c1cccc(Br)c1	10	24h	0.06934317672205	FALSE	221	FALSE	1.995262372681553	-0.6726909347931755	1	2.603	254.12308
euspeclibcmpd253	Spectrum	Train	PWWVAXIEGOYWEE-UHFFFAOYSA-N	CC(CN1c2ccccc2Sc2ccccc21)N(C)C	10	24h	-0.504545408095817	FALSE	57	FALSE	-0.25361425850729	-1.2143580912940088	1	4.39	284.4191
euspeclibcmpd1781	Spectrum	Train	ILRCGYURZSFMEG-RKQHYHRCSA-N	OC[C@H]1O[C@@H](OCCc2ccc(O)cc2)[C@H](O)[C@@H](O)[C@@H]1O	10	24h	-0.391727508658195	FALSE	173	FALSE	-1.4338608154998964	4.376907645682126	0	-0.443	300.3044
euspeclibcmpd1645	Spectrum	Train	ZRSCGBGNKZDPOF-UHFFFAOYSA-N	COc1ccc2c(c1)OCC(Cc1ccc(OC)c(OC)c1)C2=O	10	24h	15.4131719471655	TRUE	296	FALSE	2.529084388045891	-0.9398963859860692	1	3.389	328.35909
euspeclibcmpd1825	Spectrum	Train	YSCNMFDFYJUPEF-UHFFFAOYSA-N	O=S(=O)(O)c1cc(N=C=S)ccc1C=Cc1ccc(N=C=S)cc1S(=O)(=O)O	10	24h	-0.132283246919053	FALSE	218	FALSE	0.769320007404262	-1.8535866106488088	1	4	454.52039
euspeclibcmpd1722	Spectrum	Train	DFMAXQKDIGCMTL-UHFFFAOYSA-N	COc1c2ccoc2c(OC)c2oc(=O)ccc12	10	24h	-0.260335380903269	FALSE	244	FALSE	5.501730162800813	-1.0633167081742876	4	2.17	246.2155
euspeclibcmpd2146	Spectrum	Train	LIIALPBMIOVAHH-UHFFFAOYSA-N	COc1ccc2ccc(=O)oc2c1	10	24h	0.174647743593459	FALSE	260	FALSE	4.064641874080133	-1.5204796799095923	4	1.883	176.16872
euspeclibcmpd22	Spectrum	Train	QGFYFOHMBDMGBZ-UHFFFAOYSA-N	CCN(CC)Cc1ccc(N=c2cc[nH]c3cc(Cl)ccc23)cc1O	10	24h	3.72320941935534	TRUE	136	FALSE	6.539231252885331	2.219220103729019	4	4.243	355.86118
euspeclibcmpd1659	Spectrum	Train	LLLIKVGWTVPYAL-UHFFFAOYSA-N	COc1cccc(-c2cc(=O)c3cc(OC)ccc3o2)c1	10	24h	-0.338991843189213	FALSE	316	FALSE	6.0319160136560335	-1.6164318879157562	4	3.103	282.29066
euspeclibcmpd1454	Spectrum	Train	IVYPNXXAYMYVSP-UHFFFAOYSA-N	OCc1c[nH]c2ccccc12	10	24h	0.00439480687007984	FALSE	351	FALSE	4.463854715149536	1.817648078228919	4	1.518	147.17386
euspeclibcmpd535	Spectrum	Train	OTVAEFIXJLOWRX-NXEZZACHSA-N	CS(=O)(=O)c1ccc([C@@H](O)[C@@H](CO)NC(=O)C(Cl)Cl)cc1	10	24h	0.0847664622870407	FALSE	13	FALSE	1.008382145282388	2.1587890570336192	0	0.657	356.2222
euspeclibcmpd999	Spectrum	Train	WDRYRZXSPDWGEB-UHFFFAOYSA-N	O=C(O)c1nn(Cc2ccc(Cl)cc2Cl)c2ccccc12	10	24h	0.940840119445631	FALSE	342	FALSE	5.039475821388007	-2.0649147288635272	4	4.65	321.1581
euspeclibcmpd864	Spectrum	Train	LWAFSWPYPHEXKX-UHFFFAOYSA-N	CC(C)(C)NCC(O)COc1cccc2c1CCC(=O)N2	10	24h	-0.0151041627894132	FALSE	140	FALSE	3.1546478689075776	0.3323892558660943	4	1.282	292.37336
euspeclibcmpd505	Spectrum	Train	HJJDBAOLQAWBMH-UHFFFAOYSA-N	CON=C(C(=O)NC1C(=O)N2C(C(=O)O)=C(CSc3nnnn3C)CSC12)c1csc(=N)[nH]1	10	24h	-0.115041561172624	FALSE	106	FALSE	5.303931294880442	10.947016732273209	5	-1.144	511.55847
euspeclibcmpd255	Spectrum	Train	KNAHARQHSZJURB-UHFFFAOYSA-N	CCCc1cc(=O)[nH]c(=S)[nH]1	10	24h	-0.449183428493861	FALSE	45	FALSE	1.1431550780582702	0.2364198815572047	1	1.575	170.2321
euspeclibcmpd1475	Spectrum	Train	NOHXYGXFTACADH-JHLBFKOCSA-N	C[C@H]1C[C@@H](O)[C@]2(O)[C@@]13CC(=O)OC[C@@]2(C)[C@](C)(O)C(=O)C3	10	24h	0.639389853220327	FALSE	303	FALSE	-4.610470373190935	3.3055357965365366	2	-0.764	298.33158
euspeclibcmpd692	Spectrum	Train	ZBHXIWJRIFEVQY-UHFFFAOYSA-N	CON=C(C(=O)NC1C(=O)N2C(C(=O)O)=C(CSC(=O)c3ccco3)CSC12)c1csc(=N)[nH]1	10	24h	-0.29572899720664	FALSE	106	FALSE	5.739901423073107	9.002739006070989	5	0.27	523.56257
euspeclibcmpd410	Spectrum	Train	QNIVIMYXGGFTAK-UHFFFAOYSA-N	CC(C)CCCC(C)N	10	24h	0.114424867626037	FALSE	384	FALSE	-2.6947592769297133	-1.148046522295369	3	2.222	129.24315
euspeclibcmpd307	Spectrum	Train	HWHLPVGTWGOCJO-UHFFFAOYSA-N	OC(CCN1CCCCC1)(c1ccccc1)C1CCCCC1	10	24h	0.286589096002682	FALSE	55	FALSE	-0.5806929697789186	-0.420890090143589	1	4.417	301.46624
euspeclibcmpd326	Spectrum	Train	BDJRBEYXGGNYIS-UHFFFAOYSA-N	O=C(O)CCCCCCCC(=O)O	10	24h	0.616977811629666	FALSE	356	FALSE	-2.795183096850236	-2.033212038483047	3	1.921	188.22094
euspeclibcmpd1094	Spectrum	Train	NGOGFTYYXHNFQH-UHFFFAOYSA-N	O=S(=O)(c1cccc2cnccc12)N1CCCNCC1	10	24h	-1.28414633843522	FALSE	377	FALSE	3.599375635735086	-1.254589194398502	4	0.188	291.36868
euspeclibcmpd876	Spectrum	Train	VEZXCJBBBCKRPI-UHFFFAOYSA-N	O=C1CCO1	10	24h	0.467602208375653	FALSE	162	TRUE	-3.174117515812731	-1.854569892320202	3	-4.5e-002	72.06266
euspeclibcmpd173	Spectrum	Train	TYMRLRRVMHJFTF-UHFFFAOYSA-N	NCc1ccc(S(N)(=O)=O)cc1	10	24h	-0.643439380312964	FALSE	196	FALSE	0.8526604055564652	-2.3299478628907595	1	-0.359	186.2315
euspeclibcmpd2020	Spectrum	Train	FUQOTYRCMBZFOL-UHFFFAOYSA-N	O=C(O)c1cc2cc(Cl)ccc2[nH]1	10	24h	1.96657021780705	TRUE	350	TRUE	3.435377725764212	-0.8114047332163516	4	2.709	195.60244
euspeclibcmpd1111	Spectrum	Train	CJGYSWNGNKCJSB-ZBSNKJFMSA-N	CCCC(=O)N=c1[nH]cnc2c1ncn2C1O[C@@H]2COP(=O)(O)O[C@H]2[C@H]1OC(=O)CCC	10	24h	0.969754653989962	FALSE	368	FALSE	4.2150049712831485	9.264359457395363	5	0.747	469.38562
euspeclibcmpd1077	Spectrum	Train	CYFXRGFESOFDNS-UHFFFAOYSA-N	O=c1c(O)cc2c(O)oc3c(=O)c(O)cc4c(O)oc1c2c43	10	24h	0.203683297311075	FALSE	204	TRUE	3.201205265623704	-1.747321694824692	1	-0.291	302.19264
euspeclibcmpd1436	Spectrum	Train	BRYJNMGOUIERHH-UKHLUHRWSA-N	Cc1c(C(=O)O)c(O)cc2c(O)c3c(O)c(O)c(C4O[C@H](CO)[C@@H](O)[C@H](O)C4=O)c(O)c3c(O)c12	10	24h	-0.692908259165312	FALSE	262	TRUE	1.116191884622195	3.0763509045032293	0	9.2e-002	492.38639
euspeclibcmpd1377	Spectrum	Train	VQTDPCRSXHFMOL-UHFFFAOYSA-N	COc1ccc(C(C)=O)c(OC)c1	10	24h	-0.453143583553235	FALSE	335	FALSE	1.0759892486343794	-1.7946104713272375	1	1.537	180.20047
euspeclibcmpd1088	Spectrum	Train	TVQZAMVBTVNYLA-UHFFFAOYSA-N	CC(C(=O)O)c1ccc2c(c1)Cc1cccnc1O2	10	24h	-0.515371558588813	FALSE	73	FALSE	3.274741406756341	-1.1485608326203065	4	3.05	255.26861
euspeclibcmpd2168	Spectrum	Train	LVWZTYCIRDMTEY-UHFFFAOYSA-N	Cc1c(N(C)CS(=O)(=O)O)c(=O)n(-c2ccccc2)n1C	10	24h	-0.462366694266784	FALSE	321	FALSE	4.142137876770246	-0.8990412131808125	4	0.376	311.35678
euspeclibcmpd2330	Spectrum	Train	RSDDHGSKLOSQFK-RVDMUPIBSA-N	CC(C)=CCC/C(C)=C/COc1ccc2ccc(=O)oc2c1	10	24h	0.262257448016858	FALSE	260	FALSE	2.181509360152508	0.8531308035740676	4	5.175	298.37618
euspeclibcmpd1078	Spectrum	Train	AMDBBAQNWSUWGN-UHFFFAOYSA-N	O=C(NCC(O)CO)c1c(I)c(C(=O)NCC(O)CO)c(I)c(N(CCO)C(=O)CO)c1I	10	24h	-0.538383080016057	FALSE	338	FALSE	-0.159402153864944	2.7006732847124386	0	-2.005	807.11127
euspeclibcmpd1009	Spectrum	Train	WVAKABMNNSMCDK-UHFFFAOYSA-N	NC(=O)NS(=O)(=O)c1ccc(N)cc1	10	24h	-0.532125301980439	FALSE	196	FALSE	1.4146394975790564	-1.559118718378663	1	-0.432	215.22966
euspeclibcmpd2022	Spectrum	Train	PGJCMAPVGINXEQ-UHFFFAOYSA-N	O=C(O)CCC1NCC2CC1CN1CCCCC21	10	24h	-0.147774646026017	FALSE	416	FALSE	0.2335701315481871	2.0373004577443656	0	-1.744	252.35256
euspeclibcmpd2205	Spectrum	Train	GMHKMTDVRCWUDX-UHFFFAOYSA-N	CCC1(c2ccccc2)NC(=O)N(C)C1=O	10	24h	0.81160298971584	FALSE	146	FALSE	0.7681862889937385	1.2448134981388588	0	1.599	218.25176
euspeclibcmpd2206	Spectrum	Train	JZECOIINDLDHBV-BBRMVZONSA-N	Cc1ccc2c(c1)CC[C@H]1CC(=O)CC[C@]21C	10	24h	0.163084650239637	FALSE	428	FALSE	-0.6761834247295062	-0.3055821842299125	3	3.657	228.3294
euspeclibcmpd182	Spectrum	Train	GKNPSSNBBWDAGH-UHFFFAOYSA-N	C[N+]1(C)CCCC(OC(=O)C(O)(c2ccccc2)c2ccccc2)C1	10	24h	0.227023443935136	FALSE	206	FALSE	-0.8248623367706993	0.9490804359224388	3	1.888	340.43604
euspeclibcmpd1235	Spectrum	Train	OWYLAEYXIQKAOL-UHFFFAOYSA-N	COc1cc(OC)c(C(=O)CCCN2CCCC2)c(OC)c1	10	24h	-0.586710937299742	FALSE	341	FALSE	1.595589947032554	-1.5278711080772251	1	2.557	307.3847
euspeclibcmpd1410	Spectrum	Train	HKQYGTCOTHHOMP-UHFFFAOYSA-N	COc1ccc(-c2coc3cc(O)ccc3c2=O)cc1	10	24h	0.0542977170423434	FALSE	257	TRUE	4.989632297972571	-0.1316540713060861	4	2.608	268.26407
euspeclibcmpd353	Spectrum	Holdout test	QYSXJUFSXHHAJI-JACFMPSKSA-N	C=C1CC[C@H](O)C/C1=C/C=C1\CCCC2(C)C1CCC2C(C)CCCC(C)C	10	24h	2.95156734105284	TRUE	27	FALSE	-7.203687545305046	5.224976792774061	2	7.755	384.63766	1.0	1.0	1.0	1.0	1.0	1.0	1	1	1.0	1	1	0.0	1	1	0	1	1	0	0	1	0	1	1	1	0							1	1
euspeclibcmpd1938	Spectrum	Holdout test	AOUYWWJPLUTFAB-UHFFFAOYSA-N	COC(=O)CC1C(C)(C)C(OC(C)=O)C2C(OC(C)=O)C34OC2(O)C1(C)C3CCC1(C)C4=CC(=O)OC1c1ccoc1	10	24h	-0.37666067475853	FALSE	295	FALSE	-0.2294114071380678	5.801353499239338	0	1.941	586.62682	1.0	1.0	1.0	1.0	nan	1.0	0	0	1.0	0	1	1.0	1	0	0	0	1	0	1	1	0	0	1	0	0							1	1
euspeclibcmpd1768	Spectrum	Holdout test	AFVLVVWMAFSXCK-UHFFFAOYSA-N	N#CC(=Cc1ccc(O)cc1)C(=O)O	10	24h	-0.145789120381098	FALSE	314	TRUE	0.8064124999226445	-1.7799573153985655	1	1.524	189.16748	0.0	0.0	0.0	0.0	nan	1.0	0	0	0.0	1	0	0.0	0	0	0	1	0	0	0	0	0	0	0	0	0							0	0
euspeclibcmpd1507	Spectrum	Holdout test	YYQLEVUVEAKBKB-UHFFFAOYSA-N	COc1ccc(C(=O)c2ccc(O)cc2)c(O)c1O	10	24h	-0.21345402621603	FALSE	251	FALSE	1.641159179853461	-1.89554834932598	1	2.491	260.24208	0.0	0.0	nan	nan	0.0	0.0	0	0	0.0	0	0	0.0	0	0	0	1	0	0	0	0	0	0	0	0	0							0	0
euspeclibcmpd2235	Spectrum	Holdout test	CAHGCLMLTWQZNJ-CBTGRNSPSA-N	CC(C)=CCCC(C)[C@@H]1CC[C@]2(C)C3=C(CC[C@@]12C)C1(C)CC[C@H](O)C(C)(C)C1CC3	10	24h	2.85406409312336	TRUE	393	TRUE	-7.349110504774435	4.196007222369865	2	8.119	426.7174	0.0	nan	0.0	0.0	nan	1.0	1	1	0.0	0	1	0.0	0	0	0	0	0	0	0	0	0	0	1	0	0							0	0
euspeclibcmpd886	Spectrum	Holdout test	HUNXMJYCHXQEGX-UHFFFAOYSA-N	CCN(C(C)=O)c1cccc(-c2ccnc3c(C#N)cnn23)c1	10	24h	-0.31187867798779	FALSE	163	FALSE	4.163591446765761	1.6483739645026478	4	1.604	305.33389	nan	nan	nan	nan	nan	0.0	1	1	0.0	0	1	1.0	1	0	0	1	1	0	1	0	0	0	1	0	0							0	0
euspeclibcmpd1229	Spectrum	Holdout test	LVQDKIWDGQRHTE-UHFFFAOYSA-N	N=c1[nH]c(=N)[nH]c(=NC2CC2)[nH]1	10	24h	-0.281993284237126	FALSE	205	FALSE	-0.3161614963879464	0.4605582514772264	1	0.199	166.1838	1.0	1.0	0.0	nan	nan	1.0	1	1	0.0	1	0	0.0	0	0	0	0	0	0	0	0	0	0	0	0	0							0	0
euspeclibcmpd65	Spectrum	Holdout test	VDUWPHTZYNWKRN-UHFFFAOYSA-N	CCn1nc(C(=O)O)c(=O)c2cc3c(cc21)OCO3	10	24h	0.38440598379286	FALSE	269	FALSE	3.834202542542232	-0.664669143254816	4	1.573	262.2182	0.0	0.0	0.0	0.0	nan	nan	1	0	1.0	1	0	0.0	0	0	0	0	1	0	0	0	0	0	0	0	0							0	0
euspeclibcmpd117	Spectrum	Holdout test	RSEPBGGWRJCQGY-ZZSVNSIZSA-N	CCCCC(=O)O[C@H]1CCC2C3CCc4cc(O)ccc4C3CC[C@@]21C	10	24h	-0.716031558699658	FALSE	28	FALSE	-3.5761308708708435	3.649213571263909	2	5.796	356.49837	nan	nan	0.0	0.0	1.0	0.0	1	1	1.0	1	1	0.0	0	0	0	1	0	0	0	0	0	0	1	0	0							0	0
euspeclibcmpd764	Spectrum	Holdout test	IXHBTMCLRNMKHZ-UHFFFAOYSA-N	CC(C)(C)NCC(O)COc1cccc2c1CCCC2=O	10	24h	-0.976273064461142	FALSE	140	TRUE	3.119306644068076	-0.391241882228091	4	2.358	291.3853	0.0	0.0	0.0	0.0	0.0	1.0	0	0	0.0	0	0	0.0	0	0	0	0	0	0	0	0	0	0	0	0	0							0	0
euspeclibcmpd590	Spectrum	Holdout test	VVZBFOKBSDGVGZ-UHFFFAOYSA-N	CCCCCCCCCCCCC[N+](C)(C)Cc1ccccc1	10	24h	3.28573407466586	TRUE	165	FALSE	-0.3895146697671808	-2.5662883829597325	1	5.983	318.5597	1.0	1.0	1.0	1.0	nan	1.0	1	1	0.0	1	0	1.0	1	1	1	1	1	1	1	1	0	1	1	1	1							1	1
euspeclibcmpd2246	Spectrum	Holdout test	HLFSDGLLUJUHTE-SNVBAGLBSA-N	c1ccc([C@H]2CN3CCSC3=N2)cc1	10	24h	0.726669601604185	FALSE	372	FALSE	1.830111396788091	-1.600383741658764	1	2.29	204.29138	0.0	nan	0.0	0.0	nan	1.0	0	0	0.0	0	1	0.0	0	0	0	0	0	0	0	0	0	0	0	0	1							0	0
euspeclibcmpd1398	Spectrum	Holdout test	PLKZJFBLYSCGKF-ZHFSPANRSA-N	CC1C(=NO)C[C@@H]2C[C@H]1C2(C)C	10	24h	-0.669814170512657	FALSE	336	FALSE	-3.7894702914617375	0.6544025425034531	3	1.977	167.24807	0.0	0.0	0.0	0.0	nan	1.0	1	0	1.0	1	0	0.0	0	0	0	0	1	0	0	0	0	0	0	0	0							0	0
euspeclibcmpd292	Spectrum	Holdout test	WYWHKKSPHMUBEB-UHFFFAOYSA-N	N=c1[nH]c(=S)c2nc[nH]c2[nH]1	10	24h	28.213865851039	TRUE	41	FALSE	2.6779257243587384	0.036504430033975	4	-4.2e-002	167.19169	1.0	1.0	1.0	1.0	1.0	1.0	1	1	1.0	1	1	1.0	0	0	0	0	1	0	0	0	0	0	0	0	0							0	0
euspeclibcmpd80	Spectrum	Holdout test	FDKXTQMXEQVLRF-UHFFFAOYSA-N	CN(C)N=Nc1[nH]cnc1C(N)=O	10	24h	60.6507099303536	TRUE	41	FALSE	3.3654140393902883	1.034778336375208	4	-0.344	182.1832	0.0	0.0	0.0	0.0	0.0	0.0	0	0	1.0	0	0	0.0	0	0	0	1	1	0	1	0	0	0	0	1	0							0	0
euspeclibcmpd1302	Spectrum	Holdout test	IENZQIKPVFGBNW-UHFFFAOYSA-N	COc1cc2[nH]c(N3CCN(C(=O)c4ccco4)CC3)nc(=N)c2cc1OC	10	24h	-0.392656681420252	FALSE	238	FALSE	7.480116258533744	5.155256899098998	4	1.329	383.40114	0.0	0.0	nan	nan	nan	1.0	0	1	1.0	0	0	0.0	1	1	0	0	0	0	0	0	0	0	1	0	0							0	0
euspeclibcmpd1522	Spectrum	Holdout test	VIMXTGUGWLAOFZ-UHFFFAOYSA-N	CCOC(=O)C1C(C=C(C)C)C1(C)C	10	24h	0.0824759564434393	FALSE	275	TRUE	-4.670034916068807	1.2393202607777103	3	2.751	196.286	1.0	1.0	0.0	0.0	nan	1.0	1	0	1.0	1	0	0.0	1	0	1	0	1	0	0	0	0	0	1	1	1							0	0
euspeclibcmpd1201	Spectrum	Holdout test	FMGSKLZLMKYGDP-SNHNPKPASA-N	C[C@]12CCC3C(CC=C4C[C@@H](O)CC[C@@]43C)[C@@H]1CCC2=O	10	24h	-0.235611953951693	FALSE	302	FALSE	-7.597398641662682	5.036076678763745	2	3.338	288.42442	0.0	0.0	0.0	0.0	nan	0.0	0	0	1.0	0	1	0.0	0	0	0	0	0	0	0	0	0	0	0	0	0							0	0
euspeclibcmpd1279	Spectrum	Holdout test	RCFJDVCRANOZEL-AYUYWISESA-N	CC(=O)[C@@]1(O)CCC2C3CC=C4CC(=O)CC[C@]4(C)C3CC[C@@]21C	10	24h	-0.19515540010667	FALSE	231	FALSE	-8.077990051592826	5.25901619804698	2	2.703	330.4611	1.0	1.0	0.0	0.0	0.0	0.0	0	0	0.0	1	0	0.0	1	1	0	1	0	0	0	0	0	0	0	0	0							0	0
euspeclibcmpd101	Spectrum	Holdout test	OWQUZNMMYNAXSL-UHFFFAOYSA-N	CN1CCC(OC(c2ccccc2)c2ccccc2)CC1	10	24h	-0.234338691472186	FALSE	420	FALSE	0.5463772248663585	-0.3939314620264961	1	3.356	281.39202	0.0	0.0	0.0	0.0	0.0	0.0	0	0	0.0	0	0	0.0	1	0	0	0	0	0	0	0	0	0	0	0	0							0	0
euspeclibcmpd789	Spectrum	Holdout test	RBTBFTRPCNLSDE-UHFFFAOYSA-N	CN(C)c1ccc2nc3ccc(N(C)C)cc3[s+]c2c1	10	24h	9.05511925741491	TRUE	147	TRUE	3.065064109730812	-2.579195296706036	1	4.227	284.39921	1.0	1.0	1.0	1.0	nan	nan	0	1	1.0	1	1	1.0	1	0	0	0	1	1	0	1	0	1	1	1	1							1	1
euspeclibcmpd1570	Spectrum	Holdout test	XYPPDQHBNJURHU-RHFXQVJCSA-N	C[C@@H]1CCC2[C@](C)(CC[C@H](O)[C@@]2(C)CO)[C@@]12CC[C@@](CO)(CCO)O2	10	24h	-0.216080275167163	FALSE	278	FALSE	-5.469010356062327	3.8792881391403897	2	1.064	356.49684	1.0	1.0	0.0	nan	nan	1.0	0	0	0.0	1	0	0.0	1	1	0	0	1	0	0	0	0	0	0	0	1							0	0
euspeclibcmpd2216	Spectrum	Holdout test	UJCACMLMPLLRGW-UHFFFAOYSA-N	Cc1c(S(=O)(=O)O)oc2c1C(=O)C(=O)c1c-2ccc2c1CCCC2(C)C	10	24h	0	FALSE	298	FALSE	1.8794410083116773	1.0554673011161428	0	4.118	374.40761	1.0	1.0	1.0	1.0	nan	1.0	1	1	0.0	0	0	0.0	1	1	1	1	1	1	1	1	0	1	1	1	1							1	1
euspeclibcmpd1949	Spectrum	Holdout test	OBSYBRPAKCASQB-UHFFFAOYSA-N	COC(=O)C1CC(OC(C)=O)C(=O)C2C1(C)CCC1C(=O)OC(c3ccoc3)CC12C	10	24h	-0.454944017266963	FALSE	365	FALSE	-0.979826527961308	4.030859393015481	0	1.95	432.46361	nan	nan	0.0	nan	0.0	0.0	0	0	0.0	0	0	1.0	1	0	0	0	1	1	0	1	0	0	1	1	1							0	0
euspeclibcmpd1968	Spectrum	Holdout test	FJLGEFLZQAZZCD-UHFFFAOYSA-N	CC(C)n1c(C=CC(O)CC(O)CC(=O)O)c(-c2ccc(F)cc2)c2ccccc21	10	24h	3.3548349613547	TRUE	342	TRUE	3.708656005023274	1.1892193714313424	4	4.244	411.46594	nan	nan	1.0	nan	nan	1.0	1	0	0.0	0	0	0.0	1	0	0	0	0	0	0	1	0	0	0	0	0							0	0
euspeclibcmpd1145	Spectrum	Holdout test	FIVPIQADCOIIHF-VZWGUQLYSA-N	CCOC(=O)O[C@]1(C(=O)COC(=O)CC)CCC2C3CC=C4CC(=O)C=C[C@]4(C)C3[C@@H](O)C[C@@]21C	10	24h	-0.25031394937221	FALSE	7	FALSE	-7.484337921554207	6.595081545913036	2	3.255	488.56993	0.0	0.0	0.0	0.0	nan	1.0	1	1	0.0	0	0	0.0	0	0	0	0	0	0	0	0	0	0	0	0	0							0	0
euspeclibcmpd2355	Spectrum	Holdout test	WUFQLZTXIWKION-UHFFFAOYSA-N	c1ccc2c(c1)CN1CCCC1=N2	10	24h	-0.454766625688906	FALSE	264	FALSE	1.0966364320929982	-1.5044798993560908	1	1.425	172.22638	0.0	0.0	0.0	nan	0.0	0.0	1	0	0.0	0	0	0.0	1	1	0	0	1	0	0	0	0	0	0	0	0							0	0
euspeclibcmpd964	Spectrum	Holdout test	MSXVEPNJUHWQHW-UHFFFAOYSA-N	CCC(C)(C)O	10	24h	-0.584715526152549	FALSE	181	TRUE	-3.183529468249328	-1.454568145758032	3	1.096	88.14818	0.0	0.0	0.0	0.0	nan	1.0	0	0	0.0	1	0	0.0	0	0	0	0	1	0	0	0	0	0	1	0	0							0	0
euspeclibcmpd157	Spectrum	Holdout test	ZQDWXGKKHFNSQK-UHFFFAOYSA-N	OCCOCCN1CCN(C(c2ccccc2)c2ccc(Cl)cc2)CC1	10	24h	0.149432396102632	FALSE	369	FALSE	2.249209981437913	-0.9967032030819164	1	3.467	374.90428	0.0	0.0	1.0	nan	nan	1.0	0	1	0.0	0	1	0.0	1	1	0	0	1	0	0	0	0	0	0	0	0							0	0
euspeclibcmpd1052	Spectrum	Holdout test	BTNNPSLJPBRMLZ-GHRIWEEISA-N	C/C(=C(/CCOP(=O)(O)O)SC(=O)c1ccccc1)N(C=O)Cc1c[nH]c(C)nc1=N	10	24h	1.08983550344119	FALSE	95	FALSE	2.268238045463475	5.548761812600949	0	0.117	466.44788	0.0	nan	0.0	nan	0.0	0.0	0	0	0.0	0	0	0.0	0	0	0	0	0	0	0	0	0	0	0	0	0							0	0
euspeclibcmpd34	Spectrum	Holdout test	BLFLLBZGZJTVJG-UHFFFAOYSA-N	CCOC(=O)c1ccc(N)cc1	10	24h	-0.333055652734075	FALSE	75	FALSE	0.2553884429898334	-2.9209334992682234	1	1.287	165.18914	0.0	0.0	0.0	0.0	0.0	0.0	0	0	1.0	0	0	0.0	0	0	0	0	0	0	0	0	0	0	0	0	0							0	0
euspeclibcmpd285	Spectrum	Holdout test	NKANXQFJJICGDU-QPLCGJKRSA-N	CC/C(=C(\c1ccccc1)c1ccc(OCCN(C)C)cc1)c1ccccc1	10	24h	43.3932893958539	TRUE	177	FALSE	2.677324085899204	-1.8332838083891785	1	6.319	371.51456	1.0	1.0	1.0	1.0	1.0	1.0	1	1	1.0	0	1	1.0	1	0	1	0	1	1	0	1	0	1	1	1	0							1	1
euspeclibcmpd749	Spectrum	Holdout test	MBUVEWMHONZEQD-UHFFFAOYSA-N	CN1CCCC(n2nc(Cc3ccc(Cl)cc3)c3ccccc3c2=O)CC1	10	24h	0.117992556146173	FALSE	136	FALSE	6.417000428778669	-0.2656104615942088	4	4.094	381.89846	0.0	0.0	1.0	1.0	nan	0.0	1	1	0.0	1	1	1.0	0	0	0	1	1	0	1	1	0	1	1	0	0							1	1
euspeclibcmpd777	Spectrum	Holdout test	NPUZIGSOEWMFKK-UHFFFAOYSA-N	O=C1c2ccccc2C(=O)C1c1ccc(Br)cc1	10	24h	-0.246881131067474	FALSE	219	FALSE	1.1165162266434658	-2.974586512605974	1	3.567	301.13476	1.0	nan	1.0	1.0	nan	1.0	0	1	1.0	0	1	1.0	1	0	0	0	1	1	0	1	0	1	1	0	0							1	1
euspeclibcmpd905	Spectrum	Holdout test	QFOHBWFCKVYLES-UHFFFAOYSA-N	CCCCOC(=O)c1ccc(O)cc1	10	24h	0.669909963613168	FALSE	75	FALSE	-0.7508700534162508	-1.899021919749053	1	2.772	194.22706	0.0	nan	0.0	0.0	0.0	0.0	0	0	1.0	0	0	0.0	1	0	0	0	0	0	0	0	0	0	1	0	0							0	0
euspeclibcmpd1296	Spectrum	Holdout test	GXDALQBWZGODGZ-UHFFFAOYSA-N	COc1ccc(CCN2CCC(N=c3[nH]c4ccccc4n3Cc3ccc(F)cc3)CC2)cc1	10	24h	-0.744453856716158	FALSE	26	FALSE	7.292569730045566	3.3628659143795456	4	4.947	458.57034	1.0	1.0	1.0	1.0	1.0	1.0	1	1	1.0	1	1	1.0	1	1	0	1	1	0	0	1	0	1	1	0	0							1	1
euspeclibcmpd2033	Spectrum	Holdout test	GIKNHHRFLCDOEU-UHFFFAOYSA-N	CC(N)Cc1ccc(O)cc1	10	24h	-0.0915508372081071	FALSE	98	FALSE	0.710694423631979	-1.859739760225605	1	1.392	151.20561	0.0	0.0	0.0	0.0	nan	0.0	1	0	1.0	1	0	0.0	0	0	0	1	0	0	0	0	0	0	0	0	0							0	0
euspeclibcmpd851	Spectrum	Holdout test	MINDHVHHQZYEEK-OYXVVHJOSA-N	CC(=CC(=O)OCCCCCCCCC(=O)O)C[C@@H]1OC[C@H](C[C@@H]2O[C@H]2[C@@H](C)[C@H](C)O)[C@@H](O)[C@H]1O	10	24h	0.837550495805653	FALSE	396	FALSE	-4.392763012143422	6.0608093625189206	2	2.739	500.62215	1.0	nan	1.0	1.0	0.0	0.0	0	0	0.0	0	0	0.0	0	0	0	0	1	0	0	0	0	0	0	0	0							0	0
euspeclibcmpd811	Spectrum	Holdout test	YSXKPIUOCJLQIE-UHFFFAOYSA-N	OC(CCN1CCCCC1)(c1ccccc1)C1CC2C=CC1C2	10	24h	-0.0966870427018569	FALSE	55	FALSE	-0.8293576503133278	0.6005306890659489	3	3.648	311.46106	1.0	1.0	nan	nan	nan	0.0	0	1	0.0	1	0	0.0	0	0	0	0	0	0	0	0	0	0	0	0	0							0	0
euspeclibcmpd2248	Spectrum	Holdout test	PRGILOMAMBLWNG-UHFFFAOYSA-N	COc1cc2c(c(OC)c1OC)-c1ccc(=O)c(O)cc1C(NC(C)=O)CC2	10	24h	-0.142054438456783	FALSE	18	FALSE	4.032073196776422	1.4616946888998548	4	1.818	385.41041	1.0	1.0	1.0	1.0	nan	1.0	1	1	0.0	1	0	1.0	1	1	0	1	1	1	0	0	0	1	1	1	0							1	1
euspeclibcmpd1729	Spectrum	Holdout test	HDVAWXXJVMJBAR-VHSXEESVSA-N	OC[C@@H]1CCCN2CCCC[C@H]12	10	24h	-0.47650286785589	FALSE	416	FALSE	-2.2210398865672074	0.3137794216440448	3	1.282	169.26396	0.0	0.0	0.0	0.0	nan	1.0	0	0	0.0	1	0	0.0	0	0	0	1	0	0	0	0	0	0	0	0	0							0	0
euspeclibcmpd639	Spectrum	Holdout test	DUDKAZCAISNGQN-UHFFFAOYSA-N	CN1CCCN=C1COC(=O)C(O)(c1ccccc1)C1CCCCC1	10	24h	-0.753621039123999	FALSE	225	FALSE	-0.896485336134554	1.745097330409736	0	2.626	344.44791	0.0	0.0	0.0	0.0	0.0	0.0	0	1	0.0	0	0	0.0	0	0	0	0	0	0	0	0	0	0	0	0	0							0	0
euspeclibcmpd958	Spectrum	Holdout test	SGTNSNPWRIOYBX-UHFFFAOYSA-N	COc1ccc(CCN(C)CCCC(C#N)(c2ccc(OC)c(OC)c2)C(C)C)cc1OC	10	24h	5.38097572447548	TRUE	268	FALSE	2.9475272976507183	0.1797860763544338	4	5.534	454.60161	nan	nan	1.0	1.0	1.0	1.0	1	1	0.0	1	1	1.0	1	0	1	0	1	0	0	1	0	1	1	0	0							1	1
euspeclibcmpd737	Spectrum	Holdout test	OVGGLBAWFMIPPY-UHFFFAOYSA-N	COC(=O)NN=Cc1c[n+]([O-])c2ccccc2[n+]1[O-]	10	24h	0.0660311464551059	FALSE	202	FALSE	1.14500603372169	-0.1684289414990342	1	-0.134	262.2215	1.0	1.0	nan	nan	0.0	nan	0	0	0.0	1	0	0.0	0	0	0	0	0	0	0	0	0	0	0	0	0							0	0
euspeclibcmpd2378	Spectrum	Holdout test	JBKPUQTUERUYQE-UHFFFAOYSA-O	C[n+]1ccccc1C=NO	10	24h	0.131450049576954	FALSE	418	TRUE	0.0156759896922983	-1.2968904040335554	1	1.552	137.15916	0.0	0.0	0.0	0.0	nan	nan	0	1	0.0	1	0	0.0	0	0	0	1	1	0	0	0	0	1	1	0	0							0	0
euspeclibcmpd860	Spectrum	Holdout test	XYCYGSOKPXCMHX-AZYIRGJUSA-N	C=C1CC2C3=CC(C)=C4CC(=O)CC[C@]4(C)C3CC[C@]2(C)[C@@]1(OC(C)=O)C(C)=O	10	24h	1.04198622002167	FALSE	40	FALSE	-6.133650572971395	4.681492541114725	2	3.469	396.51917	0.0	0.0	nan	nan	nan	1.0	0	1	0.0	0	0	0.0	1	1	0	1	0	0	1	0	0	1	1	0	0							0	0
euspeclibcmpd1941	Spectrum	Holdout test	SZTJSMYZYMSQAC-UHFFFAOYSA-N	CC(C)=CCCC1(C)C=Cc2c(O)c3c(c(CC=C(C)C)c2O1)OC12C(CC4CC1C(C)(C)OC2(C=CC(C)C(=O)O)C4O)C3=O	10	24h	50.9217410599429	TRUE	261	FALSE	0.8535941290344573	5.394129214713326	0	6.482	632.78292	1.0	1.0	1.0	1.0	nan	1.0	0	1	0.0	0	1	1.0	1	1	1	1	1	1	1	1	0	1	1	1	1							1	1
euspeclibcmpd284	Spectrum	Holdout test	MLKXDPUZXIRXEP-UHFFFAOYSA-N	CC1=C(CC(=O)O)c2cc(F)ccc2C1=Cc1ccc([S+](C)[O-])cc1	10	24h	-0.289764187116791	FALSE	342	FALSE	0.956254178160984	-1.9221228814979467	1	3.956	356.41058	1.0	1.0	1.0	1.0	0.0	nan	0	0	0.0	0	0	0.0	1	1	0	0	0	0	1	1	0	0	1	0	0							0	0
euspeclibcmpd2342	Spectrum	Holdout test	ZIZYJTNDTBOCRC-UHFFFAOYSA-N	CC(C)(CO)C(=O)C(O)NCCCO	10	24h	-0.11877763551902	FALSE	410	TRUE	-2.0271608215639616	0.0731949351918151	3	-0.777	205.25145	0.0	0.0	0.0	0.0	0.0	1.0	0	0	0.0	0	0	0.0	0	0	0	0	0	0	0	0	0	0	0	0	0							0	0
euspeclibcmpd657	Spectrum	Holdout test	SNPPWIUOZRMYNY-UHFFFAOYSA-N	CC(NC(C)(C)C)C(=O)c1cccc(Cl)c1	10	24h	-0.375498135543381	FALSE	221	FALSE	1.5657510631409348	-2.280718302021664	1	3.119	239.74111	0.0	0.0	0.0	0.0	nan	1.0	1	0	0.0	0	0	0.0	1	1	0	0	0	1	0	0	0	0	1	0	0							0	0
euspeclibcmpd2128	Spectrum	Holdout test	HEBKCHPVOIAQTA-IMJSIDKUSA-N	OC[C@H](O)C(O)[C@@H](O)CO	10	24h	-0.222310229398378	FALSE	308	FALSE	-3.39294152856732	-0.8971960781590094	3	-2.43	152.14578	0.0	0.0	0.0	0.0	0.0	0.0	0	0	0.0	1	0	0.0	0	0	0	0	0	0	0	0	0	0	0	0	0							0	0
euspeclibcmpd1047	Spectrum	Holdout test	CJAVTWRYCDNHSM-UHFFFAOYSA-N	CC(Cc1cccc(C(F)(F)F)c1)NCCOC(=O)c1ccccc1	10	24h	-0.246498908341824	FALSE	70	FALSE	2.080487181368449	-1.975169509320689	1	4.512	351.3628	1.0	nan	0.0	0.0	1.0	1.0	1	1	1.0	0	1	0.0	1	0	0	1	0	0	0	0	0	0	0	0	0							0	0
euspeclibcmpd1987	Spectrum	Holdout test	NFJVELXCUBWAFL-UHFFFAOYSA-N	COc1cc(O)c(C(=O)c2ccccc2)cc1O	10	24h	-0.375499785557352	FALSE	50	FALSE	1.8114370369302777	-1.9179340964157816	1	2.733	244.24268	0.0	nan	0.0	nan	0.0	0.0	0	0	0.0	0	0	0.0	1	0	0	0	1	0	0	0	0	0	1	0	0							0	0
euspeclibcmpd788	Spectrum	Holdout test	AJXPJJZHWIXJCJ-UHFFFAOYSA-N	CN1C(=O)CC(C)(c2ccccc2)C1=O	10	24h	-0.824084129906078	FALSE	146	TRUE	-0.6137008229566584	-1.3484096754658386	1	1.325	203.23711	0.0	0.0	0.0	0.0	0.0	0.0	0	0	0.0	0	0	0.0	0	0	0	0	0	0	0	0	0	0	0	0	0							0	0
euspeclibcmpd1682	Spectrum	Holdout test	CWVRJTMFETXNAD-NCZKRNLISA-N	O=C(C=Cc1ccc(O)c(O)c1)O[C@@H]1C[C@](O)(C(=O)O)C[C@@H](O)[C@H]1O	10	24h	1.16131959054239	FALSE	364	FALSE	-0.2426165052696492	2.309936947797492	0	-0.34	354.30872	0.0	0.0	0.0	0.0	0.0	0.0	0	0	0.0	0	0	0.0	1	0	1	0	0	0	0	0	0	0	0	0	0							0	0
euspeclibcmpd1195	Spectrum	Holdout test	LSNWBKACGXCGAJ-UHFFFAOYSA-N	CCOC(=O)OC(C)OC1=C(C(=O)N=c2cccc[nH]2)N(C)S(=O)(=O)c2ccccc21	10	24h	0.10256047513863	FALSE	96	FALSE	1.7078298195393278	2.700399025922722	0	1.1	447.46163	0.0	0.0	0.0	0.0	0.0	nan	1	0	0.0	0	0	0.0	0	0	0	0	0	0	0	0	0	0	0	0	0							0	0
euspeclibcmpd1414	Spectrum	Holdout test	QOTBQNVNUBKJMS-UHFFFAOYSA-N	CC1(C)C=Cc2cc3ccc(=O)oc3cc2O1	10	24h	-0.10697578742085	FALSE	260	TRUE	4.525614120735602	-0.7232454577393855	4	2.687	228.24327	1.0	nan	0.0	0.0	0.0	0.0	1	0	0.0	0	0	1.0	0	0	0	0	0	0	0	0	0	0	0	0	0							0	0
euspeclibcmpd2072	Spectrum	Holdout test	JFPVXVDWJQMJEE-UHFFFAOYSA-N	CON=C(C(=O)NC1C(=O)N2C(C(=O)O)=C(COC(N)=O)CSC12)c1ccco1	10	24h	-0.531660198165036	FALSE	127	FALSE	3.214100230360655	7.848646041045945	5	-0.403	424.38523	0.0	0.0	0.0	0.0	0.0	1.0	0	0	0.0	0	0	0.0	0	0	0	0	0	0	0	0	0	0	0	0	0							0	0
euspeclibcmpd1950	Spectrum	Holdout test	UJLKILMZJPEXJN-UHFFFAOYSA-N	CCc1ccc2c(O)c3c(O)c4c(c(O)c3cc2c1C(=O)OC)C(=O)C=CC4=O	10	24h	1.63091825684585	FALSE	310	FALSE	1.5171019624380695	-0.0754106504363755	1	3.646	392.35823	1.0	1.0	1.0	1.0	nan	0.0	0	1	1.0	1	1	1.0	1	0	0	1	1	0	0	1	0	1	1	0	0							1	1
euspeclibcmpd751	Spectrum	Holdout test	AUNGANRZJHBGPY-MBNYWOFBSA-N	Cc1cc2nc3c(=O)[nH]c(=O)nc-3n(C[C@@H](O)[C@@H](O)[C@@H](O)CO)c2cc1C	10	24h	-0.237572662238354	FALSE	408	FALSE	4.219246688496055	3.8841121590436782	0	-0.255	376.3639	0.0	0.0	0.0	0.0	0.0	1.0	0	0	0.0	0	0	0.0	1	0	0	0	0	0	0	0	0	0	0	0	0							0	0
euspeclibcmpd841	Spectrum	Holdout test	FLSLEGPOVLMJMN-UHFFFAOYSA-N	CC(NC(CCc1ccccc1)C(=O)O)C(=O)N1Cc2ccccc2CC1C(=O)O	10	24h	-0.625926331027331	FALSE	135	FALSE	1.9536243615707316	0.9829466862104356	0	8.2e-002	410.46294	0.0	0.0	0.0	nan	0.0	0.0	0	0	0.0	0	0	0.0	1	1	0	0	0	0	0	0	0	0	0	0	0							0	0
euspeclibcmpd604	Spectrum	Holdout test	OHCQJHSOBUTRHG-VDCUXWMXSA-N	C=C[C@@]1(C)CC(=O)[C@@]2(O)[C@](C)(O1)[C@@H](OC(C)=O)[C@@H](O)C1C(C)(C)CC[C@H](O)[C@@]12C	10	24h	-1.15152533958025	FALSE	303	FALSE	-5.66273278043934	6.469936605994241	2	0.837	410.50115	1.0	nan	0.0	0.0	0.0	1.0	0	0	0.0	0	0	0.0	0	0	0	0	1	0	0	0	0	0	0	0	0							0	0
euspeclibcmpd327	Spectrum	Holdout test	QMGVPVSNSZLJIA-AWHUMFRKSA-N	O=C1CC2OCC=C3CN4CC[C@]56c7ccccc7N1C5[C@H]2[C@H]3CC46	10	24h	-0.00366046190983541	FALSE	72	TRUE	0.6233554139111371	3.270416266266119	0	1.145	334.41158	0.0	0.0	nan	nan	nan	nan	1	0	1.0	0	1	0.0	0	0	0	0	1	0	0	0	0	0	0	0	0							0	0
euspeclibcmpd149	Spectrum	Holdout test	WKWOJBUWWZTUQV-JWMHWRSXSA-N	C[N+]1(C)C2CC[C@H]1C[C@@H](OC(=O)C(O)c1ccccc1)C2	10	24h	0.332400044080645	FALSE	148	FALSE	-1.9527536239306484	0.3155891749480219	3	0.342	290.37736	0.0	0.0	0.0	0.0	0.0	0.0	0	0	0.0	0	0	0.0	0	0	0	0	0	0	0	0	0	0	0	0	0							0	0
euspeclibcmpd1119	Spectrum	Holdout test	PXOUWIIMEOTTMM-UHFFFAOYSA-N	CCC1(CC)C(=O)CC=NC1=O	10	24h	-0.354167101195944	FALSE	250	FALSE	-3.727330225194891	-0.172426255135161	3	1.579	167.20501	0.0	0.0	0.0	nan	nan	1.0	1	0	0.0	1	0	0.0	0	0	0	0	1	0	0	0	0	1	1	0	0							0	0
euspeclibcmpd464	Spectrum	Holdout test	JNTOCHDNEULJHD-UHFFFAOYSA-N	N=c1[nH]c(=O)c2ncn(CCC(CO)CO)c2[nH]1	10	24h	0.273357499173194	FALSE	101	FALSE	3.6350150102704273	3.398472824248376	0	-1.533	253.2578	0.0	0.0	0.0	0.0	0.0	0.0	1	0	0.0	0	0	0.0	0	0	0	1	1	0	0	0	0	0	0	0	0							0	0
euspeclibcmpd1038	Spectrum	Holdout test	MCYHPZGUONZRGO-UHFFFAOYSA-N	COC(=O)C(N)CS	10	24h	0.359338867010433	FALSE	169	FALSE	-2.107804722124942	-0.3972607902437936	3	-0.374	135.18475	0.0	0.0	0.0	0.0	nan	1.0	0	0	0.0	1	0	0.0	0	0	0	1	1	0	0	0	0	0	0	0	0							0	0
euspeclibcmpd1191	Spectrum	Holdout test	KJHOZAZQWVKILO-UHFFFAOYSA-N	N=C(N)N=C(N)N1CCOCC1	10	24h	-0.583290954675166	FALSE	222	TRUE	-0.402052981527067	-0.9470881383920068	1	-1.054	171.20032	1.0	1.0	0.0	0.0	nan	1.0	1	0	0.0	1	0	0.0	0	0	0	1	1	0	0	0	0	0	0	1	0							0	0
euspeclibcmpd1071	Spectrum	Holdout test	MXJWRABVEGLYDG-UHFFFAOYSA-N	CCCCOc1ccc(CC(O)=NO)cc1	10	24h	1.54969141756992	FALSE	353	FALSE	0.6934553702891153	-0.9122032311533416	1	2.874	223.26828	1.0	nan	0.0	0.0	nan	1.0	0	0	1.0	1	0	0.0	1	0	0	1	1	1	0	0	0	1	1	1	1							0	0
euspeclibcmpd2217	Spectrum	Holdout test	XUGISPSHIFXEHZ-UKFXPFHUSA-N	CC(=O)O[C@H]1CC[C@@]2(C)C(=CCC3C2CC[C@@]2(C)C3CC[C@@H]2C(C)CCCC(C)C)C1	10	24h	-0.115389956541525	FALSE	389	TRUE	-8.79463218070099	5.616555391977095	2	7.755	428.69021	0.0	0.0	0.0	0.0	nan	1.0	0	0	0.0	0	1	0.0	0	0	0	0	0	0	0	0	0	0	0	0	0							0	0
euspeclibcmpd2078	Spectrum	Holdout test	BHHGXPLMPWCGHP-UHFFFAOYSA-N	NCCc1ccccc1	10	24h	0.0184448749189108	FALSE	143	FALSE	0.7221356532878265	-2.9241467475848557	1	1.257	121.17964	0.0	nan	0.0	0.0	nan	0.0	1	1	1.0	1	0	0.0	0	0	0	0	1	1	0	0	0	0	1	0	0							0	0
euspeclibcmpd583	Spectrum	Holdout test	KNHUKKLJHYUCFP-UHFFFAOYSA-N	CCOC(=O)C(C)(C)Oc1ccc(Cl)cc1	10	24h	0.231792899817997	FALSE	193	FALSE	-0.1376978605513654	-1.4999764238491191	1	3.329	242.6987	0.0	0.0	0.0	0.0	0.0	0.0	0	0	0.0	0	0	0.0	1	0	0	0	1	0	0	0	0	0	1	0	0							0	0
euspeclibcmpd240	Spectrum	Holdout test	FSVJFNAIGNNGKK-UHFFFAOYSA-N	O=C(C1CCCCC1)N1CC(=O)N2CCc3ccccc3C2C1	10	24h	0.444744976032307	FALSE	153	FALSE	-0.8772512210280994	0.0871267748657362	3	2.477	312.40606	0.0	0.0	0.0	0.0	nan	0.0	1	0	0.0	1	0	0.0	1	1	0	1	1	0	0	0	0	0	0	0	0							0	0
euspeclibcmpd85	Spectrum	Holdout test	SXWJRLPODCVHBN-RJMNMRBHSA-N	CN(C)[C@@H]1C(O)=C(C(N)=O)C(=O)[C@@]2(O)C(O)c3c(c(O)c4c(Cl)ccc(O)c4c3O)C[C@@H]12	10	24h	-0.132492234350058	FALSE	16	FALSE	2.256455036258329	5.199924810782036	0	0.37	464.85304	1.0	1.0	0.0	0.0	0.0	0.0	0	0	0.0	0	0	0.0	0	0	0	0	0	0	0	0	0	0	0	0	0							0	0
euspeclibcmpd916	Spectrum	Holdout test	QPCDCPDFJACHGM-UHFFFAOYSA-N	O=C(O)CN(CCN(CC(=O)O)CC(=O)O)CCN(CC(=O)O)CC(=O)O	10	24h	-0.735456273775024	FALSE	167	TRUE	-1.944435774884364	-1.7081001984451427	3	-11.1	393.34651	0.0	0.0	nan	nan	0.0	0.0	0	0	0.0	1	0	0.0	0	0	0	0	0	0	0	0	0	0	0	0	0							0	0
euspeclibcmpd133	Spectrum	Holdout test	SYTBZMRGLBWNTM-UHFFFAOYSA-N	CC(C(=O)O)c1ccc(-c2ccccc2)c(F)c1	10	24h	-0.0224066329571086	FALSE	378	FALSE	1.5935249638631532	-2.72693354716741	1	3.68	244.26092	0.0	0.0	1.0	nan	1.0	1.0	1	1	1.0	1	0	0.0	0	0	0	1	0	0	0	0	0	0	0	0	0							0	0
euspeclibcmpd1466	Spectrum	Holdout test	WDIQXKYUSINZME-RBUKOAKNSA-N	C[N+]1(C)CCc2cc3c(cc2[C@H]1C1OC(=O)c2c1ccc1c2OCO1)OCO3	10	24h	2.41031308752129	TRUE	280	FALSE	2.222395073255238	-0.8318974413472259	1	1.474	382.38659	0.0	nan	1.0	1.0	0.0	0.0	0	1	0.0	0	0	1.0	0	0	0	0	0	0	0	0	0	0	1	0	0							0	0
euspeclibcmpd1287	Spectrum	Holdout test	HJORMJIFDVBMOB-UHFFFAOYSA-N	COc1ccc(C2CNC(=O)C2)cc1OC1CCCC1	10	24h	-0.258516632057564	FALSE	229	FALSE	0.8063020369012632	2.6051650249236635	0	2.349	275.34283	0.0	0.0	0.0	0.0	0.0	1.0	0	0	0.0	0	0	0.0	0	0	0	0	0	0	0	0	0	0	0	0	0							0	0
euspeclibcmpd1631	Spectrum	Holdout test	RIWRFSMVIUAEBX-UHFFFAOYSA-N	CNCc1ccccc1	10	24h	-0.463386850325754	FALSE	226	FALSE	-0.0471238732672961	-2.799527340023709	1	1.367	121.17964	0.0	0.0	0.0	0.0	nan	0.0	1	0	1.0	1	0	0.0	0	0	0	0	0	0	0	0	0	0	0	0	0							0	0
euspeclibcmpd1014	Spectrum	Holdout test	GPTXWRGISTZRIO-UHFFFAOYSA-N	Cc1ccc2c(Cl)cc(Cl)c(O)c2n1	10	24h	-0.191393953516931	FALSE	348	FALSE	3.783624323874205	-2.680287651402834	1	3.385	228.07468	1.0	1.0	1.0	1.0	1.0	1.0	1	1	1.0	1	1	1.0	1	1	1	1	1	1	1	1	0	1	1	1	1							1	1
euspeclibcmpd2359	Spectrum	Holdout test	QZIGLSSUDXBTLJ-SWQYWVTHSA-N	C[C@]12CCC3c4ccc(OS(=O)(=O)O)cc4CCC3C1CC[C@H]2O	10	24h	0.435242150847924	FALSE	414	TRUE	-2.007039435169443	3.1929061491758497	0	3.445	352.44516	1.0	1.0	1.0	nan	nan	1.0	1	0	0.0	0	0	0.0	1	1	0	1	1	0	0	1	0	0	1	1	1							0	0
euspeclibcmpd1470	Spectrum	Holdout test	LEUCMUZTVKONQH-IVAFLUGOSA-N	CC[C@@]1(O)CC(=O)c2c(cc3c(O)c4c(O)ccc(O)c4c(O)c3c2O)C1C(=O)OC	10	24h	70.7154665126825	TRUE	339	FALSE	0.3056295331005785	1.877483799181853	0	2.13	428.38879	1.0	1.0	1.0	1.0	nan	0.0	0	0	1.0	1	0	0.0	1	0	0	0	1	0	1	0	0	0	0	1	1							1	1
euspeclibcmpd434	Spectrum	Holdout test	SNTQPLDRUZOSDP-UHFFFAOYSA-N	CCCC(C(=O)OCCN(CC)CC)(c1ccccc1)c1ccccc1	10	24h	-0.794331742468748	FALSE	81	FALSE	-0.3552669044549351	-0.2597727812193663	1	5.38	353.49774	nan	nan	0.0	0.0	nan	1.0	1	1	0.0	0	0	0.0	1	1	0	1	1	0	0	1	0	0	1	0	0							0	0
euspeclibcmpd2180	Spectrum	Holdout test	XZNUGFQTQHRASN-XYPKRARZSA-N	CN[C@@H]1[C@@H](O[C@H]2O[C@H](CO)[C@@H](N)[C@H](O)[C@H]2O)O[C@H]2C[C@@H](N)[C@H](O[C@@H]3[C@@H](N)C[C@@H](N)[C@H](O)[C@H]3O)O[C@@H]2[C@@H]1O	10	24h	-0.707702229950876	FALSE	64	FALSE	-1.5558980189109282	5.334947070897724	0	-7.023	539.57714	0.0	0.0	0.0	0.0	0.0	0.0	0	0	0.0	0	0	0.0	0	0	0	0	0	0	0	0	0	0	0	0	0							0	0
euspeclibcmpd1616	Spectrum	Holdout test	IUIHYYSAVUBPQO-UHFFFAOYSA-N	CC1=CCc2c(cc3oc(C)cc(=O)c3c2O)OC1	10	24h	1.89444397054226	FALSE	258	FALSE	5.21226747355579	0.955616676786998	4	2.767	258.26926	1.0	1.0	1.0	1.0	nan	1.0	0	1	0.0	0	0	0.0	1	1	0	0	1	0	0	1	0	1	1	0	0							0	0
euspeclibcmpd2452	Spectrum	Holdout test	YGSDEFSMJLZEOE-UHFFFAOYSA-N	O=C(O)c1ccccc1O	10	24h	-0.5664497758778	FALSE	209	FALSE	0.3286916050206327	-3.207518457408089	1	1.217	138.12073	0.0	0.0	0.0	0.0	nan	0.0	0	1	1.0	1	1	0.0	0	0	0	0	0	0	0	0	0	0	0	0	0							0	0
euspeclibcmpd968	Spectrum	Holdout test	VVNCNSJFMMFHPL-UHFFFAOYSA-N	CC(C)(S)C(N)C(=O)O	10	24h	0.0725943074592355	FALSE	357	FALSE	-2.0658079492700763	-0.700443360008884	3	-2.496	149.21134	0.0	0.0	0.0	0.0	0.0	0.0	0	0	0.0	1	0	0.0	0	0	0	0	0	0	0	0	0	0	0	0	0							0	0
euspeclibcmpd1022	Spectrum	Holdout test	NSBRKSWSLRQPJW-FRMGNDQPSA-N	C=C[C@H]1C[N@]2CC[C@H]1C[C@@H]2[C@@H](OC(=O)OCC)c1ccnc2ccc(OC)cc12	10	24h	-0.0706853123828967	FALSE	377	FALSE	5.92294473611857	2.072496068277136	4	4.104	396.47941	1.0	1.0	1.0	1.0	nan	1.0	0	1	0.0	1	1	1.0	1	0	1	1	1	1	0	1	0	1	1	1	0							1	1
euspeclibcmpd889	Spectrum	Holdout test	RKLNONIVDFXQRX-UHFFFAOYSA-N	O=C(CCCN1CCC(O)(c2ccc(Br)cc2)CC1)c1ccc(F)cc1	10	24h	-0.326121017378575	FALSE	33	FALSE	1.7399376304332057	-1.2826668543385709	1	3.971	420.31522	0.0	nan	0.0	0.0	nan	1.0	1	1	0.0	0	1	0.0	0	0	0	0	0	0	0	0	0	0	0	0	0							0	0
euspeclibcmpd510	Spectrum	Holdout test	SESFRYSPDFLNCH-UHFFFAOYSA-N	O=C(OCc1ccccc1)c1ccccc1	10	24h	0.252474095325281	FALSE	428	FALSE	0.3651011071715354	-2.603583321766802	1	3.268	212.24388	0.0	0.0	1.0	1.0	1.0	1.0	1	1	1.0	1	0	0.0	1	0	0	0	1	1	0	0	0	0	1	0	0							0	0
euspeclibcmpd1723	Spectrum	Holdout test	WDGFFVCWBZVLCE-UHFFFAOYSA-N	O=c1c(O)cccc2cc(O)c(O)c(O)c12	10	24h	-0.876958666825295	FALSE	309	FALSE	1.8731281742481127	-2.582264695509348	1	1.076	220.17822	nan	nan	0.0	nan	nan	1.0	0	0	1.0	0	0	0.0	1	0	0	0	0	0	0	0	0	0	0	0	0							0	0
euspeclibcmpd425	Spectrum	Holdout test	PUXBGTOOZJQSKH-UHFFFAOYSA-N	CC(C(=O)O)c1ccc2c(c1)[nH]c1ccc(Cl)cc12	10	24h	0.0270085762217578	FALSE	350	FALSE	4.828075654069649	-0.4584728478667457	4	4.114	273.71427	1.0	1.0	1.0	1.0	1.0	1.0	0	1	1.0	1	1	0.0	1	1	1	1	1	0	0	1	0	1	1	1	0							1	1
euspeclibcmpd1499	Spectrum	Holdout test	QUQPHWDTPGMPEX-UZRWAPQLSA-N	COc1ccc([C@@H]2CC(=O)c3c(O)cc(O[C@@H]4O[C@H](CO[C@H]5O[C@@H](C)[C@H](O)[C@@H](O)[C@H]5O)[C@@H](O)[C@H](O)[C@H]4O)cc3O2)cc1O	10	24h	-0.33156930559739	FALSE	190	FALSE	1.513599772983257	5.84294138264239	0	-0.431	610.56056	0.0	0.0	0.0	0.0	0.0	0.0	0	0	0.0	0	0	0.0	0	0	0	0	0	0	0	0	0	0	0	0	0							0	0
euspeclibcmpd2435	Spectrum	Holdout test	HUNIPYLVUPMFCZ-UHFFFAOYSA-N	CCN(CC)CCNC(=O)COc1ccc(OC)cc1	10	24h	-0.249557260417585	FALSE	429	TRUE	2.0072972001431912	0.4848966508623557	1	1.693	280.36266	nan	nan	0.0	0.0	0.0	0.0	0	0	0.0	1	0	0.0	1	0	0	0	0	0	0	0	0	0	0	1	0							0	0
euspeclibcmpd453	Spectrum	Holdout test	YBBLVLTVTVSKRW-UHFFFAOYSA-N	CC(C)(C#N)c1cc(Cn2cncn2)cc(C(C)(C)C#N)c1	10	24h	-0.250262016585313	FALSE	94	TRUE	2.0739658629575293	-1.0971920891465974	1	2.965	293.36625	1.0	nan	1.0	1.0	nan	0.0	1	1	1.0	1	0	1.0	1	0	1	1	0	1	0	1	0	0	1	0	0							1	1
euspeclibcmpd411	Spectrum	Holdout test	TYQXKHPOXXXCTP-NZIHIQOQSA-N	CCC(=O)O[C@H]1[C@H](O[C@@H]2[C@@H](C)[C@H](O[C@H]3C[C@@](C)(OC)[C@@H](O)[C@H](C)O3)C(C)C(=O)O[C@H](CC)[C@@](C)(O)[C@H](O)C(C)C(=O)C(C)C[C@@]2(C)O)O[C@H](C)C[C@@H]1N(C)C	10	24h	0.128431995604514	FALSE	406	FALSE	-4.011018989163946	10.196392165927854	2	2.838	789.99004	0.0	0.0	0.0	0.0	nan	1.0	1	0	0.0	0	0	0.0	0	0	0	0	0	0	0	0	0	0	1	0	0							0	0
euspeclibcmpd1692	Spectrum	Holdout test	PRAUVHZJPXOEIF-VGKQSNDQSA-N	C[C@@H]1[C@H]2C3=CCC4[C@@]5(C)C[C@@H](O)[C@H](O)[C@@](C)(CO)C5[C@H](O)C[C@@]4(C)[C@]3(C)CC[C@@]2(C(=O)O)CC[C@H]1C	10	24h	-0.252483263191667	FALSE	282	FALSE	-6.180069455169653	5.462199157220768	2	3.265	504.69851	nan	nan	nan	nan	1.0	1.0	1	1	1.0	0	1	0.0	0	0	0	1	0	0	0	0	0	0	0	0	0							0	0
euspeclibcmpd523	Spectrum	Holdout test	JKOQGQFVAUAYPM-UHFFFAOYSA-N	NCCCNCCSP(=O)(O)O	10	24h	0.0704874828523396	FALSE	272	FALSE	-1.0199075051309974	-0.0794386670930434	3	-0.849	214.22296	0.0	0.0	0.0	0.0	0.0	1.0	0	0	0.0	0	0	0.0	0	0	0	1	0	0	0	0	0	0	0	0	0							0	0
euspeclibcmpd1298	Spectrum	Holdout test	NJCJBUHJQLFDSW-UHFFFAOYSA-N	CN1CCN(c2c(F)cc3c(=O)c(C(=O)O)cn4c3c2SCC4)CC1	10	24h	0.0814779731772005	FALSE	392	FALSE	7.095189115065578	-0.1535158000712057	4	-1.193	363.40652	0.0	0.0	0.0	0.0	0.0	1.0	0	0	0.0	0	0	0.0	0	0	0	0	0	0	0	0	0	0	0	0	0							0	0
euspeclibcmpd2060	Spectrum	Holdout test	YJGVMLPVUAXIQN-LLBQBPMSSA-N	COc1cc([C@@H]2c3cc4c(cc3[C@H](O)[C@H]3COC(=O)C23)OCO4)cc(OC)c1OC	10	24h	27.0962187567231	TRUE	387	FALSE	0.6753757148659267	1.5773071760796469	0	2.111	414.40527	1.0	1.0	1.0	1.0	1.0	1.0	1	1	1.0	1	1	1.0	1	1	0	1	1	1	1	1	1	1	1	1	1							1	1
euspeclibcmpd2041	Spectrum	Holdout test	BTFMCMVEUCGQDX-UHFFFAOYSA-N	CC(=O)c1ccc2c(c1)N(CCCN1CCC(CCO)CC1)c1ccccc1S2	10	24h	1.1459075354046	FALSE	77	FALSE	1.8684337890001703	-0.1110917450144076	1	4.214	410.5722	nan	nan	1.0	1.0	nan	1.0	1	1	0.0	1	0	1.0	1	1	0	0	0	0	0	0	0	0	1	0	0							0	0
euspeclibcmpd1592	Spectrum	Holdout test	BSZLLSHGSWKZRE-BYCGVAFMSA-N	CC1(C)C2CC(=O)[C@]3(C)C(CC[C@@]4(C)[C@H](c5ccoc5)OC(=O)C5O[C@]543)[C@@]2(C)C(=O)C[C@H]1O	10	24h	-0.254697833766	FALSE	331	FALSE	-0.7518317987697642	5.172110035477036	0	2.126	456.52807	1.0	1.0	1.0	nan	nan	1.0	0	1	1.0	0	0	1.0	1	1	0	1	1	0	0	0	0	0	1	0	0							1	1
euspeclibcmpd84	Spectrum	Holdout test	UBQYURCVBFRUQT-UHFFFAOYSA-N	CC(=O)N(O)CCCCCNC(=O)CCC(=O)N(O)CCCCCNC(=O)CCC(=O)N(O)CCCCCN	10	24h	-1.71251006854186	FALSE	230	FALSE	-1.7635164774447805	3.234761767698143	0	-0.89	560.68401	0.0	0.0	1.0	1.0	0.0	0.0	0	0	0.0	0	0	0.0	1	0	0	0	0	0	0	0	0	0	0	0	0							0	0
euspeclibcmpd2053	Spectrum	Holdout test	DSLZVSRJTYRBFB-UHFFFAOYSA-N	O=C(O)C(O)C(O)C(O)C(O)C(=O)O	10	24h	-0.465914451527294	FALSE	357	TRUE	-2.7288844439603426	-1.2863951158790825	3	-2.686	210.13879	0.0	0.0	0.0	0.0	0.0	0.0	1	0	0.0	0	0	0.0	0	0	0	0	0	0	0	0	0	0	0	0	0							0	0
euspeclibcmpd391	Spectrum	Holdout test	YSEXMKHXIOCEJA-FVFQAYNVSA-N	CO[C@]12C[C@@H](COC(=O)c3cncc(Br)c3)CN(C)[C@@H]1Cc1cn(C)c3cccc2c13	10	24h	-0.83190328442306	FALSE	211	FALSE	7.091396971537171	2.9530741552946687	4	3.461	484.38553	1.0	1.0	1.0	1.0	nan	1.0	1	1	0.0	0	1	1.0	0	0	0	0	0	0	0	1	0	1	1	0	0							1	1
euspeclibcmpd2077	Spectrum	Holdout test	JXJMJMHBIXXYSK-UHFFFAOYSA-N	C=c1cc(O)c2c(O)c3c(O)c(=C)cc(O)c3c(O)c2c1O	10	24h	-0.258246857691239	FALSE	204	FALSE	0.3251868984167343	-2.3247704535809044	1	-0.178	300.26287	nan	nan	1.0	1.0	nan	0.0	1	1	1.0	1	0	1.0	0	0	0	0	0	0	0	0	0	0	0	0	0							0	0
euspeclibcmpd1376	Spectrum	Holdout test	ZONYXWQDUYMKFB-UHFFFAOYSA-N	O=C1CC(c2ccccc2)Oc2ccccc21	10	24h	3.06931874083855	TRUE	139	FALSE	0.7620993246169923	-2.0406176815987367	1	3.099	224.25458	0.0	nan	1.0	nan	nan	1.0	0	1	0.0	0	1	0.0	1	1	0	0	0	0	0	0	0	0	1	0	0							0	0
euspeclibcmpd733	Spectrum	Holdout test	LJVAJPDWBABPEJ-OEGBVCLPSA-N	CCC1OC(=O)C(C)C(=O)C(C)[C@@H](OC2O[C@H](C)C[C@H](N(C)C)[C@H]2O)[C@](C)(OC)CC(C)C(=O)C(C)[C@@H]2N(CCCCn3cnc(-c4cccnc4)c3)C(=O)O[C@]12C	10	24h	-0.17023608880964	FALSE	406	FALSE	2.142846625119729	10.919169207134653	5	4.171	812.0037	nan	nan	1.0	1.0	nan	0.0	1	1	0.0	0	1	1.0	0	0	0	1	0	0	0	0	0	1	1	0	0							0	0
euspeclibcmpd2067	Spectrum	Holdout test	XSVMFMHYUFZWBK-NSHDSACASA-N	CCN(C)C(=O)Oc1cccc([C@H](C)N(C)C)c1	10	24h	-0.305968904572605	FALSE	327	FALSE	1.074940031941636	-1.0737524086687735	1	2.599	250.33668	0.0	0.0	0.0	0.0	0.0	0.0	0	0	0.0	1	0	0.0	1	0	0	1	1	0	0	0	0	0	0	0	0							0	0
euspeclibcmpd2431	Spectrum	Holdout test	PGAVKCOVUIYSFO-XVFCMESISA-N	O=c1ccn([C@@H]2O[C@H](COP(=O)(O)OP(=O)(O)OP(=O)(O)O)[C@@H](O)[C@H]2O)c(=O)[nH]1	10	24h	0.468104752975798	FALSE	379	FALSE	4.365353430848582	8.848212849682344	5	-3.096	484.14108	0.0	0.0	0.0	0.0	0.0	0.0	0	0	0.0	0	0	0.0	0	0	0	0	0	0	0	0	0	0	0	0	0							0	0
euspeclibcmpd1629	Spectrum	Holdout test	HCEYJYMNIQHPPK-VIQXEWNLSA-N	CC1(C)C(=O)C=C[C@@]2(C)C1C[C@@H](O)[C@]1(C)C2CC[C@@]2(C)[C@H](c3ccoc3)OC(=O)C3O[C@]321	10	24h	32.4150853067421	TRUE	331	FALSE	-0.6092851075612311	5.423481171802671	0	2.97	440.52867	1.0	1.0	1.0	1.0	1.0	1.0	1	1	1.0	1	1	1.0	1	1	1	1	1	1	0	1	0	1	1	1	1							1	1
euspeclibcmpd915	Spectrum	Holdout test	VHYCDWMUTMEGQY-UHFFFAOYSA-N	CC(C)NCC(O)COc1ccc(COCCOC(C)C)cc1	10	24h	0.090610698879442	FALSE	155	FALSE	1.9345270241342607	0.5923515697114019	1	2.031	325.44303	nan	nan	0.0	0.0	0.0	1.0	0	0	0.0	0	0	0.0	0	0	0	0	0	0	0	0	0	0	0	0	0							0	0
euspeclibcmpd2199	Spectrum	Holdout test	WNAQOLSMVPFGTE-UHFFFAOYSA-N	Cc1nc2ccccc2n1Cc1ccc(Cl)cc1	10	24h	5.4989416067638	TRUE	386	TRUE	3.784037105180057	-1.9516060839382208	4	4.06	256.73012	0.0	0.0	1.0	1.0	nan	1.0	1	1	0.0	0	1	1.0	1	1	0	0	0	1	0	0	0	1	1	0	0							1	1
euspeclibcmpd879	Spectrum	Holdout test	CEUORZQYGODEFX-UHFFFAOYSA-N	O=C1CCc2ccc(OCCCCN3CCN(c4cccc(Cl)c4Cl)CC3)cc2N1	10	24h	0.292439507382974	FALSE	109	FALSE	4.402964794983143	-0.1960623593114981	4	4.998	448.38537	1.0	1.0	1.0	1.0	nan	1.0	1	1	0.0	0	1	1.0	0	0	0	1	1	1	1	1	0	1	1	0	0							1	1
euspeclibcmpd358	Spectrum	Holdout test	SEBMTIQKRHYNIT-UHFFFAOYSA-N	CN1CCC(=C2c3ccccc3CCc3cccnc32)CC1	10	24h	0.769893579501734	FALSE	383	FALSE	3.78824676662856	-0.3060092093697332	4	4.084	290.40208	nan	nan	0.0	0.0	nan	0.0	1	1	0.0	0	1	1.0	1	0	0	1	0	0	0	0	0	0	1	0	0							0	0
euspeclibcmpd2366	Spectrum	Holdout test	FDAYLTPAFBGXAB-UHFFFAOYSA-N	ClCCN(CCCl)CCCl	10	24h	-0.107715679382577	FALSE	415	TRUE	-1.8613065661576196	-2.211458137280885	3	2.315	204.52518	1.0	1.0	1.0	1.0	nan	nan	0	1	0.0	1	0	1.0	1	0	1	1	1	1	0	1	0	1	1	1	0							1	1
euspeclibcmpd654	Spectrum	Holdout test	XWXYUMMDTVBTOU-UHFFFAOYSA-N	CC1(C)NC(=O)N(c2ccc([N+](=O)[O-])c(C(F)(F)F)c2)C1=O	10	24h	0.518646249270372	FALSE	78	FALSE	2.160946604113628	-2.5266278491755907	1	2.254	317.2207	1.0	1.0	1.0	1.0	nan	1.0	0	0	0.0	0	1	1.0	1	0	0	1	1	1	0	0	0	0	1	1	0							0	0
euspeclibcmpd1655	Spectrum	Holdout test	AADVZSXPNRLYLV-IQCVEUMDSA-N	O=C(O)C1[C@@H](O)CC[C@H]2CN3CCc4c([nH]c5ccccc45)[C@@H]3C[C@H]12	10	24h	-0.23297620195303	FALSE	412	FALSE	5.8751924733638345	5.956758263312182	5	-0.438	340.41616	1.0	nan	0.0	0.0	1.0	1.0	1	1	1.0	1	1	0.0	1	0	0	0	1	0	0	0	0	0	0	1	1							0	0
euspeclibcmpd91	Spectrum	Holdout test	NFDFQCUYFHCNBW-UHFFFAOYSA-N	CC=C(C(=CC)c1ccc(O)cc1)c1ccc(O)cc1	10	24h	13.5853010548081	TRUE	22	FALSE	0.1715490888049843	-2.3667970252933	1	4.692	266.33432	1.0	1.0	1.0	1.0	1.0	1.0	1	1	1.0	1	1	0.0	1	1	0	1	1	1	0	1	0	1	1	0	0							1	1
euspeclibcmpd1053	Spectrum	Holdout test	RRKTZKIUPZVBMF-NENLYBFQSA-N	COc1cc2c(cc1OC)[C@@]13CCN4CC5=CCOC6CC(=O)N2C1[C@H]6[C@H]5C[C@H]43	10	24h	1.74485248896356	FALSE	72	FALSE	1.5635530295512785	3.716928532742766	0	1.112	394.46353	nan	nan	1.0	1.0	nan	nan	1	1	1.0	0	1	1.0	0	0	0	0	1	1	0	0	0	0	1	0	0							0	0
euspeclibcmpd2059	Spectrum	Holdout test	RKUNBYITZUJHSG-UHFFFAOYSA-N	CN1C2CCC1CC(OC(=O)C(CO)c1ccccc1)C2	10	24h	-0.874573852390613	FALSE	359	TRUE	-0.6118939787183821	1.4374142629047015	0	1.721	289.36942	0.0	0.0	0.0	0.0	0.0	1.0	0	0	0.0	0	0	0.0	0	0	0	0	0	0	0	0	0	0	0	0	0							0	0
euspeclibcmpd298	Spectrum	Holdout test	JLRGJRBPOGGCBT-UHFFFAOYSA-N	CCCCNC(=O)NS(=O)(=O)c1ccc(C)cc1	10	24h	0.100217087408875	FALSE	215	FALSE	0.5891750503176206	-0.861103547398391	1	2.336	270.34792	0.0	0.0	0.0	0.0	0.0	0.0	0	0	0.0	0	0	0.0	0	0	0	0	0	0	0	0	0	0	0	0	0							0	0
euspeclibcmpd33	Spectrum	Holdout test	SIYLLGKDQZGJHK-UHFFFAOYSA-N	CC(C)(C)CC(C)(C)c1ccc(OCCOCC[N+](C)(C)Cc2ccccc2)cc1	10	24h	9.8075460741493	TRUE	8	TRUE	1.857441533247508	-0.5335552048956036	1	4.82	412.62787	1.0	1.0	1.0	1.0	1.0	1.0	1	1	1.0	1	0	0.0	1	1	1	0	1	1	0	1	0	1	1	1	1							1	1
euspeclibcmpd2144	Spectrum	Holdout test	ZLHVIYHWWQYJID-UHFFFAOYSA-N	O=C1CC(c2ccc(O)cc2)Oc2ccccc21	10	24h	-0.183491726152495	FALSE	247	FALSE	1.3914764105391482	-1.574047507896598	1	2.857	240.25398	0.0	0.0	1.0	nan	0.0	1.0	0	0	0.0	0	0	0.0	0	0	0	0	0	0	0	1	0	0	1	0	0							0	0
euspeclibcmpd2105	Spectrum	Holdout test	ZDIGNSYAACHWNL-UHFFFAOYSA-N	CN(C)CCC(c1ccc(Br)cc1)c1ccccn1	10	24h	-0.111138080849852	FALSE	370	TRUE	4.77547583722473	-1.970268821490172	4	3.78	319.23946	0.0	0.0	0.0	0.0	0.0	1.0	0	0	0.0	0	0	0.0	0	0	0	0	0	0	0	0	0	0	0	0	0							0	0
euspeclibcmpd1681	Spectrum	Holdout test	IAJBQAYHSQIQRE-UHFFFAOYSA-N	COc1cc(OC)c(OC)cc1C=O	10	24h	-0.205216217384228	FALSE	335	FALSE	0.9516135296524462	-2.339433013145187	1	1.54	196.19988	0.0	nan	0.0	0.0	0.0	1.0	0	0	0.0	0	0	0.0	0	0	0	0	1	1	0	0	0	0	1	0	0							0	0
euspeclibcmpd1089	Spectrum	Holdout test	ODUOJXZPIYUATO-UHFFFAOYSA-N	CC(=O)SCC(Cc1ccccc1)C(=O)NCC(=O)OCc1ccccc1	10	24h	-0.454944017266963	FALSE	185	FALSE	0.4808443477692951	2.190769840769432	0	3.128	385.47662	0.0	nan	0.0	nan	1.0	1.0	1	1	1.0	0	1	0.0	1	1	0	0	0	0	0	1	0	0	0	0	0							0	0
euspeclibcmpd2150	Spectrum	Holdout test	VYFYYTLLBUKUHU-UHFFFAOYSA-N	NCCc1ccc(O)c(O)c1	10	24h	-1.0123021240649	FALSE	403	FALSE	1.0506233974667605	-2.494958373702074	1	0.773	153.17844	1.0	1.0	1.0	1.0	nan	0.0	1	1	1.0	1	0	1.0	0	0	0	1	0	1	0	1	0	1	1	1	0							1	1
euspeclibcmpd2420	Spectrum	Holdout test	KFIVXMBRXYMIEJ-QCYOSJOCSA-N	C[C@@H]1CC2C3CC=C4CC(=O)C=C[C@]4(C)[C@@]3(F)[C@@H](O)C[C@]2(C)[C@@]1(O)C(=O)COP(=O)(O)O	10	24h	-0.794025457231534	FALSE	400	FALSE	-7.3219740935907875	9.07027583332825	2	1.215	472.44096	0.0	0.0	0.0	0.0	0.0	0.0	0	0	0.0	0	0	0.0	0	0	0	0	0	0	0	0	0	0	0	0	0							0	0
euspeclibcmpd2335	Spectrum	Holdout test	CMSMOCZEIVJLDB-UHFFFAOYSA-N	O=P1(N(CCCl)CCCl)NCCCO1	10	24h	-0.329738215704714	FALSE	19	FALSE	-2.183668836174275	-0.3775372060377946	3	0.144	261.08596	1.0	nan	0.0	0.0	0.0	nan	0	0	0.0	0	0	0.0	1	1	0	1	0	0	0	0	0	0	0	0	0							0	0
euspeclibcmpd1451	Spectrum	Holdout test	HLWLJEWYYBROBW-IENPIDJESA-N	C=C(C)[C@H]1C=CC(C(=O)O)CC1	10	24h	-0.18796707313738	FALSE	407	FALSE	-3.156173286075909	0.8038488258729685	3	2.241	166.21696	1.0	1.0	0.0	0.0	nan	1.0	0	0	1.0	1	0	0.0	1	0	0	1	1	0	0	0	0	0	0	0	0							0	0
euspeclibcmpd433	Spectrum	Holdout test	GCUCIFQCGJIRNT-UHFFFAOYSA-N	O=C(O)CN1C(=O)c2cccc3cccc(c23)C1=O	10	24h	2.20086783456731	TRUE	318	FALSE	0.9920084290720405	-2.1531730621465366	1	1.252	255.22556	0.0	0.0	nan	nan	nan	1.0	1	0	0.0	1	0	0.0	0	0	0	0	0	0	0	0	0	0	0	0	0							0	0
euspeclibcmpd850	Spectrum	Holdout test	GIUYCYHIANZCFB-FJFJXFQQSA-N	N=c1[nH]c(F)nc2c1ncn2[C@@H]1O[C@H](COP(=O)(O)O)[C@@H](O)[C@@H]1O	10	24h	0.306791619048259	FALSE	368	FALSE	4.682349853735415	9.38932321410412	5	-1.479	365.21168	0.0	0.0	0.0	0.0	0.0	1.0	0	0	0.0	0	0	0.0	0	0	0	0	0	0	0	0	0	0	0	0	0							0	0
euspeclibcmpd903	Spectrum	Holdout test	KBOPZPXVLCULAV-UHFFFAOYSA-N	Nc1ccc(O)c(C(=O)O)c1	10	24h	0.0529208677626918	FALSE	209	FALSE	1.146552424610764	-3.321219936874337	1	0.471	153.13537	0.0	0.0	0.0	0.0	nan	0.0	0	0	1.0	1	0	0.0	0	0	0	0	0	0	0	0	0	0	0	0	0							0	0
euspeclibcmpd1178	Spectrum	Holdout test	ALLWOAVDORUJLA-UHFFFAOYSA-N	O=C(NC(Cc1cc(=O)[nH]c2ccccc12)C(=O)O)c1ccc(Cl)cc1	10	24h	0.0863194163414031	FALSE	166	FALSE	6.650112216272955	3.650137277886259	4	2.606	370.7864	0.0	0.0	nan	nan	nan	1.0	1	0	0.0	0	0	0.0	0	0	0	0	0	0	0	0	0	0	0	0	0							0	0
euspeclibcmpd190	Spectrum	Holdout test	FBOZXECLQNJBKD-UHFFFAOYSA-N	CN(Cc1cnc2[nH]c(=N)[nH]c(=N)c2n1)c1ccc(C(=O)NC(CCC(=O)O)C(=O)O)cc1	10	24h	8.94958582793322	TRUE	166	FALSE	7.249737686706256	3.433186857017104	4	0.176	454.43928	1.0	1.0	1.0	1.0	nan	1.0	1	0	0.0	0	0	0.0	1	0	1	1	1	0	0	1	0	0	0	1	0							0	0
euspeclibcmpd264	Spectrum	Holdout test	CQRYARSYNCAZFO-UHFFFAOYSA-N	OCc1ccccc1O	10	24h	-0.00801367749639543	FALSE	233	FALSE	0.170012333247445	-1.8946718728909209	1	0.983	124.13722	0.0	0.0	0.0	0.0	nan	0.0	0	0	1.0	1	0	0.0	1	0	0	0	0	0	0	0	0	0	0	0	0							0	0
euspeclibcmpd985	Spectrum	Holdout test	FIHJKUPKCHIPAT-AXFKQHSWSA-N	C[C@@H]1CC[C@H]2[C@@H](C)[C@H](OC(=O)CCC(=O)O)O[C@@H]3O[C@]4(C)CC[C@@H]1[C@@]23OO4	10	24h	10.9590369946288	TRUE	132	FALSE	-3.6165958920145047	2.9402603432771603	2	1.845	384.42081	1.0	1.0	1.0	1.0	0.0	nan	1	0	0.0	0	0	0.0	1	0	0	1	1	0	1	0	0	0	0	1	0							0	0
euspeclibcmpd2406	Spectrum	Holdout test	JNELGWHKGNBSMD-UHFFFAOYSA-N	O=c1c2ccccc2oc2ccccc12	10	24h	-0.209901862102523	FALSE	421	FALSE	3.3862588473603106	-3.2347280475668936	1	2.964	196.20142	nan	nan	1.0	nan	nan	1.0	0	1	nan	1	1	1.0	1	1	0	1	1	1	0	0	0	1	1	0	0							1	1
euspeclibcmpd681	Spectrum	Holdout test	AHLBNYSZXLDEJQ-KUXWUFDLSA-N	CCCCCCCCCCC[C@@H](C[C@H]1OC(=O)C1CCCCCC)OC(=O)C(CC(C)C)NC=O	10	24h	-0.556671354979526	FALSE	161	FALSE	-3.767838160771584	3.940188086503337	2	8.333	495.73481	1.0	1.0	1.0	1.0	nan	1.0	1	1	0.0	1	0	0.0	1	1	0	0	1	0	0	1	0	1	1	1	1							1	1
euspeclibcmpd19	Spectrum	Holdout test	SLXKOJJOQWFEFD-UHFFFAOYSA-N	NCCCCCC(=O)O	10	24h	0.118264156561929	FALSE	317	FALSE	-2.1159021362554915	-1.6011451701617951	3	-2.164	131.17292	0.0	0.0	0.0	0.0	nan	1.0	0	0	0.0	1	0	0.0	0	0	0	0	0	0	0	0	0	0	0	0	0							0	0
euspeclibcmpd2270	Spectrum	Holdout test	JZUTXVTYJDCMDU-MOPGFXCFSA-N	COc1ccc2c(c1OC)C(=O)O[C@@H]2[C@H]1c2cc3c(cc2CCN1C)OCO3	10	24h	0.618834900942999	FALSE	280	FALSE	3.683494546847877	-0.1681730936030633	4	3.028	383.39453	0.0	0.0	1.0	1.0	nan	1.0	1	1	0.0	0	1	1.0	0	0	0	0	1	1	0	0	0	1	1	0	0							1	0
euspeclibcmpd350	Spectrum	Holdout test	XJGFWWJLMVZSIG-UHFFFAOYSA-N	N=c1c2ccccc2[nH]c2ccccc12	10	24h	15.0301833488005	TRUE	312	FALSE	2.837927055896967	-1.1225625395788328	1	3.008	194.2319	1.0	1.0	1.0	1.0	1.0	1.0	0	1	1.0	1	1	1.0	1	1	0	1	1	0	0	1	0	0	1	1	1							1	1
euspeclibcmpd1137	Spectrum	Holdout test	WUBBRNOQWQTFEX-UHFFFAOYSA-N	Nc1ccc(C(=O)O)c(O)c1	10	24h	0.237757575677864	FALSE	209	TRUE	1.330306556077748	-3.421410192202922	1	0.471	153.13538	0.0	0.0	0.0	0.0	nan	0.0	0	0	1.0	1	0	0.0	0	0	0	0	0	0	0	0	0	0	0	0	0							0	0
euspeclibcmpd2240	Spectrum	Holdout test	PQBJXCFVHIZLIF-UHFFFAOYSA-N	COc1cc2occ(-c3ccc(OC)c(OC)c3OC)c(=O)c2cc1OC	10	24h	0.129216890071947	FALSE	255	FALSE	4.974885665212174	-0.4635655882306979	4	2.784	372.36859	0.0	nan	0.0	nan	nan	1.0	1	0	0.0	0	0	0.0	1	1	0	0	0	1	0	0	0	1	1	0	0							0	0
euspeclibcmpd1604	Spectrum	Holdout test	RHMXXJGYXNZAPX-UHFFFAOYSA-N	Cc1cc(O)c2c(c1)C(=O)c1cc(O)cc(O)c1C2=O	10	24h	0.572934899497383	FALSE	288	TRUE	0.6006294467180185	-2.006660030933089	1	2.568	270.23689	1.0	1.0	1.0	1.0	nan	1.0	0	1	0.0	1	1	1.0	1	0	1	0	1	1	1	1	0	1	1	1	1							1	1
euspeclibcmpd1531	Spectrum	Holdout test	LVRAKYNQYKVPIK-QFYGBLFPSA-N	CC(=O)O[C@H]1CC[C@]2(C)C3CC[C@@]4(C)C(CC5O[C@@]6(CCC(C)CO6)[C@@H](C)C54)C3CC[C@@H]2C1	10	24h	-0.368914869711722	FALSE	360	FALSE	-7.67948795130293	5.738237959352289	2	5.263	458.67313	0.0	0.0	nan	nan	nan	1.0	0	1	0.0	1	1	0.0	1	1	0	0	1	1	0	0	0	0	1	0	0							0	0
euspeclibcmpd2393	Spectrum	Holdout test	GJFCONYVAUNLKB-REKGUKDCSA-N	C[C@H]1CC2C3CC=C4CC(=O)C=C[C@]4(C)[C@@]3(F)[C@@H](O)C[C@]2(C)[C@@]1(O)C(=O)CO	10	24h	-1.43436949934764	FALSE	86	FALSE	-7.293420214223817	7.416122384415113	2	1.286	392.46106	0.0	0.0	0.0	0.0	0.0	0.0	0	0	0.0	0	0	0.0	0	0	0	0	0	0	0	0	0	0	0	0	0							0	0
euspeclibcmpd1537	Spectrum	Holdout test	QELDJEKNFOQJOY-ZDUSSCGKSA-N	COc1ccc2c(c1O)-c1c(OC)c(OC)cc3c1[C@H](C2)N(C)CC3	10	24h	-0.342963493764501	FALSE	246	FALSE	4.494867579775223	-0.1641339295355185	4	3.308	341.40091	0.0	nan	nan	nan	nan	0.0	1	1	0.0	1	0	0.0	1	1	0	0	1	1	0	0	0	1	1	0	0							1	1
euspeclibcmpd555	Spectrum	Holdout test	FLOSMHQXBMRNHR-DAXSKMNVSA-N	CC(=O)/N=c1\sc(S(N)(=O)=O)nn1C	10	24h	0.4563721406355	FALSE	152	FALSE	1.5137593568040963	0.1294986158578391	1	3.e-002	236.27202	0.0	0.0	0.0	0.0	0.0	0.0	0	0	0.0	0	1	0.0	0	0	0	0	1	0	0	0	0	0	0	0	0							0	0
euspeclibcmpd1194	Spectrum	Holdout test	FTCYIGBVOHNHCD-UHFFFAOYSA-N	CC(C)N=c1nccc[nH]1	10	24h	-0.779074369483803	FALSE	179	FALSE	2.248592502506874	0.5888099737979631	4	0.679	137.18234	0.0	0.0	0.0	0.0	0.0	nan	0	0	0.0	1	0	0.0	0	0	0	0	0	0	0	0	0	0	0	0	0							0	0
euspeclibcmpd2453	Spectrum	Holdout test	OEYIOHPDSNJKLS-UHFFFAOYSA-N	C[N+](C)(C)CCO	10	24h	0.0198072663786054	FALSE	430	FALSE	-2.024746296613376	-2.4712440545825896	3	-1.575	104.17076	0.0	0.0	0.0	0.0	nan	1.0	0	0	0.0	1	0	0.0	0	0	0	0	0	0	0	0	0	0	1	0	0							0	0
euspeclibcmpd98	Spectrum	Holdout test	WQABCVAJNWAXTE-UHFFFAOYSA-N	OCC(S)CS	10	24h	0.391551584988799	FALSE	208	FALSE	-3.0600474881434394	-1.1759637579358753	3	0.534	124.22501	0.0	0.0	1.0	1.0	nan	1.0	0	0	0.0	1	0	0.0	0	0	0	0	0	0	0	0	0	0	0	0	0							0	0
euspeclibcmpd2075	Spectrum	Holdout test	ZTVIKZXZYLEVOL-FGZQJIAISA-N	CN1C2CC[C@H]1C[C@@H](OC(=O)C(O)c1ccccc1)C2	10	24h	0.0546104382929698	FALSE	35	FALSE	-0.7903866845940045	0.6867571300077271	3	1.697	275.34284	0.0	0.0	0.0	0.0	0.0	1.0	0	0	0.0	0	0	0.0	0	0	0	0	0	0	0	0	0	0	0	0	0							0	0
euspeclibcmpd515	Spectrum	Holdout test	VYQNWZOUAUKGHI-UHFFFAOYSA-N	Oc1ccc(OCc2ccccc2)cc1	10	24h	1.16383929075391	FALSE	114	FALSE	1.5348557406697327	-2.0643734857923057	1	3.155	200.23318	nan	nan	nan	nan	nan	0.0	0	0	1.0	1	0	0.0	0	0	0	1	1	1	0	0	0	1	1	0	0							0	0
euspeclibcmpd557	Spectrum	Holdout test	XCPGHVQEEXUHNC-UHFFFAOYSA-N	COc1cc(NS(C)(=O)=O)ccc1N=c1c2ccccc2[nH]c2ccccc12	10	24h	-1.64510994563533	FALSE	71	FALSE	5.557742841932128	0.9039399032512272	4	3.686	393.45886	1.0	1.0	1.0	1.0	1.0	1.0	1	1	1.0	0	1	1.0	1	0	0	0	1	1	0	1	0	1	1	0	1							1	1
euspeclibcmpd152	Spectrum	Holdout test	NCMSRMUUNYMIRV-PILPDLGISA-N	C[C@]12C[C@H](O)C3C(CC=C4CC(=O)CC[C@@]43C)C1CC[C@]2(O)C(=O)COC(=O)CCC(=O)O	10	24h	-0.765968156600689	FALSE	150	FALSE	-9.05198419051488	7.812954692581502	2	1.086	462.53265	0.0	0.0	0.0	0.0	0.0	0.0	0	0	0.0	0	0	0.0	0	0	0	0	0	0	0	0	0	0	0	0	0							0	0
euspeclibcmpd1511	Spectrum	Holdout test	OCHPVPSALUKLOM-UHFFFAOYSA-N	COc1cc2c(cc1OC)C1(O)C(=O)c3ccc(O)c(C(=O)O)c3OC1CO2	10	24h	-0.131106930915945	FALSE	304	FALSE	3.955551751665404	0.7157508557951299	4	1.567	388.32494	1.0	1.0	0.0	0.0	nan	0.0	0	0	1.0	1	0	0.0	0	0	0	0	1	0	0	0	0	0	1	1	1							0	0
euspeclibcmpd1810	Spectrum	Holdout test	FDCINQSOYQUNKB-AMWCYYRJSA-N	CC(=O)O[C@@H]1CC[C@]2(C)C3CC[C@]4(C)C(=O)CCC4C3CC[C@H]2C1	10	24h	0.269387387506141	FALSE	265	FALSE	-8.018353813755686	4.690082013462016	2	3.967	332.47698	0.0	0.0	nan	nan	nan	0.0	0	0	1.0	0	1	0.0	1	1	0	0	0	0	0	0	0	0	1	0	0							0	0
euspeclibcmpd845	Spectrum	Holdout test	CIDUJQMULVCIBT-OHMMYJSPSA-N	CCN[C@@H]1C[C@H](N)[C@@H](O[C@H]2OC(CN)=CC[C@H]2N)[C@H](O)[C@H]1OC1OC[C@](C)(O)[C@H](NC)[C@H]1O	10	24h	-0.391215779608326	FALSE	93	FALSE	-2.176555209931631	5.806038086513552	2	-3.905	475.57954	0.0	0.0	0.0	0.0	0.0	0.0	0	0	0.0	0	0	0.0	0	0	0	0	0	0	0	0	0	0	0	0	0							0	0
euspeclibcmpd1146	Spectrum	Holdout test	SLYPOVJCSQHITR-UHFFFAOYSA-N	O=c1oc2cc(O)ccc2s1	10	24h	5.95563513221909	TRUE	114	FALSE	1.936765960704164	-1.6841497605540146	1	2.303	168.16986	0.0	0.0	0.0	0.0	1.0	0.0	1	1	1.0	1	1	0.0	1	0	0	0	1	0	0	0	0	0	1	0	0							0	0
euspeclibcmpd1953	Spectrum	Holdout test	BCULYDRERATSCZ-UHFFFAOYSA-N	CC1(C)OC2CC3C4CC(F)=C5CC(=O)CCC5(C)C4C(O)CC3(C)C2(C(=O)CO)O1	10	24h	-0.815401156888687	FALSE	29	FALSE	-7.876136380702624	7.881321712684774	2	0.404	436.51362	0.0	0.0	0.0	0.0	0.0	0.0	0	0	0.0	0	0	0.0	1	0	0	0	0	0	0	0	0	0	0	0	0							0	0
euspeclibcmpd1728	Spectrum	Holdout test	GHCZYXUOYFOXIP-UHFFFAOYSA-N	CC(C)=CCc1c2c(c3occ(-c4ccc(O)c(O)c4)c(=O)c3c1O)C=CC(C)(C)O2	10	24h	156.443906240965	TRUE	311	TRUE	4.537673329803816	2.662850125532085	4	4.784	420.45445	nan	nan	0.0	nan	0.0	1.0	0	0	0.0	0	0	1.0	1	1	0	0	1	0	0	0	0	1	1	0	0							0	0
euspeclibcmpd276	Spectrum	Holdout test	ASWVTGNCAZCNNR-UHFFFAOYSA-N	Cc1cc(C)[nH]c(=NS(=O)(=O)c2ccc(N)cc2)n1	10	24h	-0.663820974198518	FALSE	61	FALSE	4.034549442817608	-0.6698064533838355	4	0.303	278.33015	0.0	0.0	0.0	0.0	0.0	1.0	0	0	0.0	0	0	0.0	1	0	0	0	0	0	0	0	0	0	0	0	0							0	0
euspeclibcmpd2389	Spectrum	Holdout test	VQHSOMBJVWLPSR-JVCRWLNRSA-N	OC[C@H](O)[C@@H](O)[C@H](O[C@@H]1O[C@H](CO)[C@H](O)[C@H](O)[C@H]1O)[C@H](O)CO	10	24h	-0.141797923186874	FALSE	402	FALSE	-4.263380005857464	3.7945037942444495	2	-4.688	344.31235	0.0	0.0	0.0	0.0	0.0	0.0	0	0	0.0	0	0	0.0	0	0	0	0	0	0	0	0	0	0	0	0	0							0	0
euspeclibcmpd1622	Spectrum	Holdout test	QHZLMUACJMDIAE-UHFFFAOYSA-N	CCCCCCCCCCCCCCCC(=O)OCC(O)CO	10	24h	-0.223544279771527	FALSE	187	FALSE	-5.0352694264384565	0.9171130383006952	3	5.568	330.50262	0.0	0.0	nan	nan	nan	1.0	0	0	0.0	1	0	0.0	0	0	0	0	0	0	0	1	0	0	1	0	0							0	0
euspeclibcmpd458	Spectrum	Holdout test	QOFQTBTZCJVITI-UHFFFAOYSA-N	CN1C(C(=O)N=c2cccc[nH]2)C(=O)c2sc(Cl)cc2S1(=O)=O	10	24h	-0.431781653254524	FALSE	96	TRUE	4.447117499757933	1.4525974146721277	4	0.54	371.8192	0.0	0.0	0.0	0.0	0.0	nan	1	0	0.0	0	0	0.0	0	0	0	0	0	0	0	0	0	0	0	0	0							0	0
euspeclibcmpd2405	Spectrum	Holdout test	UPSPUYADGBWSHF-UHFFFAOYSA-N	Cc1ccc(C(=O)c2ccc(CC(=O)O)n2C)cc1	10	24h	0.508042846055547	FALSE	422	TRUE	3.03095702767342	-1.9923059481739755	1	3.267	257.28449	0.0	0.0	0.0	0.0	nan	1.0	0	0	1.0	0	0	0.0	1	1	0	0	0	0	0	0	0	0	0	0	0							0	0
euspeclibcmpd1936	Spectrum	Holdout test	ASQIURMQRJXJSP-UHFFFAOYSA-N	CC1OC(OC2C(O)CC(OC3C(O)CC(OC4CCC5(C)C(CCC6C5CCC5(C)C(c7coc(O)c7)C(O)CC65O)C4)OC3C)OC2C)CC(O)C1O	10	24h	2.78488071024733	TRUE	23	FALSE	-2.1831586719114715	10.592003425488477	2	2.275	780.93846	1.0	nan	0.0	nan	nan	0.0	0	0	1.0	1	0	1.0	1	1	0	1	1	0	0	1	0	1	1	0	0							0	0
euspeclibcmpd1551	Spectrum	Holdout test	VOUDTVRGPAGHGA-OMRKLITNSA-N	CC(=O)O[C@@H]1CC2C(C)(C)C(=O)C=C[C@]2(C)C2CC[C@]3(C)C(=CC(=O)O[C@H]3c3ccoc3)[C@@]21C	10	24h	38.8197905633769	TRUE	274	FALSE	-1.4061953611344664	4.353553671667399	0	4.217	466.56595	1.0	1.0	1.0	1.0	nan	0.0	0	1	1.0	1	1	1.0	1	0	1	1	1	1	1	1	0	1	1	0	1							1	1
euspeclibcmpd2006	Spectrum	Holdout test	PWAUCHMQEXVFJR-UHFFFAOYSA-N	Cc1cc(=O)c(C(=O)NC(C(=O)NC2C(=O)N3C(C(=O)O)=C(CSc4nnnn4C)CSC23)c2ccc(O)cc2)c[nH]1	10	24h	-0.441433790872602	FALSE	398	FALSE	9.238564315777458	11.84164840171893	5	-0.848	612.63745	0.0	0.0	0.0	nan	nan	nan	1	0	0.0	0	1	0.0	0	0	0	0	0	0	0	0	0	0	0	0	0							0	0
euspeclibcmpd1476	Spectrum	Holdout test	WVTKBKWTSCPRNU-KYJUHHDHSA-N	COc1ccc2cc1Oc1ccc(cc1)C[C@H]1c3cc(c(OC)cc3CCN1C)Oc1c(OC)c(OC)cc3c1[C@H](C2)N(C)CC3	10	24h	21.7207196627556	TRUE	268	TRUE	4.468198862673917	-0.4496605219822268	4	7.218	622.74987	1.0	1.0	1.0	1.0	1.0	1.0	1	1	0.0	1	1	1.0	1	1	1	1	1	1	0	1	1	1	1	1	1							1	1
euspeclibcmpd769	Spectrum	Holdout test	GNBHRKFJIUUOQI-UHFFFAOYSA-N	O=C1OC2(c3ccc(O)cc3Oc3cc(O)ccc32)c2ccccc21	10	24h	2.16209582039895	TRUE	142	TRUE	1.95370631674978	-1.2805535658732996	1	3.737	332.30628	nan	nan	1.0	1.0	nan	1.0	1	1	0.0	0	1	1.0	1	1	0	0	0	0	0	1	0	1	1	0	0							1	1
euspeclibcmpd643	Spectrum	Holdout test	RFHAOTPXVQNOHP-UHFFFAOYSA-N	OC(Cn1cncn1)(Cn1cncn1)c1ccc(F)cc1F	10	24h	-0.214398741288314	FALSE	100	FALSE	3.667636812004812	-1.336404481145681	4	0.75	306.27078	0.0	0.0	1.0	nan	nan	nan	0	0	1.0	1	1	0.0	1	1	0	1	1	0	0	0	0	0	0	0	0							0	0
euspeclibcmpd1461	Spectrum	Holdout test	XPWNRECAMQNDNB-MRXNPFEDSA-N	Oc1ccc2c(c1)OC[C@]1(O)C=c3cc(O)c(O)cc3=C21	10	24h	-0.855649547555256	FALSE	343	FALSE	1.5427132912436128	-0.2456773471374615	1	0.788	284.26348	0.0	0.0	0.0	nan	nan	0.0	1	0	1.0	1	0	0.0	0	0	0	0	0	0	0	0	0	0	0	0	0							0	0
euspeclibcmpd306	Spectrum	Holdout test	ZEWQUBUPAILYHI-UHFFFAOYSA-N	CN1CCN(CCCN2c3ccccc3Sc3ccc(C(F)(F)F)cc32)CC1	10	24h	0.327922932006168	FALSE	77	FALSE	2.8864385514915814	-1.9449621581959176	1	4.975	407.49556	1.0	1.0	1.0	1.0	nan	0.0	0	1	1.0	1	1	1.0	1	0	0	1	1	0	0	1	0	1	1	0	0							1	1
euspeclibcmpd2278	Spectrum	Holdout test	DIIIISSCIXVANO-UHFFFAOYSA-N	CNNC	10	24h	-0.486173842706804	FALSE	172	FALSE	-1.827794886949626	-2.922401811308956	3	-0.78	60.09832	0.0	0.0	0.0	0.0	0.0	0.0	0	0	nan	0	0	0.0	0	0	0	0	0	0	0	0	0	0	1	0	0							0	0
euspeclibcmpd2008	Spectrum	Holdout test	YJNLRCNFLREHBK-UHFFFAOYSA-N	COC1(C)CCC2OC2(C)CCC2C1CC2(C)C	10	24h	-0.165275935429003	FALSE	347	TRUE	-4.831155427811191	2.182788682432648	2	2.907	252.39232	0.0	0.0	1.0	1.0	0.0	0.0	0	0	0.0	1	0	0.0	1	0	0	1	1	1	0	0	0	0	1	0	0							0	0
euspeclibcmpd724	Spectrum	Holdout test	WAZQAZKAZLXFMK-UHFFFAOYSA-N	COc1ccc(-c2cc(C(F)F)nn2-c2ccc(S(N)(=O)=O)cc2)cc1F	10	24h	0.6943251486853	FALSE	116	FALSE	5.282718724236966	-0.3564130287809585	4	3.642	397.37156	1.0	1.0	1.0	1.0	nan	nan	1	1	0.0	0	0	1.0	1	1	0	0	1	0	0	1	0	1	1	1	0							1	1
euspeclibcmpd743	Spectrum	Holdout test	XBHBWNFJWIASRO-UHFFFAOYSA-N	O=C(O)c1cn(-c2ccc(F)cc2)c2cc(N3CCNCC3)c(F)cc2c1=O	10	24h	-0.431080431994933	FALSE	115	FALSE	7.86839106261818	-1.4381366470613108	4	4.e-002	385.36408	0.0	0.0	0.0	0.0	nan	1.0	0	1	0.0	0	1	0.0	0	0	0	0	0	0	0	0	0	0	0	0	0							0	0
euspeclibcmpd1087	Spectrum	Holdout test	LGLDHRVRBOXAPS-UHFFFAOYSA-N	O=C(O)C1CSCN1C(O)c1ccc(O)[nH]1	10	24h	-0.100334461179031	FALSE	228	FALSE	2.887298570351009	1.618717215417708	4	-2.167	244.26758	0.0	0.0	0.0	0.0	0.0	0.0	0	0	0.0	0	0	0.0	0	0	0	1	0	0	0	0	0	0	0	0	0							0	0
euspeclibcmpd1836	Spectrum	Holdout test	GVEVTKSEPQUIJA-UHFFFAOYSA-N	CNc1ccc(C(=O)CC(O)CCC(C)C2OC(=O)CC(O)CC(=O)CC(O)CC(O)CC(O)CC(O)CC3(O)CC(O)C(C(=O)OC)C(CC(OC4OC(C)C(O)C(N)C4O)C=CC=CC=CC=CC=CC=CC=CC2C)O3)cc1	10	24h	0.558509744153192	FALSE	49	FALSE	-1.9793793941092617	10.193687808059378	2	1.324	1141.34272	1.0	1.0	1.0	1.0	1.0	1.0	1	0	1.0	1	1	1.0	0	0	0	1	1	0	1	1	0	0	0	0	0							1	1
euspeclibcmpd880	Spectrum	Holdout test	CESYKOGBSMNBPD-UHFFFAOYSA-N	CN1C(CCl)Nc2cc(Cl)c(S(N)(=O)=O)cc2S1(=O)=O	10	24h	0.450134536956275	FALSE	112	FALSE	2.0510976647835983	-0.2658379534039605	1	0.808	360.23733	0.0	0.0	0.0	0.0	0.0	0.0	0	0	0.0	0	0	0.0	0	0	0	0	0	0	0	0	0	0	0	0	0							0	0
euspeclibcmpd1501	Spectrum	Holdout test	BXNJHAXVSOCGBA-UHFFFAOYSA-N	COc1ccc2c(c1)[nH]c1c(C)nccc12	10	24h	1.97641628974852	TRUE	267	FALSE	5.289453381027669	0.8240662597965909	4	2.438	212.24717	0.0	0.0	nan	nan	nan	1.0	0	1	1.0	1	0	0.0	1	0	1	1	1	0	1	0	0	0	1	0	0							0	0
euspeclibcmpd446	Spectrum	Holdout test	MJVAVZPDRWSRRC-UHFFFAOYSA-N	CC1=CC(=O)c2ccccc2C1=O	10	24h	5.01949787584168	TRUE	91	TRUE	-0.6089179097945894	-1.5184151190894672	1	2.204	172.18002	1.0	1.0	1.0	1.0	1.0	1.0	1	1	1.0	1	1	1.0	1	1	1	1	1	1	0	1	0	1	1	1	1							1	1
euspeclibcmpd2357	Spectrum	Holdout test	RHVPEFQDYMMNSY-UHFFFAOYSA-N	CC1=NCCc2c1[nH]c1cc(O)ccc21	10	24h	7.70581589821174	TRUE	323	FALSE	5.044772640298206	1.7513469055584	4	2.248	200.23648	0.0	nan	0.0	0.0	nan	1.0	1	0	1.0	1	0	0.0	0	0	0	0	1	0	0	0	0	0	0	0	0							0	0
euspeclibcmpd409	Spectrum	Holdout test	VLYWMPOKSSWJAL-UHFFFAOYSA-N	COc1ccc(=NS(=O)(=O)c2ccc(N)cc2)[nH]n1	10	24h	-0.327435414330765	FALSE	84	FALSE	3.6294230573407855	-0.9696661954147372	4	-8.3e-002	280.30298	0.0	0.0	0.0	0.0	0.0	0.0	0	0	0.0	0	0	0.0	0	0	0	0	0	0	0	0	0	0	0	0	0							0	0
euspeclibcmpd529	Spectrum	Holdout test	OJGDCBLYJGHCIH-UHFFFAOYSA-N	CN(Cc1cc(Br)cc(Br)c1N)C1CCCCC1	10	24h	-0.0922645935758107	FALSE	108	TRUE	1.7571577650884938	-1.6156942875709592	1	4.512	376.12999	1.0	1.0	1.0	nan	nan	1.0	1	0	0.0	0	0	0.0	0	0	0	1	1	0	1	1	0	0	1	0	0							0	0
euspeclibcmpd399	Spectrum	Holdout test	ZZORFUFYDOWNEF-UHFFFAOYSA-N	COc1cc(=NS(=O)(=O)c2ccc(N)cc2)[nH]c(OC)n1	10	24h	-0.45052500424565	FALSE	84	FALSE	4.167976983121485	-0.0322005755211562	4	0.58	310.32896	0.0	0.0	0.0	0.0	0.0	1.0	0	0	0.0	0	0	0.0	0	0	0	0	0	0	0	0	0	0	0	0	0							0	0
euspeclibcmpd497	Spectrum	Holdout test	TYZROVQLWOKYKF-ZDUSSCGKSA-N	CC(=O)NC[C@H]1CN(c2ccc(N3CCOCC3)c(F)c2)C(=O)O1	10	24h	-0.24568184580766	FALSE	178	FALSE	2.636764402816131	2.242556404810135	0	0.894	337.3461	0.0	0.0	0.0	0.0	0.0	0.0	0	0	0.0	0	0	0.0	0	0	0	0	0	0	0	0	0	0	0	0	0							0	0
euspeclibcmpd2373	Spectrum	Holdout test	SBNKFTQSBPKMBZ-UHFFFAOYSA-N	CCOc1ccccc1C(N)=O	10	24h	-0.454944017266963	FALSE	210	FALSE	0.958116080252062	-1.839035873927719	1	1.164	165.18913	0.0	0.0	0.0	0.0	nan	0.0	1	0	0.0	1	0	0.0	0	0	0	0	0	0	0	0	0	0	0	0	0							0	0
euspeclibcmpd1272	Spectrum	Holdout test	MDGVCMGGLSOVIQ-MDZDMXLPSA-N	COc1cc(/C=C/C(=O)N2CCCCCCC2)cc(OC)c1OC	10	24h	0.059974619585648	FALSE	235	TRUE	-0.4009838846495577	-0.3513793509377154	1	3.492	333.42197	0.0	0.0	0.0	nan	nan	1.0	1	1	1.0	0	0	0.0	1	0	0	0	1	1	1	1	0	1	1	0	0							1	1
euspeclibcmpd2166	Spectrum	Holdout test	MFFMDFFZMYYVKS-SECBINFHSA-N	N[C@@H](CC(=O)N1CCn2c(nnc2C(F)(F)F)C1)Cc1cc(F)c(F)cc1F	10	24h	12.1953237536087	TRUE	180	FALSE	3.311174714479902	0.9806567890697184	4	1.93	407.31361	0.0	0.0	nan	nan	nan	0.0	0	0	1.0	1	1	0.0	0	0	0	0	1	0	0	0	0	0	0	0	0							0	0
euspeclibcmpd25	Spectrum	Holdout test	YUTJCNNFTOIOGT-UHFFFAOYSA-N	Oc1cccc2cc3cccc(O)c3c(O)c12	10	24h	-0.419126272312782	FALSE	4	TRUE	0.4408587174941739	-3.0209319085842035	1	2.92	226.2274	1.0	1.0	1.0	1.0	1.0	0.0	1	1	1.0	1	1	1.0	1	1	1	0	1	1	0	1	0	1	1	1	0							1	1
euspeclibcmpd2196	Spectrum	Holdout test	RIKMMFOAQPJVMX-UHFFFAOYSA-N	Cc1cn[nH]c1	10	24h	1.05589228396258	FALSE	385	TRUE	0.2093586487781007	-1.0713189550287618	1	0.76	82.10384	0.0	0.0	0.0	0.0	0.0	1.0	0	0	0.0	0	0	0.0	0	0	0	0	0	0	0	0	0	0	0	0	0							0	0
euspeclibcmpd386	Spectrum	Holdout test	SNKZJIOFVMKAOJ-UHFFFAOYSA-N	NCCCS(=O)(=O)O	10	24h	-0.0154603598137111	FALSE	79	TRUE	-1.5945521291519729	-1.479642974999522	3	-1.181	139.17346	0.0	0.0	0.0	0.0	nan	1.0	1	0	0.0	0	0	0.0	0	0	0	0	0	0	0	0	0	0	0	0	0							0	0
euspeclibcmpd2037	Spectrum	Holdout test	LFVVNPBBFUSSHL-UHFFFAOYSA-N	CCCCC(CC)CN=C(N)N=C(N)NCCCCCCN=C(N)N=C(N)NCC(CC)CCCC	10	24h	0.190700564810623	FALSE	15	FALSE	-0.5500314679702549	1.851821622945972	0	5.924	508.78983	1.0	1.0	1.0	1.0	nan	1.0	1	1	0.0	0	0	1.0	1	0	0	0	0	0	0	1	0	0	1	0	0							0	0
euspeclibcmpd1404	Spectrum	Holdout test	ZDXPYRJPNDTMRX-UHFFFAOYSA-N	NC(=O)CCC(N)C(=O)O	10	24h	-0.533312953554191	FALSE	382	FALSE	-1.4476057390797656	-0.726419154754937	3	-4.087	146.14449	0.0	0.0	0.0	0.0	0.0	0.0	1	0	0.0	0	0	0.0	0	0	0	0	0	0	0	0	0	0	0	0	0							0	0
euspeclibcmpd2120	Spectrum	Holdout test	NCCWCZLEACWJIN-UHFFFAOYSA-N	COC(=O)c1c(C)cc(O)cc1O	10	24h	-0.434765999362723	FALSE	294	FALSE	1.0766819553016962	-1.0641333791327596	1	1.687	182.1733	0.0	0.0	0.0	0.0	nan	0.0	0	0	1.0	1	0	0.0	0	0	0	0	1	0	0	0	0	0	0	0	0							0	0
euspeclibcmpd2211	Spectrum	Holdout test	DFEHQWFIOMAGBM-UHFFFAOYSA-N	C=CCCCCCCCCCCCC(O)CC(O)CO	10	24h	2.24403271958795	TRUE	253	FALSE	-4.838658553506324	1.0498774003830886	3	4.182	286.45006	1.0	nan	nan	nan	1.0	1.0	1	1	1.0	1	0	1.0	1	1	0	0	0	0	0	1	0	1	1	0	0							1	1
euspeclibcmpd310	Spectrum	Holdout test	IEDVJHCEMCRBQM-UHFFFAOYSA-N	COc1cc(Cc2c[nH]c(=N)[nH]c2=N)cc(OC)c1OC	10	24h	0.315567273092932	FALSE	66	TRUE	3.4794135089658496	0.6658427352166506	4	0.983	290.31771	0.0	0.0	0.0	0.0	0.0	1.0	0	0	0.0	0	0	0.0	0	0	0	0	0	0	0	0	0	0	0	0	0							0	0
euspeclibcmpd1341	Spectrum	Holdout test	AFIUIJXKXMMNCK-UHFFFAOYSA-N	COc1ccc(-c2oc3ccccc3c(=O)c2OC)cc1	10	24h	0.287224425604413	FALSE	285	FALSE	5.03121313155058	-1.505338950454996	4	2.808	282.29066	0.0	0.0	1.0	1.0	nan	1.0	0	0	0.0	1	0	0.0	0	0	0	0	0	0	0	0	0	0	0	0	0							0	0
euspeclibcmpd2154	Spectrum	Holdout test	PNVNVHUZROJLTJ-UHFFFAOYSA-N	COc1ccc(C(CN(C)C)C2(O)CCCCC2)cc1	10	24h	-0.200056148951241	FALSE	126	FALSE	1.0971637640555838	-0.3017004816329328	1	3.022	277.40177	0.0	0.0	0.0	0.0	0.0	1.0	0	0	0.0	0	0	0.0	0	0	0	0	0	0	0	0	0	0	0	0	0							0	0
euspeclibcmpd283	Spectrum	Holdout test	SGWYOFPLCPFUKP-UHFFFAOYSA-N	Cc1[nH]oc(=NS(=O)(=O)c2ccc(N)cc2)c1C	10	24h	-0.0629933040432331	FALSE	62	TRUE	3.6149560377135233	-0.7046904189798291	4	0.156	267.30422	0.0	0.0	0.0	0.0	0.0	0.0	0	0	0.0	0	0	0.0	0	0	0	1	0	0	0	0	0	0	0	0	0							0	0
euspeclibcmpd2003	Spectrum	Holdout test	DAUAQNGYDSHRET-UHFFFAOYSA-N	COc1ccc(C(=O)O)cc1OC	10	24h	-0.454944017266963	FALSE	32	FALSE	0.96191177189492	-2.5709351374548177	1	1.426	182.1733	0.0	0.0	0.0	0.0	0.0	0.0	0	0	0.0	0	0	0.0	0	0	0	0	0	0	0	0	0	0	0	0	0							0	0
euspeclibcmpd241	Spectrum	Holdout test	MPRMNKKDSSISAR-YDAVOWJHSA-N	C[C@]12C[C@H](O)C3C(CC=C4CC(=O)C=C[C@@]43C)C1CC[C@]2(O)C(=O)CO	10	24h	-0.691903345663971	FALSE	150	FALSE	-7.570990413853633	7.008468389185914	2	0.838	360.44402	0.0	0.0	0.0	0.0	0.0	0.0	1	0	0.0	0	0	0.0	0	0	0	0	0	0	0	0	0	0	0	0	0							0	0
euspeclibcmpd949	Spectrum	Holdout test	WTDRDQBEARUVNC-UHFFFAOYSA-N	NC(Cc1ccc(O)c(O)c1)C(=O)O	10	24h	-1.38616775035568	FALSE	44	FALSE	1.1615624977499026	-1.4310442145182605	1	-2.089	197.18794	0.0	0.0	0.0	0.0	0.0	0.0	0	0	0.0	0	0	0.0	0	0	0	0	0	0	0	0	0	0	0	0	0							0	0
euspeclibcmpd368	Spectrum	Holdout test	YMTINGFKWWXKFG-UHFFFAOYSA-N	CC(C)OC(=O)C(C)(C)Oc1ccc(C(=O)c2ccc(Cl)cc2)cc1	10	24h	-0.370068239624664	FALSE	193	FALSE	0.8572995961840477	-1.0309177205069306	1	5.111	360.83133	0.0	0.0	0.0	nan	nan	1.0	1	0	0.0	0	0	0.0	1	1	0	0	1	1	0	1	0	0	1	0	0							0	0
euspeclibcmpd1265	Spectrum	Holdout test	LHGVFZTZFXWLCP-UHFFFAOYSA-N	COc1ccccc1O	10	24h	-0.0106674594115679	FALSE	256	FALSE	0.5154526341268802	-2.085919350905433	1	1.571	124.13722	0.0	0.0	0.0	0.0	nan	0.0	0	0	1.0	1	0	0.0	0	0	0	0	1	0	0	0	0	0	1	0	0							0	0
euspeclibcmpd676	Spectrum	Holdout test	YOSHYTLCDANDAN-UHFFFAOYSA-N	CCCCC1=NC2(CCCC2)C(=O)N1Cc1ccc(-c2ccccc2-c2nn[nH]n2)cc1	10	24h	-0.243467017640839	FALSE	128	TRUE	2.070516364759958	2.002630381356353	0	4.932	428.52941	0.0	0.0	1.0	1.0	nan	nan	1	1	0.0	0	1	1.0	1	1	0	0	0	0	0	1	0	0	1	0	0							0	0
euspeclibcmpd1905	Spectrum	Holdout test	DKMFBWQBDIGMHM-UHFFFAOYSA-N	CC1CCN(CCCC(=O)c2ccc(F)cc2)CC1	10	24h	1.19124058997736	FALSE	33	FALSE	1.7932411725786603	-1.871843121418125	1	3.519	263.35038	0.0	0.0	0.0	0.0	0.0	1.0	0	0	0.0	0	0	0.0	0	0	0	0	0	0	0	0	0	0	0	0	0							0	0
euspeclibcmpd767	Spectrum	Holdout test	DOMXUEMWDBAQBQ-WEVVVXLNSA-N	CN(C/C=C/C#CC(C)(C)C)Cc1cccc2ccccc12	10	24h	3.24458540848062	TRUE	141	TRUE	2.4546593152892813	-0.5519771361987897	1	5.335	291.4299	0.0	nan	nan	nan	nan	1.0	1	1	0.0	1	0	0.0	0	0	0	1	1	1	0	0	0	1	1	0	0							0	0
euspeclibcmpd752	Spectrum	Holdout test	FULAPETWGIGNMT-UHFFFAOYSA-N	CC1(C)OC(=O)C(OCC2CC2)=C1c1ccc(S(C)(=O)=O)cc1	10	24h	-0.638007168137953	FALSE	175	FALSE	-1.2809408204707202	1.1370346961535382	3	2.483	336.4027	0.0	0.0	0.0	0.0	0.0	0.0	0	0	0.0	1	0	0.0	0	0	0	1	0	0	0	0	0	0	0	0	0							0	0
euspeclibcmpd2382	Spectrum	Holdout test	NWQBYMPNIJXFNQ-UHFFFAOYSA-N	Cc1cc(=O)oc2c(O)c(O)ccc12	10	24h	-0.44840998485741	FALSE	252	FALSE	3.863673407666551	-1.226016562960026	4	1.862	192.16812	nan	nan	0.0	0.0	0.0	0.0	0	0	0.0	0	0	0.0	1	0	0	0	0	0	0	0	0	0	0	0	0							0	0
euspeclibcmpd570	Spectrum	Holdout test	JOYRKODLDBILNP-UHFFFAOYSA-N	CCOC(N)=O	10	24h	-0.190966076384612	FALSE	431	FALSE	-2.387523632035031	-1.6124642194018994	3	0.159	89.09318	0.0	0.0	0.0	0.0	nan	1.0	1	0	0.0	0	0	0.0	0	0	0	0	0	0	0	0	0	0	0	0	0							0	0
euspeclibcmpd729	Spectrum	Holdout test	RMMXLENWKUUMAY-UHFFFAOYSA-N	CCCc1nc2c(C)cc(-c3nc4ccccc4n3C)cc2n1Cc1ccc(-c2ccccc2C(=O)O)cc1	10	24h	3.15349566191617	TRUE	134	FALSE	5.808602297213256	0.6144872471965487	4	7.799	514.61689	1.0	1.0	1.0	1.0	nan	1.0	1	1	0.0	0	1	1.0	1	0	0	0	0	0	0	0	0	0	1	0	0							0	0
euspeclibcmpd2096	Spectrum	Holdout test	XHCADAYNFIFUHF-TVKJYDDYSA-N	O=c1ccc2cc(O[C@@H]3O[C@H](CO)[C@@H](O)[C@H](O)[C@H]3O)c(O)cc2o1	10	24h	-0.412911876014293	FALSE	248	FALSE	3.115049113807202	5.228393851417223	0	-0.514	340.28213	0.0	0.0	0.0	0.0	0.0	0.0	0	0	0.0	0	0	0.0	0	0	0	0	0	0	0	0	0	0	0	0	0							0	0
euspeclibcmpd2221	Spectrum	Holdout test	UNXHWFMMPAWVPI-IMJSIDKUSA-N	OC[C@H](O)[C@@H](O)CO	10	24h	-0.0631666454843021	FALSE	308	FALSE	-3.2846275573792685	-1.311776900584392	3	-1.919	122.11979	0.0	0.0	0.0	0.0	0.0	0.0	0	0	0.0	1	0	0.0	0	0	0	0	0	0	0	0	0	0	0	0	0							0	0
euspeclibcmpd857	Spectrum	Holdout test	RAKDWPCGCPYIRC-STRVIDGASA-N	C[C@@H]1CC2C3CC=C4CC(=O)C=C[C@]4(C)[C@@]3(F)[C@@H](O)C[C@]2(C)C1C(=O)CO	10	24h	-0.0416498605983038	FALSE	86	FALSE	-7.97108301564001	7.029990773100365	2	1.955	376.46166	0.0	0.0	0.0	0.0	0.0	0.0	0	0	0.0	1	0	0.0	0	0	0	1	0	0	0	0	0	0	0	0	0							0	0
euspeclibcmpd343	Spectrum	Holdout test	QYIYFLOTGYLRGG-UHFFFAOYSA-N	NC(C(=O)NC1C(=O)N2C(C(=O)O)=C(Cl)CSC12)c1ccccc1	10	24h	-0.608481849304153	FALSE	11	FALSE	1.4333074570674085	4.781702213159697	0	-2.333	367.80736	0.0	0.0	0.0	0.0	0.0	1.0	0	0	0.0	0	0	0.0	0	0	0	0	0	0	0	0	0	0	0	0	0							0	0
euspeclibcmpd1020	Spectrum	Holdout test	JOHZPMXAZQZXHR-UHFFFAOYSA-N	CCn1cc(C(=O)O)c(=O)c2cnc(N3CCNCC3)nc21	10	24h	-0.228775959407221	FALSE	191	TRUE	4.557554689391486	0.6070537737620442	4	-2.335	303.31647	0.0	0.0	0.0	0.0	0.0	0.0	1	0	0.0	0	0	0.0	0	0	0	0	0	0	0	0	0	0	0	0	0							0	0
euspeclibcmpd2044	Spectrum	Holdout test	GLUUGHFHXGJENI-UHFFFAOYSA-N	C1CNCCN1	10	24h	5.44252302023148	TRUE	355	TRUE	-1.530587158414363	-3.0098863893689067	3	-0.795	86.1356	0.0	0.0	0.0	0.0	0.0	0.0	0	0	0.0	1	0	0.0	0	0	0	0	0	0	0	0	0	0	0	0	0							0	0
euspeclibcmpd2214	Spectrum	Holdout test	RQTDIDYLOQZACG-UHFFFAOYSA-N	CCCCCCCCCCCCCCC(C(=O)OC)C(O)(CC(=O)OC)C(=O)OC	10	24h	-0.434561357350204	FALSE	297	FALSE	-4.175400976034768	1.3220411964578056	3	5.751	430.57537	1.0	1.0	1.0	1.0	nan	1.0	1	1	1.0	0	0	1.0	1	1	0	0	1	1	0	1	0	0	1	1	0							1	1
euspeclibcmpd20	Spectrum	Holdout test	ROBVIMPUHSLWNV-UHFFFAOYSA-N	CCC1(c2ccc(N)cc2)CCC(=O)NC1=O	10	24h	-0.168560084427372	FALSE	61	FALSE	0.9690949987776544	-0.275230123062599	1	1.285	232.27834	0.0	0.0	0.0	0.0	0.0	0.0	0	0	0.0	1	0	0.0	0	0	0	0	0	0	0	0	0	0	0	0	0							0	0
euspeclibcmpd52	Spectrum	Holdout test	PXKHGMGELZGJQE-UKILVPOCSA-N	CCCCCCCCCCCCCCCC(=O)OC[C@H](NC(=O)C(Cl)Cl)[C@H](O)c1ccc([N+](=O)[O-])cc1	10	24h	0.230901722416901	FALSE	13	TRUE	-0.2203723225140273	1.2154195260879062	0	8.001	561.53818	nan	nan	1.0	1.0	nan	1.0	0	1	0.0	0	1	0.0	1	0	0	0	0	0	0	1	0	0	1	0	0							0	0
euspeclibcmpd333	Spectrum	Holdout test	AADCDMQTJNYOSS-UHFFFAOYSA-N	CCc1cc(Cl)c(OC)c(C(=O)NCC2CCCN2CC)c1O	10	24h	0.457450675988635	FALSE	237	FALSE	4.752451101232748	1.7720556599184043	4	3.363	340.845	1.0	nan	0.0	0.0	nan	0.0	1	1	0.0	1	0	0.0	0	0	0	1	0	1	1	1	0	1	1	0	0							0	0
euspeclibcmpd1091	Spectrum	Holdout test	ZBFDAUIVDSSISP-UHFFFAOYSA-N	COc1ccc2[nH]c([S+]([O-])Cc3ncc(C)c(OC)c3C)nc2n1	10	24h	0.412482976997244	FALSE	381	FALSE	7.977427780720911	1.3064635962977489	4	2.806	346.40411	1.0	nan	0.0	0.0	nan	nan	1	1	0.0	0	0	0.0	0	0	0	0	1	0	0	1	0	0	1	0	0							0	0
euspeclibcmpd1654	Spectrum	Holdout test	QUQMZWZRFQKNFP-UHFFFAOYSA-N	COc1c(-c2coc3cc4c(cc3c2=O)CC(OC(C)=O)C(C)(C)O4)ccc2c1C=CC(C)(C)O2	10	24h	13.6289317234011	TRUE	290	FALSE	5.053748085541297	2.3640549191261573	4	4.146	476.51771	1.0	1.0	1.0	1.0	nan	1.0	1	0	0.0	0	1	1.0	1	0	0	0	1	1	0	1	0	1	1	1	0							1	1
euspeclibcmpd39	Spectrum	Holdout test	NUEAMYZABAMKDO-VPZKBPFASA-N	CC(C)CC1C(=O)N2CCC[C@H]2[C@@]2(O)O[C@](NC(=O)C3=CC4c5cccc6[nH]c(Br)c(c56)CC4N(C)C3)(C(C)C)C(=O)N12	10	24h	23.1984024604623	TRUE	157	FALSE	6.208035728102057	10.268077838987624	5	4.506	654.5945	1.0	1.0	1.0	1.0	1.0	1.0	1	1	0.0	1	1	1.0	1	1	0	0	1	0	0	1	0	1	1	1	0							1	1
euspeclibcmpd1952	Spectrum	Holdout test	FJIIOEQLAAKWEL-UHFFFAOYSA-N	CC(=O)OC1CC2C(C)(C)C(O)CCC2(C)C2CCC3(C)C(=CC(=O)OC3c3ccoc3)C12C	10	24h	0.594839076799645	FALSE	331	FALSE	-2.910423855101171	5.344160827161302	2	4.14	470.59771	1.0	1.0	1.0	1.0	1.0	0.0	1	1	1.0	1	1	1.0	0	0	0	1	1	1	0	1	0	1	1	0	0							1	1
euspeclibcmpd174	Spectrum	Holdout test	QSLMDECMDJKHMQ-UHFFFAOYSA-N	CNCCCC12CCC(c3ccccc31)c1ccccc12	10	24h	0.890345769531066	FALSE	39	TRUE	0.8638934540599389	-2.0541872546432858	1	4.116	277.40332	0.0	nan	nan	nan	0.0	0.0	0	0	0.0	1	0	0.0	0	0	0	0	0	0	0	0	0	0	0	0	0							0	0
euspeclibcmpd1216	Spectrum	Holdout test	DAIXANOXBPTONE-UHFFFAOYSA-N	COc1c(O)c(C)c(C=CCCCCCCCCO)c(O)c1OC	10	24h	-0.227694994633213	FALSE	270	FALSE	-1.1301174791902258	-0.2185561813575122	3	4.721	338.43849	1.0	nan	1.0	1.0	nan	1.0	1	1	1.0	0	0	0.0	1	0	0	0	0	1	0	1	0	1	1	0	0							1	1
euspeclibcmpd2114	Spectrum	Holdout test	QQBDLJCYGRGAKP-UHFFFAOYSA-N	O=C(O)c1cc(N=Nc2ccc(O)c(C(=O)O)c2)ccc1O	10	24h	-0.2778674716791	FALSE	397	FALSE	1.1381390139245826	-2.864335155942284	1	2.974	302.239	1.0	nan	1.0	1.0	nan	1.0	1	0	1.0	1	0	0.0	1	1	0	0	0	0	0	0	0	0	0	0	0							0	0
euspeclibcmpd2464	Spectrum	Holdout test	KRKNYBCHXYNGOX-UHFFFAOYSA-N	O=C(O)CC(O)(CC(=O)O)C(=O)O	10	24h	-0.362809912043791	FALSE	434	FALSE	-2.1430799294550624	-1.5698289717926817	3	-1.319	192.12352	0.0	0.0	0.0	0.0	0.0	0.0	1	0	0.0	0	0	0.0	0	0	0	0	0	0	0	0	0	0	0	0	0							0	0
euspeclibcmpd1046	Spectrum	Holdout test	FSQKKOOTNAMONP-UHFFFAOYSA-N	COc1ccc2c(c1)c(CC(=O)OCC(=O)O)c(C)n2C(=O)c1ccc(Cl)cc1	10	24h	-0.264439638874926	FALSE	198	TRUE	5.465922817854728	1.306484355721868	4	3.942	415.82372	nan	nan	1.0	1.0	0.0	1.0	0	0	0.0	0	0	0.0	0	0	0	0	1	0	0	1	0	1	1	0	0							0	0
euspeclibcmpd1762	Spectrum	Holdout test	DMLAVOWQYNRWNQ-YPKPFQOOSA-N	c1ccc(/N=N\c2ccccc2)cc1	10	24h	0.733398251325665	FALSE	218	FALSE	-0.1419424791389317	-3.7636265314482737	1	4.199	182.2212	0.0	0.0	1.0	1.0	1.0	1.0	0	1	1.0	1	1	0.0	1	0	0	0	1	1	0	0	0	1	1	0	0							1	1
euspeclibcmpd1827	Spectrum	Holdout test	HNSDLXPSAYFUHK-UHFFFAOYSA-N	CCCCC(CC)COC(=O)CC(C(=O)OCC(CC)CCCC)S(=O)(=O)O	10	24h	-0.295151227668586	FALSE	297	FALSE	-3.7736579248906432	0.4887731277101246	3	5.417	422.57651	nan	nan	1.0	1.0	0.0	1.0	0	0	0.0	0	0	0.0	1	1	0	0	0	0	0	1	0	0	0	0	0							0	0
euspeclibcmpd1434	Spectrum	Holdout test	IWMCKUIMIWPPEE-BQYQJAHWSA-N	COc1cc(/C=C/C(=O)N2CC=CCC2=O)cc(OC)c1OC	10	24h	1.01390991919858	FALSE	235	FALSE	-0.2732907862775271	-0.0925249852570728	1	1.848	317.33646	0.0	nan	0.0	nan	nan	1.0	0	0	1.0	0	0	0.0	1	0	0	0	1	1	0	0	0	0	1	0	0							0	0
euspeclibcmpd1520	Spectrum	Holdout test	AEDDIBAIWPIIBD-JGPIWLIHSA-N	O=c1c2cc(O)c(O)cc2oc2cc(O)c(C3O[C@H](CO)[C@@H](O)[C@H](O)[C@H]3O)c(O)c12	10	24h	-0.903610997850904	FALSE	262	FALSE	3.305883280504572	2.8218517569404824	0	-0.396	422.33961	1.0	nan	0.0	0.0	0.0	0.0	0	0	0.0	0	0	0.0	0	0	0	0	0	0	0	0	0	0	0	0	0							0	0
euspeclibcmpd163	Spectrum	Holdout test	QRXWMOHMRWLFEY-UHFFFAOYSA-N	NNC(=O)c1ccncc1	10	24h	0.00123022058391523	FALSE	195	FALSE	1.9807703923653772	-1.490359774842558	1	-0.811	137.13928	1.0	1.0	0.0	0.0	nan	0.0	0	1	0.0	1	0	0.0	0	0	0	0	1	0	0	0	0	0	0	0	0							0	0
euspeclibcmpd2449	Spectrum	Holdout test	XMVJITFPVVRMHC-UHFFFAOYSA-N	O=[N+]([O-])c1cc([As](=O)(O)O)ccc1O	10	24h	14.5702468971768	TRUE	47	FALSE	1.0748986912778693	-2.399863709351779	1	1.126	263.03654	1.0	1.0	0.0	0.0	nan	1.0	0	0	1.0	1	0	0.0	1	0	0	1	1	1	0	0	0	1	1	0	0							0	0
euspeclibcmpd2036	Spectrum	Holdout test	REZGGXNDEMKIQB-UHFFFAOYSA-N	CCCOc1ccccc1-c1nc(=O)c2[nH]nnc2[nH]1	10	24h	-0.164685394591552	FALSE	189	FALSE	4.149752603482622	1.9778294271437344	4	2.156	271.27461	0.0	0.0	nan	nan	nan	1.0	1	0	1.0	1	0	0.0	1	0	0	0	1	0	0	0	0	0	1	0	0							0	0
euspeclibcmpd2416	Spectrum	Holdout test	MGNVWUDMMXZUDI-UHFFFAOYSA-N	O=S(=O)(O)CCCS(=O)(=O)O	10	24h	-0.356293841924438	FALSE	79	FALSE	-2.0799483133177024	-2.117591138973319	3	-0.947	204.22202	0.0	0.0	nan	nan	0.0	0.0	1	0	0.0	0	0	0.0	0	0	0	0	0	0	0	0	0	0	0	0	0							0	0
euspeclibcmpd755	Spectrum	Holdout test	XKLMZUWKNUAPSZ-UHFFFAOYSA-N	COc1ccccc1OCC(O)CN1CCN(CC(=O)Nc2c(C)cccc2C)CC1	10	24h	-0.121405540500079	FALSE	119	FALSE	3.3175090240891003	0.1495924288785255	4	2.991	427.53652	0.0	0.0	1.0	1.0	0.0	1.0	0	0	0.0	0	0	1.0	0	0	0	0	0	0	0	0	0	1	1	0	0							0	0
euspeclibcmpd569	Spectrum	Holdout test	FTLDJPRFCGDUFH-UHFFFAOYSA-N	CN(C(=O)CN(CCO)CC(=O)N(C)C(C)(C)Cc1ccccc1)C(C)(C)Cc1ccccc1	10	24h	-1.20916776140199	FALSE	54	FALSE	0.0094202539909682	0.6017637888399612	1	3.286	467.64343	0.0	nan	1.0	1.0	nan	1.0	0	1	0.0	0	0	0.0	1	0	0	0	0	0	0	1	0	0	0	0	0							0	0
euspeclibcmpd1957	Spectrum	Holdout test	OKBNMQXBQLZQEM-UHFFFAOYSA-N	COc1c2c(cc3occ(-c4ccc5c(c4)OCO5)c(=O)c13)OC(C)(C)C=C2	10	24h	7.4999154235337	TRUE	290	FALSE	5.505755288748609	0.906556675326404	4	3.405	378.37471	nan	nan	nan	nan	nan	1.0	1	1	0.0	0	1	1.0	1	0	0	0	1	0	0	1	0	1	1	0	0							1	0
euspeclibcmpd315	Spectrum	Holdout test	QIVBCDIJIAJPQS-UHFFFAOYSA-N	NC(Cc1c[nH]c2ccccc12)C(=O)O	10	24h	0.211449780035109	FALSE	337	FALSE	4.909622407909753	2.4403732007355377	4	-1.312	204.22518	0.0	0.0	0.0	0.0	nan	1.0	0	0	0.0	1	0	0.0	0	0	0	0	0	0	0	0	0	0	0	0	0							0	0
euspeclibcmpd1113	Spectrum	Holdout test	WDSCBUNMANHPFH-UHFFFAOYSA-N	CC(=O)NCCCCCC(=O)O	10	24h	-0.625012471987976	FALSE	317	FALSE	-1.8917619305471507	0.5308830814425538	3	0.337	173.2096	0.0	0.0	0.0	0.0	nan	1.0	0	0	0.0	1	0	0.0	0	0	0	0	0	0	0	0	0	0	0	0	0							0	0
euspeclibcmpd230	Spectrum	Holdout test	QPFYXYFORQJZEC-UHFFFAOYSA-N	N=c1[nH]c(N)ccc1N=Nc1ccccc1	10	24h	0.85027045744801	FALSE	3	FALSE	2.297981867190559	-1.585496497363336	1	1.584	213.23854	0.0	0.0	nan	nan	nan	1.0	1	0	1.0	1	0	0.0	0	0	0	1	0	0	0	0	0	0	0	0	0							0	0
euspeclibcmpd1828	Spectrum	Holdout test	IEKOTSCYBBDIJC-UHFFFAOYSA-N	CCCCCN(CCCCC)C(=O)C(CCC(=O)O)NC(=O)c1ccc(Cl)c(Cl)c1	10	24h	-0.305137884604485	FALSE	324	TRUE	1.216832467239908	1.8878897673116648	0	5.388	459.40648	0.0	nan	1.0	1.0	nan	0.0	1	1	0.0	0	1	0.0	1	0	0	0	0	0	0	1	0	0	0	0	0							0	0
euspeclibcmpd2026	Spectrum	Holdout test	UNAANXDKBXWMLN-UHFFFAOYSA-N	CC(C)CC(N(C)C)C1(c2ccc(Cl)cc2)CCC1	10	24h	-0.299200058541462	FALSE	108	FALSE	0.5421016550702453	-0.7339845561028815	1	5.176	279.84804	0.0	0.0	0.0	0.0	nan	1.0	0	0	1.0	1	1	0.0	0	0	0	1	1	0	0	1	0	0	1	0	0							0	0
euspeclibcmpd1484	Spectrum	Holdout test	UWBIJEUWLKEATL-UHFFFAOYSA-N	CC(C)=CCC=C(C)C=Cc1c(C)c(O)c2ccccc2c1O	10	24h	-0.304233943735241	FALSE	270	TRUE	-0.5851049750850263	-0.8745069531556162	1	5.979	308.41406	1.0	1.0	1.0	1.0	1.0	1.0	1	1	0.0	1	1	1.0	1	1	0	0	1	1	0	1	0	1	1	0	0							1	1
euspeclibcmpd2387	Spectrum	Holdout test	ZZVUWRFHKOJYTH-UHFFFAOYSA-N	CN(C)CCOC(c1ccccc1)c1ccccc1	10	24h	0.421226134189787	FALSE	420	TRUE	0.9828388827794104	-1.7719001205590517	1	3.384	255.35473	0.0	0.0	0.0	0.0	0.0	1.0	0	0	0.0	0	0	0.0	0	0	0	0	0	0	0	0	0	0	0	0	0							0	0
euspeclibcmpd978	Spectrum	Holdout test	NETZHAKZCGBWSS-XDWDPSITSA-N	Oc1ccc2c3c1OC1[C@@H](O)CC[C@@]4(O)[C@@H](C2)N(CC2CCC2)CC[C@]314	10	24h	0.207962590823127	FALSE	111	FALSE	0.7373808314183165	6.094827987719193	0	2.119	357.44338	0.0	nan	0.0	0.0	nan	1.0	1	0	0.0	0	0	0.0	0	0	0	0	0	0	0	0	0	0	1	0	0							0	0
euspeclibcmpd89	Spectrum	Holdout test	PUFQVTATUTYEAL-UHFFFAOYSA-N	CCCCOc1cc(C(=O)NCCN(CC)CC)c2ccccc2n1	10	24h	0.581892752710187	FALSE	182	FALSE	5.905636931107323	1.0571216476426248	4	3.912	343.46316	1.0	nan	0.0	nan	1.0	1.0	1	1	0.0	1	1	1.0	1	0	0	0	1	0	0	0	0	1	1	0	0							1	1
euspeclibcmpd691	Spectrum	Holdout test	RXQCGGRTAILOIN-UHFFFAOYSA-N	CNC(C)(C)Cc1ccccc1	10	24h	0.193788986276731	FALSE	143	FALSE	0.4282059923365966	-2.4630944936816563	1	2.271	163.25938	0.0	0.0	0.0	0.0	0.0	0.0	0	0	0.0	0	0	0.0	0	0	0	0	0	0	0	0	0	0	1	0	0							0	0
euspeclibcmpd1530	Spectrum	Holdout test	LSHVYAFMTMFKBA-TZIWHRDSSA-N	O=C(O[C@@H]1Cc2c(O)cc(O)cc2O[C@@H]1c1ccc(O)c(O)c1)c1cc(O)c(O)c(O)c1	10	24h	-0.770343428100417	FALSE	325	FALSE	2.734874101450866	0.5603546052299815	4	3.339	442.37231	0.0	0.0	0.0	0.0	0.0	0.0	1	0	0.0	0	0	0.0	1	1	0	0	0	0	0	0	0	0	0	0	0							0	0
euspeclibcmpd651	Spectrum	Holdout test	GNOGSFBXBWBTIG-UHFFFAOYSA-N	CC(=O)Nc1c(I)cc(I)c(C(=O)O)c1I	10	24h	-0.413242885994912	FALSE	160	FALSE	-0.1251700148948253	-1.752025484002052	1	2.314	556.86225	0.0	0.0	1.0	1.0	0.0	0.0	0	0	0.0	0	0	0.0	0	0	0	0	0	0	0	0	0	0	0	0	0							0	0
euspeclibcmpd2123	Spectrum	Holdout test	IKIIZLYTISPENI-FBYGNRARSA-N	O=C(O)C1O[C@@H](Oc2cc3oc(-c4ccccc4)cc(=O)c3c(O)c2O)[C@H](O)[C@@H](O)[C@@H]1O	10	24h	-0.647691508109639	FALSE	242	FALSE	5.443819373791857	3.33919910308298	4	0.608	446.36102	0.0	0.0	0.0	0.0	0.0	0.0	0	0	0.0	0	0	0.0	0	0	0	0	0	0	0	0	0	0	0	0	0							0	0
euspeclibcmpd2013	Spectrum	Holdout test	GJAWHXHKYYXBSV-UHFFFAOYSA-N	O=C(O)c1cccnc1C(=O)O	10	24h	-0.444776330238226	FALSE	399	FALSE	1.683838818648769	-2.81630894773582	1	0.367	167.1189	0.0	0.0	0.0	0.0	0.0	0.0	1	0	0.0	0	0	0.0	0	0	0	0	0	0	0	0	0	0	0	0	0							0	0
euspeclibcmpd1406	Spectrum	Holdout test	MTXSIJUGVMTTMU-UHFFFAOYSA-N	c1cncc(C2CCCCN2)c1	10	24h	0.116088429872439	FALSE	390	FALSE	2.6847696078966083	-1.3948907617345334	1	1.162	162.23156	1.0	1.0	0.0	0.0	0.0	0.0	0	0	0.0	0	0	0.0	0	0	0	1	0	0	0	0	0	0	0	0	0							0	0
euspeclibcmpd1425	Spectrum	Holdout test	CEEBBUFFTJLISP-UHFFFAOYSA-N	CC(C)=CCCC1(C)C=Cc2c(O)c3c(c(CC=C(C)C)c2O1)OC12C(=CC4CC1C(C)(C)OC2(C=CC(C)C(=O)O)C4=O)C3=O	10	24h	126.642747592268	TRUE	261	TRUE	-0.0948869339777156	5.407759245778502	0	6.687	628.75116	1.0	1.0	1.0	1.0	1.0	1.0	0	1	1.0	1	1	1.0	1	1	1	0	1	1	1	1	0	1	1	1	1							1	1
euspeclibcmpd384	Spectrum	Holdout test	BUGYDGFZZOZRHP-UHFFFAOYSA-N	CC12CC3CC(C)(C1)CC(N)(C3)C2	10	24h	-0.12004116881225	FALSE	2	FALSE	-2.1933014700928206	-1.1422359494510037	3	1.907	179.30183	0.0	0.0	0.0	0.0	0.0	0.0	0	0	0.0	0	0	0.0	0	0	0	1	0	0	0	0	0	0	0	0	0							0	0
euspeclibcmpd1208	Spectrum	Holdout test	TZBDEVBNMSLVKT-UHFFFAOYSA-N	O=C1C2CC3CC1CC(O)(C3)C2	10	24h	-0.128033938356687	FALSE	2	FALSE	-2.969240281197385	0.5625998239887711	3	0.783	166.21696	0.0	0.0	0.0	nan	nan	0.0	1	0	1.0	0	0	0.0	0	0	0	0	1	0	0	0	0	0	0	0	0							0	0
euspeclibcmpd2227	Spectrum	Holdout test	PZYZNVLXKYMURF-UHFFFAOYSA-N	COc1cc(OC)c2c(OC)c(-c3ccc4c(c3)OCO4)c(=O)oc2c1	10	24h	2.21873312898468	TRUE	387	FALSE	5.071214010282889	-0.8580953196278112	4	2.801	356.32613	nan	nan	0.0	nan	0.0	0.0	0	1	0.0	0	0	0.0	0	0	0	0	0	0	0	0	0	0	1	0	0							0	0
euspeclibcmpd525	Spectrum	Holdout test	JTVPZMFULRWINT-UHFFFAOYSA-N	CCN(CC)CCNC(=O)c1cc(S(C)(=O)=O)ccc1OC	10	24h	-0.716610342510371	FALSE	237	FALSE	3.6452989609160777	0.0950593924101742	4	1.384	328.42705	1.0	nan	0.0	0.0	nan	0.0	1	0	0.0	1	0	0.0	1	0	0	0	1	0	0	0	0	0	0	1	0							0	0
euspeclibcmpd324	Spectrum	Holdout test	CPJSUEIXXCENMM-UHFFFAOYSA-N	CCOc1ccc(NC(C)=O)cc1	10	24h	0.0574334141572577	FALSE	71	TRUE	0.4371314418605651	-1.8927848668952425	1	1.282	179.21572	0.0	0.0	0.0	0.0	0.0	1.0	0	0	0.0	0	0	0.0	0	0	0	0	0	0	0	0	0	0	0	0	0							0	0
euspeclibcmpd460	Spectrum	Holdout test	PPSQFARYJNFIQP-XIFAYTPGSA-N	CC1=C(SC2CNC(C(=O)N(C)C)C2)C(C(=O)O)N2C(=O)[C@H]([C@@H](C)O)[C@@H]12	10	24h	-0.758422365133231	FALSE	74	FALSE	-0.7519105902114317	3.715699007907064	0	-3.904	383.46249	0.0	0.0	0.0	0.0	0.0	0.0	0	0	0.0	0	0	0.0	0	0	0	0	0	0	0	0	0	0	0	0	0							0	0
euspeclibcmpd223	Spectrum	Holdout test	GFMGHHYHOFNBHB-UHFFFAOYSA-N	CCCCc1c(O)n(-c2ccc(O)cc2)n(-c2ccccc2)c1=O	10	24h	13.0862969734557	TRUE	52	FALSE	2.7265692397756363	-0.8031640766415399	1	4.808	324.3737	0.0	0.0	nan	nan	0.0	0.0	0	0	0.0	0	1	0.0	1	1	0	0	0	0	0	0	0	1	1	0	0							0	0
euspeclibcmpd1958	Spectrum	Holdout test	DFURNQJNFBMYHM-UHFFFAOYSA-N	O=c1c(-c2cc(O)c(O)c(O)c2)coc2cc(O)c(O)c(O)c12	10	24h	-0.3976713896	FALSE	311	FALSE	3.509633837900917	-0.812666085608297	4	1.414	318.23509	1.0	1.0	0.0	0.0	0.0	1.0	0	0	0.0	0	0	0.0	1	1	0	0	0	0	0	0	0	0	0	1	0							0	0
euspeclibcmpd619	Spectrum	Holdout test	WNTYBHLDCKXEOT-UHFFFAOYSA-N	CC(=O)c1ccc2c(c1)N(CCCN1CCN(CCO)CC1)c1ccccc1S2	10	24h	0.0217116107780264	FALSE	77	FALSE	2.2501028085479287	-0.4979399507633766	1	3.233	411.56025	1.0	nan	1.0	1.0	1.0	1.0	1	1	0.0	1	1	1.0	1	1	0	0	0	0	0	0	0	0	1	0	0							1	1
euspeclibcmpd2300	Spectrum	Holdout test	RGIHELSHLHZURE-OGLJPLIESA-N	CC1C(=O)O[C@H]2CC34[C@H]5CC(C(C)(C)C)C36C(=O)C(O)O[C@H]6OC4(C(=O)O5)[C@@]12O	10	24h	-0.422367666298598	FALSE	263	FALSE	-3.769306279595929	5.73819103301423	2	8.6e-002	408.39915	nan	nan	1.0	1.0	nan	0.0	1	1	0.0	0	0	0.0	0	0	0	1	0	0	0	0	0	0	0	0	0							0	0
euspeclibcmpd947	Spectrum	Holdout test	YAPQBXQYLJRXSA-UHFFFAOYSA-N	Cn1cnc2c1c(=O)[nH]c(=O)n2C	10	24h	-0.100499215122169	FALSE	9	FALSE	4.353983548680713	2.7103404074549173	4	-0.306	180.16402	0.0	0.0	0.0	0.0	0.0	1.0	0	0	0.0	0	0	0.0	0	0	0	0	0	0	0	0	0	0	0	0	0							0	0
euspeclibcmpd1198	Spectrum	Holdout test	UHWVSEOVJBQKBE-UHFFFAOYSA-N	COc1ccc(CN2CCNCC2)c(OC)c1OC	10	24h	0.677466780564585	FALSE	404	FALSE	2.9263623502409684	-1.1547348564521651	1	1.275	266.33608	0.0	0.0	0.0	0.0	0.0	0.0	0	0	1.0	0	0	0.0	0	0	0	0	0	0	0	0	0	0	0	0	0							0	0
euspeclibcmpd1309	Spectrum	Holdout test	MFWNKCLOYSRHCJ-UHFFFAOYSA-N	CN1C2CCCC1CC(NC(=O)c1nn(C)c3ccccc13)C2	10	24h	-0.396633539216208	FALSE	211	FALSE	4.172872901094891	1.9305081837863909	4	2.401	312.40935	0.0	0.0	0.0	0.0	0.0	nan	0	1	0.0	0	0	0.0	0	0	0	1	0	0	0	0	0	0	0	0	0							0	0
euspeclibcmpd2086	Spectrum	Holdout test	HVBSAKJJOYLTQU-UHFFFAOYSA-N	Nc1ccc(S(=O)(=O)O)cc1	10	24h	2.18671083865458	TRUE	196	FALSE	0.428950688696094	-4.004489768230114	1	0.416	173.18968	0.0	0.0	0.0	0.0	0.0	0.0	0	0	0.0	0	0	0.0	0	0	0	0	0	0	0	0	0	0	0	0	0							0	0
euspeclibcmpd1423	Spectrum	Holdout test	RTIXKCRFFJGDFG-UHFFFAOYSA-N	O=c1cc(-c2ccccc2)oc2cc(O)cc(O)c12	10	24h	1.70553699854809	FALSE	271	FALSE	4.748313840879227	-1.2639054983109754	4	2.652	254.2375	0.0	0.0	1.0	1.0	nan	1.0	0	1	1.0	0	0	1.0	0	0	0	0	0	0	0	0	0	0	0	0	0							0	0
euspeclibcmpd2311	Spectrum	Holdout test	ZBJWWKFMHOAPNS-UHFFFAOYSA-N	O=S(=O)(O)c1cc(I)c(O)c2ncccc12	10	24h	-0.435011050576629	FALSE	348	FALSE	4.477364807193954	-2.965581135708097	4	1.685	351.11771	1.0	1.0	nan	nan	0.0	0.0	0	0	0.0	0	0	0.0	1	1	0	0	1	0	0	0	0	0	0	1	1							0	0
euspeclibcmpd221	Spectrum	Holdout test	DXGLGDHPHMLXJC-UHFFFAOYSA-N	COc1ccc(C(=O)c2ccccc2)c(O)c1	10	24h	0.426384999017785	FALSE	50	TRUE	1.5372236881885102	-2.2240668158474923	1	2.975	228.24328	0.0	0.0	0.0	nan	0.0	0.0	0	0	0.0	1	0	0.0	1	0	0	0	0	0	0	0	0	0	1	0	0							0	0
euspeclibcmpd2223	Spectrum	Holdout test	SQVRNKJHWKZAKO-PFQGKNLYSA-N	CC(=O)N[C@@H]1[C@@H](O)C[C@@](O)(C(=O)O)O[C@H]1[C@H](O)[C@H](O)CO	10	24h	-0.0326435951252009	FALSE	130	FALSE	-1.7988875892093776	4.740722009088933	0	-3.364	309.26986	0.0	0.0	0.0	0.0	0.0	0.0	0	0	0.0	0	0	0.0	0	0	0	0	0	0	0	0	0	0	0	0	0							0	0
euspeclibcmpd1523	Spectrum	Holdout test	LGVXNZCIWAFIRE-UHFFFAOYSA-N	COC1C(=O)C(=O)c2c(cc3oc(C(C)=O)c(O)c3c2O)C1=O	10	24h	0.19584803998418	FALSE	310	FALSE	3.2754993462368365	0.7875819542655128	4	0.808	318.2351	1.0	1.0	1.0	1.0	nan	1.0	0	0	1.0	1	0	0.0	1	0	0	0	1	0	1	0	0	0	1	1	1							0	0
euspeclibcmpd1578	Spectrum	Holdout test	OWNRDLYPIYHOQK-UHFFFAOYSA-N	COc1ccc(-c2oc3cc(OC)c(OC)c(OC)c3c(=O)c2OC)cc1	10	24h	0.249808705651766	FALSE	285	TRUE	4.400536650535747	-0.8109939698372954	4	2.758	372.36859	0.0	0.0	0.0	0.0	0.0	1.0	0	0	0.0	0	0	0.0	0	0	0	0	0	0	0	0	0	0	0	0	0							0	0
euspeclibcmpd1539	Spectrum	Holdout test	DLYVTEULDNMQAR-WRELVWFXSA-N	COC(=O)CCC(C)[C@H]1CCC2C3C(C[C@H](O)[C@@]21C)[C@@]1(C)CC[C@@H](O)C[C@H]1C[C@H]3O	10	24h	-0.422679992708887	FALSE	245	FALSE	-8.060005342160737	4.916270020886384	2	3.138	422.59798	0.0	0.0	0.0	0.0	0.0	0.0	0	0	0.0	1	0	0.0	0	0	0	0	0	0	0	0	0	0	0	0	0							0	0
euspeclibcmpd494	Spectrum	Holdout test	VVTJQHCRBOHFTD-UHFFFAOYSA-N	CCOC(=O)C1=C(C)N=C(C)C(C(=O)OC)C1c1cccc([N+](=O)[O-])c1	10	24h	0.22514128280034	FALSE	102	TRUE	0.0455365518869528	-0.3580719267762737	1	2.17	360.3612	1.0	1.0	1.0	1.0	nan	1.0	1	0	1.0	1	0	1.0	1	0	1	0	1	1	0	1	0	0	1	0	0							1	1
euspeclibcmpd1660	Spectrum	Holdout test	UKFAWRZYFYOXEG-UHFFFAOYSA-N	COc1cc2c(cc1OC)C(=O)OC2	10	24h	-0.253510944158959	FALSE	341	FALSE	1.3164653394266066	-2.2824536989866293	1	1.406	194.184	0.0	0.0	0.0	0.0	0.0	0.0	0	0	0.0	0	0	0.0	0	0	0	0	1	1	0	0	0	0	1	0	0							0	0
euspeclibcmpd1973	Spectrum	Holdout test	XCSLJQFPTAZKDV-UHFFFAOYSA-N	O=C(O)c1cc(O)c(=O)c2c(O)c(O)ccc2c1	10	24h	-1.00519133923411	FALSE	309	FALSE	2.16780604293746	-2.6447689573571047	1	0.908	248.18831	0.0	0.0	0.0	0.0	0.0	nan	0	0	1.0	0	0	0.0	0	0	0	0	0	0	0	0	0	0	0	0	0							0	0
euspeclibcmpd2052	Spectrum	Holdout test	HCAJEUSONLESMK-UHFFFAOYSA-N	O=S(=O)(O)NC1CCCCC1	10	24h	-0.267976249626443	FALSE	433	FALSE	-1.95836253612714	-0.521731970962718	3	0.829	179.23732	0.0	0.0	0.0	0.0	0.0	0.0	0	0	0.0	0	0	0.0	0	0	0	0	0	0	0	0	0	0	0	0	0							0	0
euspeclibcmpd1731	Spectrum	Holdout test	JHEWMLHQNRHTQX-UHFFFAOYSA-N	CCCCCc1c2c(cc(O)c1C(=O)O)OC(=O)c1c(cc(OC)cc1C(=O)CCCC)O2	10	24h	4.45853543623711	TRUE	287	FALSE	2.6052141833601823	-0.0350069759215017	4	5.993	456.48501	1.0	1.0	1.0	1.0	0.0	0.0	0	1	0.0	0	0	0.0	1	0	0	0	1	1	0	0	0	0	1	0	0							0	0
euspeclibcmpd2161	Spectrum	Holdout test	FSBIGDSBMBYOPN-UHFFFAOYSA-N	N=C(N)NOCCC(N)C(=O)O	10	24h	-0.446632308902868	FALSE	315	FALSE	-0.7343742640101079	-0.3351665698583478	3	-4.565	176.17378	0.0	0.0	0.0	0.0	0.0	0.0	0	0	0.0	1	0	0.0	0	0	0	0	0	0	0	0	0	0	0	0	0							0	0
euspeclibcmpd2097	Spectrum	Holdout test	YFGHCGITMMYXAQ-LJQANCHMSA-N	NC(=O)C[S@@+]([O-])C(c1ccccc1)c1ccccc1	10	24h	0.794629718564005	FALSE	405	FALSE	0.447676616556691	-1.1805389915738704	1	2.05	273.3501	0.0	0.0	0.0	0.0	nan	nan	0	1	0.0	0	1	0.0	0	0	0	0	0	0	0	0	0	0	0	0	0							0	0
euspeclibcmpd1192	Spectrum	Holdout test	PXQPEWDEAKTCGB-UHFFFAOYSA-N	O=C(O)c1cc(=O)[nH]c(=O)[nH]1	10	24h	-0.55067849424205	FALSE	45	FALSE	1.7830742432748914	-1.3218007825353433	1	-1.152	156.09626	0.0	0.0	0.0	0.0	0.0	0.0	1	0	0.0	0	0	0.0	0	0	0	0	0	0	0	0	0	0	0	0	0							0	0
euspeclibcmpd934	Spectrum	Holdout test	NPOAOTPXWNWTSH-UHFFFAOYSA-N	CC(O)(CC(=O)O)CC(=O)O	10	24h	-0.262523819291033	FALSE	434	FALSE	-2.5935568229874315	-1.219166226545723	3	-0.665	162.1406	0.0	0.0	0.0	0.0	nan	0.0	1	0	0.0	1	0	0.0	0	0	0	0	0	0	0	0	0	0	0	0	0							0	0
euspeclibcmpd1664	Spectrum	Holdout test	XPHIPEXPAGCEBM-UHFFFAOYSA-N	COc1cc(O)ccc1C(C)=O	10	24h	-0.449123492764048	FALSE	283	FALSE	1.5151619020459606	-1.3359796917272142	1	1.311	166.17389	0.0	0.0	0.0	0.0	nan	0.0	0	0	1.0	1	0	0.0	0	0	0	0	0	0	0	0	0	0	0	0	0							0	0
euspeclibcmpd2269	Spectrum	Holdout test	QGQUHXSBTSDAML-RZXUBOOQSA-N	C#C[C@]1(O)CCC2C3CC=C4CC(=O)CCC4C3CC[C@@]21C	10	24h	1.2057901971764	FALSE	401	TRUE	-8.052742088051929	5.379034300116684	2	3.894	298.41924	0.0	0.0	0.0	0.0	0.0	0.0	0	0	0.0	1	0	0.0	0	0	0	0	0	0	0	0	0	0	0	0	0							0	0
euspeclibcmpd1822	Spectrum	Holdout test	SIHCJRYHTMBSRS-UHFFFAOYSA-N	C=C1CCC(c2cc(O)oc2O)C(=O)CCC2C1CC2(C)C	10	24h	-0.357135592747356	FALSE	336	FALSE	-1.801279173803623	2.861432936885048	0	3.692	304.38076	1.0	1.0	1.0	nan	nan	1.0	0	1	1.0	1	0	0.0	1	1	0	0	1	1	0	0	0	0	1	0	0							0	0
euspeclibcmpd1267	Spectrum	Holdout test	IBXPYPUJPLLOIN-UHFFFAOYSA-N	Cc1ncc([N+](=O)[O-])n1C	10	24h	-0.381335831606198	FALSE	234	TRUE	2.3762747545105505	-1.9164831161195723	1	0.202	141.12797	0.0	0.0	0.0	0.0	nan	1.0	1	1	0.0	0	0	0.0	0	0	0	0	1	0	0	0	0	0	1	0	0							0	0
euspeclibcmpd441	Spectrum	Holdout test	GMZVRMREEHBGGF-UHFFFAOYSA-N	NC(=O)CN1CCCC1=O	10	24h	-0.174777718448609	FALSE	89	TRUE	-3.04073801170145	0.0259053237407151	3	-1.312	142.15579	0.0	0.0	0.0	0.0	0.0	0.0	0	0	0.0	0	0	0.0	0	0	0	0	0	0	0	0	0	0	0	0	0							0	0
euspeclibcmpd2250	Spectrum	Holdout test	MJKVTPMWOKAVMS-UHFFFAOYSA-N	O=c1oc2ccccc2cc1O	10	24h	-0.380505558226025	FALSE	5	FALSE	4.021237009581644	-2.349550881524125	4	1.362	162.14214	0.0	0.0	0.0	0.0	nan	0.0	1	1	0.0	0	1	0.0	0	0	0	0	0	0	0	0	0	0	0	0	0							0	0
[truncated: 53,083 more rows]
[truncated: 3 more columns]
