# Supplementary material for: Collaborative SAR Modeling and Prospective In Vitro Validation of Oxidative Stress Activation in Human HepG2 Cells
Source: J Chem Inf Model. 2023 Aug 24;63(17):5433–45. doi: 10.1021/acs.jcim.3c00220 (PMC10498489; doi:10.1021/acs.jcim.3c00220)
Supplement: Supplementary file 3 — ci3c00220_si_003.txt [file ci3c00220_si_003.txt]

Compound	SMILES	ID
clorquinaldol	Cc1ccc2c(Cl)cc(Cl)c(O)c2n1	euspeclibcmpd1014
iodoquinol	Oc1c(I)cc(I)c2cccnc12	euspeclibcmpd2015
chloroxine	Oc1c(Cl)cc(Cl)c2cccnc12	euspeclibcmpd537
clioquinol	Oc1c(I)cc(Cl)c2cccnc12	euspeclibcmpd705
broxyquinoline	Oc1c(Br)cc(Br)c2cccnc12	euspeclibcmpd1032
cloxyquin	Oc1ccc(Cl)c2cccnc12	euspeclibcmpd72
deoxysappanone B 7,3â€™-dimethyl ether	COc1ccc2c(c1)OCC(Cc1ccc(O)c(OC)c1)C2=O	euspeclibcmpd1837
deoxysappanone B 7,4â€™-dimethyl ether	COc1ccc2c(c1)OCC(Cc1ccc(OC)c(O)c1)C2=O	euspeclibcmpd1628
deoxysappanone B trimethyl ether	COc1ccc2c(c1)OCC(Cc1ccc(OC)c(OC)c1)C2=O	euspeclibcmpd1645
3-deshydroxy-sappanol trimethyl ether	COc1ccc2c(c1)OC[C@@H](Cc1ccc(OC)c(OC)c1)[C@@H]2O	euspeclibcmpd2183
sappanone A dimethyl ether	COc1ccc2c(c1)OC/C(=C\c1ccc(OC)c(O)c1)C2=O	euspeclibcmpd1638
ethamivan	CCN(CC)C(=O)c1ccc(O)c(OC)c1	euspeclibcmpd904
isoxsuprine	C[C@@H](COc1ccccc1)N[C@H](C)[C@H](O)c1ccc(O)cc1	euspeclibcmpd167
metaraminol	C[C@H](N)[C@H](O)c1cccc(O)c1	euspeclibcmpd554
isoetharine	CCC(NC(C)C)C(O)c1ccc(O)c(O)c1	euspeclibcmpd894
2,3,4-trihydroxy-4â€™-ethoxy benzophenone	CCOc1ccc(C(=O)c2ccc(O)c(O)c2O)cc1	euspeclibcmpd1369
ethylnorepinephrine	CCC(N)C(O)c1ccc(O)c(O)c1	euspeclibcmpd646
resorcinol monoacetate	CC(=O)Oc1cccc(O)c1	euspeclibcmpd584
